# Supplementary material for: An endo‐Directing‐Group Strategy Unlocks Enantioselective (3+1+2) Carbonylative Cycloadditions of Aminocyclopropanes
Source: Angew Chem Int Ed Engl. 2022 Jun 24;61(32):e202205007. doi: 10.1002/anie.202205007 (PMC9401022; doi:10.1002/anie.202205007)
Supplement: Supplementary file 1 — Supporting Information [file ANIE-61-0-s001.cif]

data_testm1
_audit_creation_date              2019-10-10
_audit_creation_method
;
Olex2 1.2
(compiled 2018.05.29 svn.r3508 for OlexSys, GUI svn.r5506)
;
_publ_contact_author_id_orcid     ?
_publ_section_references
;
Dolomanov, O.V., Bourhis, L.J., Gildea, R.J, Howard, J.A.K. & Puschmann, H.
 (2009), J. Appl. Cryst. 42, 339-341.

Sheldrick, G.M. (2015). Acta Cryst. A71, 3-8.

Sheldrick, G.M. (2015). Acta Cryst. C71, 3-8.
;
_chemical_name_common             ?
_chemical_name_systematic         ?
_chemical_formula_moiety          'C24 H25 N O3, H2 O'
_chemical_formula_sum             'C24 H27 N O4'
_chemical_formula_weight          393.46
_chemical_melting_point           ?
loop_
  _atom_type_symbol
  _atom_type_description
  _atom_type_scat_dispersion_real
  _atom_type_scat_dispersion_imag
  _atom_type_scat_source
 'C' 'C' 0.0033 0.0016 'International Tables Vol C Tables 4.2.6.8 and 6.1.1.4'
 'H' 'H' 0.0000 0.0000 'International Tables Vol C Tables 4.2.6.8 and 6.1.1.4'
 'N' 'N' 0.0061 0.0033 'International Tables Vol C Tables 4.2.6.8 and 6.1.1.4'
 'O' 'O' 0.0106 0.0060 'International Tables Vol C Tables 4.2.6.8 and 6.1.1.4'

_shelx_space_group_comment
;
The symmetry employed for this shelxl refinement is uniquely defined
by the following loop, which should always be used as a source of
symmetry information in preference to the above space-group names.
They are only intended as comments.
;
_space_group_crystal_system       'monoclinic'
_space_group_IT_number            14
_space_group_name_H-M_alt         'P 1 21/c 1'
_space_group_name_Hall            '-P 2ybc'
loop_
  _space_group_symop_operation_xyz
 'x, y, z'
 '-x, y+1/2, -z+1/2'
 '-x, -y, -z'
 'x, -y-1/2, z-1/2'

_cell_length_a                    9.4740(7)
_cell_length_b                    11.4261(8)
_cell_length_c                    19.3296(16)
_cell_angle_alpha                 90
_cell_angle_beta                  103.220(5)
_cell_angle_gamma                 90
_cell_volume                      2037.0(3)
_cell_formula_units_Z             4
_cell_measurement_reflns_used     2050
_cell_measurement_temperature     100(2)
_cell_measurement_theta_max       22.38
_cell_measurement_theta_min       2.16
_shelx_estimated_absorpt_T_max    0.987
_shelx_estimated_absorpt_T_min    0.965
_exptl_absorpt_coefficient_mu     0.087
_exptl_absorpt_correction_T_max   0.7456
_exptl_absorpt_correction_T_min   0.6503
_exptl_absorpt_correction_type    multi-scan
_exptl_absorpt_process_details
'SADABS-2016/2 (Bruker,2016/2) was used for absorption correction. wR2(int) was 0.0636 before and 0.0521 after correction. The Ratio of minimum to maximum transmission is 0.8722. The \l/2 correction factor is Not present.'
_exptl_absorpt_special_details    ?
_exptl_crystal_colour             colourless
_exptl_crystal_colour_primary     colourless
_exptl_crystal_density_diffrn     1.283
_exptl_crystal_density_meas       ?
_exptl_crystal_density_method     ?
_exptl_crystal_description        plate
_exptl_crystal_F_000              840
_exptl_crystal_size_max           0.419
_exptl_crystal_size_mid           0.344
_exptl_crystal_size_min           0.149
_exptl_transmission_factor_max    ?
_exptl_transmission_factor_min    ?
_diffrn_reflns_av_R_equivalents   0.0727
_diffrn_reflns_av_unetI/netI      0.0769
_diffrn_reflns_Laue_measured_fraction_full 1.000
_diffrn_reflns_Laue_measured_fraction_max 0.999
_diffrn_reflns_limit_h_max        12
_diffrn_reflns_limit_h_min        -9
_diffrn_reflns_limit_k_max        15
_diffrn_reflns_limit_k_min        -15
_diffrn_reflns_limit_l_max        25
_diffrn_reflns_limit_l_min        -24
_diffrn_reflns_number             18092
_diffrn_reflns_point_group_measured_fraction_full 1.000
_diffrn_reflns_point_group_measured_fraction_max 0.999
_diffrn_reflns_theta_full         25.242
_diffrn_reflns_theta_max          27.834
_diffrn_reflns_theta_min          2.085
_diffrn_ambient_temperature       100(2)
_diffrn_detector                  'Bruker area detector'
_diffrn_detector_area_resol_mean  ?
_diffrn_detector_type             'CCD area detector'
_diffrn_measured_fraction_theta_full 1.000
_diffrn_measured_fraction_theta_max 0.999
_diffrn_measurement_device        'Bruker Apex II kappa CCDC area detector'
_diffrn_measurement_device_type   'Bruker Apex II kappa CCDC area detector'
_diffrn_measurement_method        '\f and \w scans'
_diffrn_radiation_monochromator   graphite
_diffrn_radiation_type            MoK\a
_diffrn_radiation_wavelength      0.71073
_diffrn_source                    'fine-focus sealed tube'
_diffrn_standards_number          0
_reflns_Friedel_coverage          0.000
_reflns_Friedel_fraction_full     .
_reflns_Friedel_fraction_max      .
_reflns_number_gt                 2953
_reflns_number_total              4836
_reflns_special_details
;
 Reflections were merged by SHELXL according to the crystal
 class for the calculation of statistics and refinement.
 
 _reflns_Friedel_fraction is defined as the number of unique
 Friedel pairs measured divided by the number that would be
 possible theoretically, ignoring centric projections and
 systematic absences.
;
_reflns_threshold_expression      'I > 2\s(I)'
_computing_cell_refinement        'SAINT V8.38A (Bruker, 2016)'
_computing_data_collection        ?
_computing_data_reduction         'SAINT V8.38A (Bruker, 2016)'
_computing_molecular_graphics     'Olex2 (Dolomanov et al., 2009)'
_computing_publication_material   'Olex2 (Dolomanov et al., 2009)'
_computing_structure_refinement   'ShelXL (Sheldrick, 2015)'
_computing_structure_solution     'ShelXT (Sheldrick, 2015)'
_refine_diff_density_max          0.375
_refine_diff_density_min          -0.577
_refine_diff_density_rms          0.063
_refine_ls_extinction_coef        .
_refine_ls_extinction_method      none
_refine_ls_goodness_of_fit_ref    1.012
_refine_ls_hydrogen_treatment     constr
_refine_ls_matrix_type            full
_refine_ls_number_parameters      268
_refine_ls_number_reflns          4836
_refine_ls_number_restraints      0
_refine_ls_R_factor_all           0.1103
_refine_ls_R_factor_gt            0.0583
_refine_ls_restrained_S_all       1.012
_refine_ls_shift/su_max           0.000
_refine_ls_shift/su_mean          0.000
_refine_ls_structure_factor_coef  Fsqd
_refine_ls_weighting_details
'w=1/[\s^2^(Fo^2^)+(0.0772P)^2^+0.6708P] where P=(Fo^2^+2Fc^2^)/3'
_refine_ls_weighting_scheme       calc
_refine_ls_wR_factor_gt           0.1408
_refine_ls_wR_factor_ref          0.1673
_refine_special_details           ?
_olex2_refinement_description
;
1. Fixed Uiso
 At 1.2 times of:
  All C(H) groups, All C(H,H) groups
 At 1.5 times of:
  All C(H,H,H) groups, All O(H,H) groups
2.a Free rotating group:
 O4(H4A,H4B)
2.b Ternary CH refined with riding coordinates:
 C15(H15)
2.c Secondary CH2 refined with riding coordinates:
 C7(H7A,H7B), C13(H13A,H13B), C14(H14A,H14B)
2.d Aromatic/amide H refined with riding coordinates:
 C1(H1), C2(H2), C3(H3), C4(H4), C5(H5), C19(H19), C20(H20), C22(H22), C23(H23)
2.e Idealised Me refined as rotating group:
 C16(H16A,H16B,H16C), C17(H17A,H17B,H17C), C24(H24A,H24B,H24C)
;
_atom_sites_solution_hydrogens    mixed
_atom_sites_solution_primary      dual
_atom_sites_solution_secondary    ?
loop_
  _atom_site_label
  _atom_site_type_symbol
  _atom_site_fract_x
  _atom_site_fract_y
  _atom_site_fract_z
  _atom_site_U_iso_or_equiv
  _atom_site_adp_type
  _atom_site_occupancy
  _atom_site_site_symmetry_order
  _atom_site_calc_flag
  _atom_site_refinement_flags_posn
  _atom_site_refinement_flags_adp
  _atom_site_refinement_flags_occupancy
  _atom_site_disorder_assembly
  _atom_site_disorder_group
 O1 O 0.47522(18) 0.86023(14) 0.42629(10) 0.0258(4) Uani 1 1 d . . . . .
 O2 O 0.0608(2) 0.42846(15) 0.20984(10) 0.0340(5) Uani 1 1 d . . . . .
 O3 O 0.07804(17) 0.18513(14) 0.48815(10) 0.0245(4) Uani 1 1 d . . . . .
 N004 N 0.3695(2) 0.81740(16) 0.31030(11) 0.0175(4) Uani 1 1 d . . . . .
 C1 C 0.3771(3) 1.0221(2) 0.16665(14) 0.0246(6) Uani 1 1 d . . . . .
 C2 C 0.3093(3) 1.1205(2) 0.13098(15) 0.0270(6) Uani 1 1 d . . . . .
 C3 C 0.2284(3) 1.1933(2) 0.16451(15) 0.0257(6) Uani 1 1 d . . . . .
 C4 C 0.2137(3) 1.1682(2) 0.23257(15) 0.0253(6) Uani 1 1 d . . . . .
 C5 C 0.2830(3) 1.0705(2) 0.26849(14) 0.0239(5) Uani 1 1 d . . . . .
 C6 C 0.3665(2) 0.99771(19) 0.23599(13) 0.0187(5) Uani 1 1 d . . . . .
 C7 C 0.4539(2) 0.8978(2) 0.27685(14) 0.0222(5) Uani 1 1 d . . . . .
 C8 C 0.3898(2) 0.80330(19) 0.38090(13) 0.0174(5) Uani 1 1 d . . . . .
 C9 C 0.2876(2) 0.70835(19) 0.39700(13) 0.0171(5) Uani 1 1 d . . . . .
 C10 C 0.2308(2) 0.65564(19) 0.32412(13) 0.0176(5) Uani 1 1 d . . . . .
 C11 C 0.1759(2) 0.54859(19) 0.30568(13) 0.0183(5) Uani 1 1 d . . . . .
 C12 C 0.1267(3) 0.5192(2) 0.22876(14) 0.0233(5) Uani 1 1 d . . . . .
 C13 C 0.1576(3) 0.6047(2) 0.17478(15) 0.0334(6) Uani 1 1 d . . . . .
 C14 C 0.2827(3) 0.6878(2) 0.20424(14) 0.0308(6) Uani 1 1 d . . . . .
 C15 C 0.2511(3) 0.7456(2) 0.26909(13) 0.0214(5) Uani 1 1 d . . . . .
 H15 H 0.161447 0.794336 0.254868 0.026 Uiso 1 1 calc R . . . .
 C16 C 0.3693(2) 0.6269(2) 0.45573(13) 0.0194(5) Uani 1 1 d . . . . .
 C17 C 0.1631(2) 0.7701(2) 0.42228(14) 0.0217(5) Uani 1 1 d . . . . .
 C18 C 0.1549(2) 0.45542(19) 0.35650(13) 0.0175(5) Uani 1 1 d . . . . .
 C19 C 0.0325(3) 0.4527(2) 0.38546(15) 0.0248(6) Uani 1 1 d . . . . .
 C20 C 0.0108(3) 0.3632(2) 0.42963(15) 0.0262(6) Uani 1 1 d . . . . .
 C21 C 0.1111(2) 0.2722(2) 0.44600(13) 0.0192(5) Uani 1 1 d . . . . .
 C22 C 0.2347(2) 0.27355(19) 0.41845(14) 0.0205(5) Uani 1 1 d . . . . .
 C23 C 0.2538(2) 0.3645(2) 0.37388(14) 0.0209(5) Uani 1 1 d . . . . .
 C24 C 0.1705(3) 0.0855(2) 0.49940(16) 0.0299(6) Uani 1 1 d . . . . .
 O4 O 0.5510(3) 1.1041(2) 0.42975(13) 0.0500(6) Uani 1 1 d . . . . .
 H4A H 0.524247 1.031091 0.425107 0.075 Uiso 1 1 d G . . . .
 H4B H 0.543541 1.122850 0.472457 0.075 Uiso 1 1 d G . . . .

loop_
  _atom_site_aniso_label
  _atom_site_aniso_U_11
  _atom_site_aniso_U_22
  _atom_site_aniso_U_33
  _atom_site_aniso_U_23
  _atom_site_aniso_U_13
  _atom_site_aniso_U_12
 O1 0.0295(9) 0.0240(9) 0.0222(10) -0.0033(8) 0.0027(8) -0.0112(7)
 O2 0.0459(12) 0.0203(9) 0.0284(12) -0.0066(8) -0.0071(9) -0.0029(8)
 O3 0.0263(9) 0.0234(9) 0.0250(10) 0.0081(8) 0.0084(8) 0.0014(7)
 N004 0.0195(9) 0.0168(10) 0.0166(11) 0.0025(8) 0.0047(8) -0.0018(8)
 C1 0.0198(12) 0.0293(14) 0.0267(15) 0.0070(11) 0.0098(11) 0.0018(10)
 C2 0.0226(12) 0.0330(14) 0.0249(15) 0.0128(12) 0.0045(11) -0.0027(11)
 C3 0.0211(12) 0.0185(12) 0.0340(16) 0.0067(11) -0.0008(11) -0.0043(10)
 C4 0.0261(13) 0.0185(12) 0.0295(16) -0.0041(11) 0.0026(11) 0.0000(10)
 C5 0.0290(13) 0.0235(13) 0.0188(14) -0.0003(10) 0.0049(11) -0.0030(10)
 C6 0.0171(11) 0.0169(11) 0.0216(14) 0.0029(10) 0.0034(10) -0.0049(9)
 C7 0.0207(12) 0.0208(12) 0.0266(15) 0.0073(10) 0.0086(11) -0.0007(9)
 C8 0.0189(11) 0.0127(11) 0.0207(13) -0.0007(9) 0.0046(10) 0.0009(9)
 C9 0.0214(11) 0.0154(11) 0.0147(12) -0.0012(9) 0.0047(9) -0.0018(9)
 C10 0.0191(11) 0.0180(12) 0.0151(12) 0.0024(9) 0.0028(9) 0.0026(9)
 C11 0.0187(11) 0.0156(11) 0.0183(13) -0.0008(9) -0.0004(9) 0.0007(9)
 C12 0.0263(13) 0.0178(12) 0.0217(14) -0.0032(10) -0.0028(11) 0.0049(10)
 C13 0.0536(18) 0.0275(14) 0.0149(14) -0.0044(11) -0.0012(12) -0.0020(13)
 C14 0.0457(16) 0.0275(14) 0.0207(15) 0.0024(11) 0.0108(13) 0.0025(12)
 C15 0.0264(12) 0.0198(12) 0.0167(13) 0.0015(10) 0.0023(10) -0.0005(10)
 C16 0.0236(12) 0.0175(12) 0.0169(13) 0.0007(10) 0.0042(10) 0.0015(9)
 C17 0.0216(12) 0.0239(12) 0.0202(14) -0.0017(10) 0.0058(10) 0.0023(9)
 C18 0.0201(11) 0.0118(11) 0.0187(13) -0.0026(9) 0.0003(10) -0.0033(9)
 C19 0.0215(12) 0.0215(13) 0.0317(16) 0.0027(11) 0.0066(11) 0.0058(10)
 C20 0.0221(12) 0.0278(14) 0.0314(16) 0.0033(11) 0.0117(11) 0.0047(10)
 C21 0.0215(11) 0.0177(11) 0.0165(13) 0.0002(9) 0.0002(10) -0.0033(9)
 C22 0.0189(11) 0.0143(11) 0.0278(15) -0.0003(10) 0.0046(10) 0.0027(9)
 C23 0.0181(11) 0.0166(12) 0.0296(15) -0.0022(10) 0.0085(10) -0.0003(9)
 C24 0.0274(14) 0.0259(14) 0.0345(17) 0.0127(12) 0.0034(12) -0.0011(11)
 O4 0.0612(15) 0.0460(14) 0.0433(15) -0.0037(11) 0.0128(12) -0.0032(12)

_geom_special_details
;
 All esds (except the esd in the dihedral angle between two l.s. planes)
 are estimated using the full covariance matrix.  The cell esds are taken
 into account individually in the estimation of esds in distances, angles
 and torsion angles; correlations between esds in cell parameters are only
 used when they are defined by crystal symmetry.  An approximate (isotropic)
 treatment of cell esds is used for estimating esds involving l.s. planes.
;
loop_
  _geom_bond_atom_site_label_1
  _geom_bond_atom_site_label_2
  _geom_bond_distance
  _geom_bond_site_symmetry_2
  _geom_bond_publ_flag
 O1 C8 1.234(3) . ?
 O2 C12 1.222(3) . ?
 O3 C21 1.367(3) . ?
 O3 C24 1.423(3) . ?
 N004 C7 1.462(3) . ?
 N004 C8 1.344(3) . ?
 N004 C15 1.469(3) . ?
 C1 C2 1.396(3) . ?
 C1 C6 1.395(3) . ?
 C2 C3 1.388(4) . ?
 C3 C4 1.384(4) . ?
 C4 C5 1.397(3) . ?
 C5 C6 1.392(3) . ?
 C6 C7 1.521(3) . ?
 C8 C9 1.533(3) . ?
 C9 C10 1.513(3) . ?
 C9 C16 1.534(3) . ?
 C9 C17 1.547(3) . ?
 C10 C11 1.345(3) . ?
 C10 C15 1.523(3) . ?
 C11 C12 1.491(3) . ?
 C11 C18 1.492(3) . ?
 C12 C13 1.506(4) . ?
 C13 C14 1.524(4) . ?
 C14 C15 1.506(3) . ?
 C15 H15 1.0000 . ?
 C18 C19 1.398(3) . ?
 C18 C23 1.388(3) . ?
 C19 C20 1.378(3) . ?
 C20 C21 1.394(3) . ?
 C21 C22 1.393(3) . ?
 C22 C23 1.388(3) . ?
 O4 H4A 0.8700 . ?
 O4 H4B 0.8713 . ?

loop_
  _geom_angle_atom_site_label_1
  _geom_angle_atom_site_label_2
  _geom_angle_atom_site_label_3
  _geom_angle
  _geom_angle_site_symmetry_1
  _geom_angle_site_symmetry_3
  _geom_angle_publ_flag
 C21 O3 C24 117.19(18) . . ?
 C7 N004 C15 122.6(2) . . ?
 C8 N004 C7 124.0(2) . . ?
 C8 N004 C15 113.46(18) . . ?
 C6 C1 C2 120.6(2) . . ?
 C3 C2 C1 119.5(2) . . ?
 C4 C3 C2 120.4(2) . . ?
 C3 C4 C5 120.0(2) . . ?
 C6 C5 C4 120.3(2) . . ?
 C1 C6 C7 119.9(2) . . ?
 C5 C6 C1 119.2(2) . . ?
 C5 C6 C7 120.8(2) . . ?
 N004 C7 C6 114.44(18) . . ?
 O1 C8 N004 125.3(2) . . ?
 O1 C8 C9 124.8(2) . . ?
 N004 C8 C9 109.92(19) . . ?
 C8 C9 C16 110.17(19) . . ?
 C8 C9 C17 107.68(18) . . ?
 C10 C9 C8 101.50(18) . . ?
 C10 C9 C16 117.34(19) . . ?
 C10 C9 C17 109.96(19) . . ?
 C16 C9 C17 109.59(19) . . ?
 C9 C10 C15 107.88(19) . . ?
 C11 C10 C9 130.0(2) . . ?
 C11 C10 C15 122.1(2) . . ?
 C10 C11 C12 118.9(2) . . ?
 C10 C11 C18 125.2(2) . . ?
 C12 C11 C18 115.92(19) . . ?
 O2 C12 C11 120.8(2) . . ?
 O2 C12 C13 120.6(2) . . ?
 C11 C12 C13 118.6(2) . . ?
 C12 C13 C14 113.8(2) . . ?
 C15 C14 C13 107.4(2) . . ?
 N004 C15 C10 101.58(19) . . ?
 N004 C15 C14 115.1(2) . . ?
 N004 C15 H15 109.5 . . ?
 C10 C15 H15 109.5 . . ?
 C14 C15 C10 111.5(2) . . ?
 C14 C15 H15 109.5 . . ?
 C19 C18 C11 121.8(2) . . ?
 C23 C18 C11 120.6(2) . . ?
 C23 C18 C19 117.5(2) . . ?
 C20 C19 C18 121.3(2) . . ?
 C19 C20 C21 120.2(2) . . ?
 O3 C21 C20 116.1(2) . . ?
 O3 C21 C22 124.2(2) . . ?
 C22 C21 C20 119.6(2) . . ?
 C23 C22 C21 119.0(2) . . ?
 C18 C23 C22 122.3(2) . . ?
 H4A O4 H4B 104.4 . . ?

_shelx_res_file
;
TITL testm1_a.res in P2(1)/c
    testm1.res
    created by SHELXL-2017/1 at 15:13:39 on 10-Oct-2019
REM Old TITL testm1 in P2(1)/c
REM SHELXT solution in P2(1)/c
REM R1 0.155, Rweak 0.008, Alpha 0.025, Orientation as input
REM Formula found by SHELXT: C24 N2 O3
CELL 0.71073 9.474 11.4261 19.3296 90 103.22 90
ZERR 4 0.0007 0.0008 0.0016 0 0.005 0
LATT 1
SYMM -X,0.5+Y,0.5-Z
SFAC C H N O
UNIT 96 108 4 16

L.S. 4
PLAN  5
SIZE 0.149 0.344 0.419
TEMP -173(2)
BOND $H
LIST 6
fmap 2
ACTA
REM <olex2.extras>
REM <HklSrc "%.\\testm1.hkl">
REM </olex2.extras>

WGHT    0.077200    0.670800
FVAR       0.59777
O1    4    0.475218    0.860231    0.426294    11.00000    0.02953    0.02400 =
         0.02221   -0.00334    0.00272   -0.01117
O2    4    0.060844    0.428463    0.209839    11.00000    0.04595    0.02026 =
         0.02840   -0.00659   -0.00706   -0.00291
O3    4    0.078043    0.185128    0.488150    11.00000    0.02627    0.02343 =
         0.02500    0.00813    0.00841    0.00144
N004  3    0.369501    0.817401    0.310304    11.00000    0.01945    0.01681 =
         0.01655    0.00252    0.00468   -0.00178
C1    1    0.377090    1.022106    0.166648    11.00000    0.01985    0.02925 =
         0.02673    0.00699    0.00984    0.00182
AFIX  43
H1    2    0.430969    0.971310    0.143481    11.00000   -1.20000
AFIX   0
C2    1    0.309256    1.120482    0.130979    11.00000    0.02256    0.03303 =
         0.02486    0.01277    0.00449   -0.00271
AFIX  43
H2    2    0.318379    1.137453    0.084086    11.00000   -1.20000
AFIX   0
C3    1    0.228378    1.193331    0.164513    11.00000    0.02111    0.01848 =
         0.03403    0.00671   -0.00077   -0.00426
AFIX  43
H3    2    0.182873    1.260813    0.140628    11.00000   -1.20000
AFIX   0
C4    1    0.213683    1.168164    0.232571    11.00000    0.02611    0.01849 =
         0.02953   -0.00415    0.00259    0.00004
AFIX  43
H4    2    0.156427    1.217355    0.254853    11.00000   -1.20000
AFIX   0
C5    1    0.283018    1.070467    0.268489    11.00000    0.02901    0.02349 =
         0.01881   -0.00026    0.00485   -0.00296
AFIX  43
H5    2    0.273180    1.053599    0.315282    11.00000   -1.20000
AFIX   0
C6    1    0.366483    0.997712    0.235991    11.00000    0.01711    0.01690 =
         0.02158    0.00293    0.00336   -0.00486
C7    1    0.453855    0.897835    0.276854    11.00000    0.02073    0.02075 =
         0.02662    0.00730    0.00858   -0.00071
AFIX  23
H7A   2    0.499159    0.852851    0.243869    11.00000   -1.20000
H7B   2    0.532923    0.931297    0.314153    11.00000   -1.20000
AFIX   0
C8    1    0.389808    0.803300    0.380902    11.00000    0.01890    0.01268 =
         0.02070   -0.00069    0.00463    0.00094
C9    1    0.287628    0.708352    0.397002    11.00000    0.02139    0.01538 =
         0.01470   -0.00116    0.00466   -0.00180
C10   1    0.230836    0.655642    0.324122    11.00000    0.01913    0.01801 =
         0.01513    0.00240    0.00278    0.00261
C11   1    0.175859    0.548595    0.305678    11.00000    0.01872    0.01561 =
         0.01828   -0.00076   -0.00044    0.00065
C12   1    0.126655    0.519177    0.228765    11.00000    0.02631    0.01775 =
         0.02174   -0.00316   -0.00281    0.00493
C13   1    0.157593    0.604662    0.174782    11.00000    0.05357    0.02746 =
         0.01490   -0.00442   -0.00115   -0.00196
AFIX  23
H13A  2    0.069128    0.651328    0.155895    11.00000   -1.20000
H13B  2    0.180249    0.560333    0.134663    11.00000   -1.20000
AFIX   0
C14   1    0.282698    0.687846    0.204241    11.00000    0.04565    0.02749 =
         0.02071    0.00238    0.01077    0.00253
AFIX  23
H14A  2    0.375147    0.644017    0.217081    11.00000   -1.20000
H14B  2    0.290885    0.747514    0.168229    11.00000   -1.20000
AFIX   0
C15   1    0.251078    0.745597    0.269088    11.00000    0.02640    0.01977 =
         0.01669    0.00145    0.00228   -0.00049
AFIX  13
H15   2    0.161447    0.794336    0.254868    11.00000   -1.20000
AFIX   0
C16   1    0.369301    0.626878    0.455729    11.00000    0.02363    0.01755 =
         0.01686    0.00069    0.00421    0.00153
AFIX 137
H16A  2    0.439469    0.580069    0.437442    11.00000   -1.50000
H16B  2    0.300123    0.574790    0.471058    11.00000   -1.50000
H16C  2    0.420499    0.673716    0.496211    11.00000   -1.50000
AFIX   0
C17   1    0.163146    0.770138    0.422284    11.00000    0.02158    0.02391 =
         0.02025   -0.00170    0.00580    0.00229
AFIX 137
H17A  2    0.202608    0.811396    0.466971    11.00000   -1.50000
H17B  2    0.092320    0.711767    0.429769    11.00000   -1.50000
H17C  2    0.115626    0.826405    0.386134    11.00000   -1.50000
AFIX   0
C18   1    0.154852    0.455415    0.356498    11.00000    0.02008    0.01183 =
         0.01870   -0.00256    0.00029   -0.00331
C19   1    0.032532    0.452725    0.385456    11.00000    0.02145    0.02147 =
         0.03173    0.00274    0.00661    0.00583
AFIX  43
H19   2   -0.036976    0.513845    0.374472    11.00000   -1.20000
AFIX   0
C20   1    0.010775    0.363155    0.429629    11.00000    0.02208    0.02779 =
         0.03137    0.00331    0.01169    0.00470
AFIX  43
H20   2   -0.072806    0.363348    0.448984    11.00000   -1.20000
AFIX   0
C21   1    0.111075    0.272248    0.445997    11.00000    0.02154    0.01768 =
         0.01653    0.00019    0.00021   -0.00325
C22   1    0.234697    0.273554    0.418446    11.00000    0.01894    0.01434 =
         0.02779   -0.00029    0.00456    0.00270
AFIX  43
H22   2    0.304924    0.213050    0.429996    11.00000   -1.20000
AFIX   0
C23   1    0.253785    0.364524    0.373878    11.00000    0.01809    0.01663 =
         0.02956   -0.00223    0.00847   -0.00031
AFIX  43
H23   2    0.337472    0.364570    0.354605    11.00000   -1.20000
AFIX   0
C24   1    0.170528    0.085450    0.499398    11.00000    0.02743    0.02587 =
         0.03451    0.01272    0.00338   -0.00111
AFIX 137
H24A  2    0.178035    0.053082    0.453426    11.00000   -1.50000
H24B  2    0.130200    0.026138    0.526038    11.00000   -1.50000
H24C  2    0.267041    0.108485    0.526477    11.00000   -1.50000
AFIX   6

O4    4    0.550965    1.104064    0.429746    11.00000    0.06124    0.04595 =
         0.04330   -0.00370    0.01277   -0.00325
H4A   2    0.524247    1.031091    0.425107    11.00000   -1.50000
H4B   2    0.543541    1.122850    0.472457    11.00000   -1.50000
AFIX   0
HKLF 4


REM  testm1_a.res in P2(1)/c
REM R1 =  0.0583 for    2953 Fo > 4sig(Fo)  and  0.1103 for all    4836 data
REM    268 parameters refined using      0 restraints

END

WGHT      0.0772      0.6709

REM Highest difference peak  0.375,  deepest hole -0.577,  1-sigma level  0.063
Q1    1   0.2047  0.7347  0.2079  11.00000  0.05    0.37
Q2    1   0.3439  0.7152  0.2664  11.00000  0.05    0.33
Q3    1   0.1732  0.4998  0.3414  11.00000  0.05    0.28
Q4    1   0.1431  0.5429  0.2682  11.00000  0.05    0.26
Q5    1   0.1122  0.4600  0.3787  11.00000  0.05    0.24
;
_shelx_res_checksum               85298
_shelx_hkl_file
;
   1   0   0  104.89    3.80
   1   0   0  100.19    4.10
   1   0   0  104.49    4.00
   2   0   0 3125.29   41.10
   2   0   0 3050.99   41.90
   2   0   0 3062.29   41.40
   3   0   0  333.67   12.70
   3   0   0  327.87   13.50
   3   0   0  342.77   13.40
   4   0   0    6.10    5.70
   4   0   0    0.60    5.10
   4   0   0   14.20    5.80
   5   0   0   25.00    7.40
   5   0   0   29.60    7.70
   5   0   0   45.10    9.30
   6   0   0    7.10    7.50
   6   0   0   14.40    8.80
   6   0   0   13.20    8.50
   7   0   0   13.40   10.00
   7   0   0    5.20    9.00
   7   0   0    1.10    7.90
   8   0   0  155.98   16.20
   8   0   0  178.28   18.50
   8   0   0  180.88   18.50
   9   0   0  115.49   17.20
   9   0   0   98.19   15.30
   9   0   0  127.89   17.50
  10   0   0   63.19   14.80
  10   0   0   73.19   15.90
  10   0   0   65.29   16.00
  11   0   0   69.39   17.60
  11   0   0   99.39   18.80
  11   0   0   58.89   17.00
  12   0   0   26.20   15.70
  12   0   0   49.10   16.30
   0   1   0   -0.70    0.70
   1  -1   0  200.88    5.70
  -1  -1   0  195.38    4.90
   1  -1   0  200.18    4.50
   1  -1   0  195.88    5.50
   1   1   0  202.88    5.80
   1   1   0  198.78    5.50
   1   1   0  193.78    6.40
  -1   1   0  201.78    5.30
   2  -1   0 4299.57   53.69
   2  -1   0 4296.67   54.49
  -2  -1   0 4276.57   48.00
   2  -1   0 4188.08   51.99
   2   1   0 4276.77   54.59
   2   1   0 4278.57   55.79
   2   1   0 4225.98   53.69
  -2   1   0 4322.37   49.70
   3  -1   0  333.77   13.60
   3  -1   0  339.67   12.70
   3  -1   0  344.37   12.30
  -3   1   0  343.47    8.60
   3   1   0  320.77   13.90
   3   1   0  346.47   13.70
   3   1   0  342.07   12.90
   4  -1   0  928.61   23.30
   4  -1   0  910.21   22.80
   4  -1   0  946.41   24.60
  -4   1   0  928.21   15.30
   4   1   0  933.41   25.10
   4   1   0  942.31   24.60
   4   1   0  931.41   23.50
   5  -1   0  196.78   13.60
   5  -1   0  155.28   12.90
   5  -1   0  180.68   13.70
   5   1   0  166.18   14.40
  -5   1   0  176.58    6.50
   5   1   0  168.98   13.60
   5   1   0  178.28   12.70
   6  -1   0  102.29   12.10
   6  -1   0   95.09   11.90
   6  -1   0  135.99   14.70
   6   1   0  112.09   12.40
   6   1   0   96.89   12.50
   6   1   0  139.19   15.40
   7  -1   0   22.80    9.40
   7  -1   0   31.70   10.40
   7  -1   0   28.20    9.20
   7   1   0   11.00    8.90
   7   1   0   24.20   10.50
   7   1   0   12.80    9.50
   8  -1   0   86.19   14.20
   8  -1   0   73.79   13.50
   8  -1   0   81.79   13.90
   8   1   0   66.59   12.70
   8   1   0   83.39   14.80
   8   1   0   36.60   12.10
   9  -1   0   81.49   15.60
   9  -1   0   89.49   15.80
   9  -1   0   94.09   14.40
   9   1   0   69.99   14.10
   9   1   0   74.79   15.30
   9   1   0   72.39   14.30
  10  -1   0  208.08   22.20
  10  -1   0  193.48   21.70
  10  -1   0  202.58   22.30
  10   1   0  222.78   24.20
  10   1   0  190.38   22.90
  10   1   0  189.88   20.80
  11  -1   0  -15.20   11.20
  11  -1   0    9.40   11.60
  11  -1   0    5.90   12.80
  11   1   0   -1.40   12.70
  11   1   0    3.60   11.30
  11   1   0    6.50   12.50
  12  -1   0   -1.50   12.50
  12  -1   0  -12.40   13.30
  12  -1   0    1.60   13.40
  12   1   0    6.60   13.50
  12   1   0  -20.00   12.60
   0  -2   0  633.24   13.30
   0   2   0  623.54   10.30
   0   2   0  630.54   13.10
   1  -2   0   11.40    2.70
   1  -2   0   10.50    3.10
  -1  -2   0   10.80    3.30
   1  -2   0   10.10    3.50
  -1   2   0    7.00    3.30
   1   2   0   15.70    2.90
   1   2   0   10.40    3.50
   1   2   0   16.80    3.50
  -2  -2   0 2430.96   33.00
   2  -2   0 2418.06   34.60
   2  -2   0 2433.26   34.20
   2  -2   0 2471.05   34.90
   2  -2   0 2442.86   31.20
  -2   2   0 2461.95   34.30
   2   2   0 2368.06   35.10
   2   2   0 2404.26   37.90
   2   2   0 2392.76   35.00
   3  -2   0   -6.40    4.90
   3  -2   0   -5.30    3.40
   3  -2   0    3.60    4.80
  -3  -2   0   -4.40    2.90
   3   2   0    1.10    4.70
  -3   2   0    3.70    3.80
   3   2   0    2.10    4.90
   3   2   0   -5.90    4.60
   4  -2   0  661.23   19.50
   4  -2   0  646.44   20.60
  -4  -2   0  643.34   12.70
   4  -2   0  641.54   18.00
  -4   2   0  634.34   14.80
   4   2   0  672.03   22.30
   4   2   0  648.14   20.50
   4   2   0  638.04   19.70
   5  -2   0   36.40    8.20
   5  -2   0   52.49    9.50
   5  -2   0   46.10    8.00
   5   2   0   45.40    9.10
  -5   2   0   46.10    5.40
   5   2   0   51.29    8.80
   5   2   0   50.29    9.20
   6  -2   0  595.84   24.60
   6  -2   0  547.95   22.70
   6  -2   0  595.14   22.60
  -6   2   0  573.94   13.90
   6   2   0  583.24   23.40
   6   2   0  617.64   26.20
   6   2   0  566.24   24.70
   7  -2   0   75.89   13.50
   7  -2   0   98.79   14.10
   7  -2   0   92.99   12.90
   7   2   0   79.79   13.90
   7   2   0   84.29   13.40
   7   2   0   90.09   14.40
  -7   2   0   87.79    6.60
   8  -2   0   54.69   11.90
   8  -2   0   63.39   12.50
   8  -2   0   54.89   12.80
   8   2   0   59.19   13.00
   8   2   0   67.99   14.20
   8   2   0   72.99   13.60
   9  -2   0   72.59   14.80
   9  -2   0   57.89   14.10
   9  -2   0   78.69   14.50
   9   2   0   55.99   13.40
   9   2   0   72.19   15.50
   9   2   0   67.59   15.10
  10  -2   0   50.59   14.10
  10  -2   0   34.10   12.10
  10  -2   0   28.80   12.70
  10   2   0   36.50   14.20
  10   2   0   29.20   14.20
  10   2   0   16.60   11.50
  11  -2   0   36.40   13.40
  11  -2   0   10.40   11.80
  11  -2   0   -3.20   12.30
  11   2   0   22.20   15.00
  11   2   0   18.00   13.60
  11   2   0   11.70   12.50
  12   2   0    4.90   15.50
   0  -3   0    4.90    4.60
   0   3   0    3.20    4.20
   0   3   0    0.10    2.80
   1  -3   0  887.01   14.50
  -1  -3   0  914.21   19.60
   1  -3   0  892.61   19.90
  -1   3   0  905.91   19.90
   1   3   0  910.71   18.60
   1   3   0  901.91   19.20
   2  -3   0    2.90    4.60
   2  -3   0    4.20    2.30
   2  -3   0    5.10    4.30
  -2  -3   0    5.10    4.50
   2  -3   0    8.10    4.50
   2   3   0    4.90    4.30
  -2   3   0    1.90    4.60
   2   3   0    4.60    5.30
   2   3   0   10.10    4.40
   3  -3   0  641.94   13.80
   3  -3   0  672.13   18.00
   3  -3   0  635.74   16.60
  -3  -3   0  627.14   15.30
   3  -3   0  661.03   17.50
   3   3   0  630.24   17.90
   3   3   0  572.94   19.40
  -3   3   0  635.24   16.80
   3   3   0  669.03   15.30
   4  -3   0 1600.24   32.30
  -4  -3   0 1571.64   26.50
   4  -3   0 1661.03   33.50
   4  -3   0 1586.44   28.70
   4  -3   0 1605.04   28.60
   4   3   0 1578.24   33.50
   4   3   0 1600.64   36.50
   4   3   0 1618.44   33.20
  -4   3   0 1594.34   29.00
   5  -3   0    6.90    7.30
   5  -3   0   12.90    6.90
   5  -3   0   19.30    5.30
   5  -3   0    1.60    5.50
  -5  -3   0    3.50    3.60
   5   3   0    7.00    7.20
   5   3   0    7.00    7.40
   5   3   0   11.30    7.10
  -5   3   0    8.50    4.90
   6  -3   0   79.99   12.20
   6  -3   0   66.59    9.80
   6  -3   0   69.19   11.50
   6   3   0   68.59   12.50
  -6   3   0   64.19    7.60
   6   3   0   81.99   12.00
   6   3   0   75.69   12.30
   7  -3   0    3.50    9.20
   7  -3   0   11.90    8.20
   7  -3   0   11.60    9.70
   7   3   0    1.30    9.70
   7   3   0   15.80    9.60
   7   3   0    6.90   10.00
  -7   3   0   19.60    5.60
   8  -3   0  715.33   29.20
   8  -3   0  768.72   31.80
   8  -3   0  714.33   28.10
   8   3   0  734.73   33.80
   8   3   0  743.23   30.60
   8   3   0  744.73   31.90
   9  -3   0    7.30   10.30
   9  -3   0    6.20   10.10
   9  -3   0   -1.70   10.20
   9   3   0   23.40   11.30
   9   3   0   -6.60    9.70
   9   3   0    6.60   11.60
  10  -3   0   42.30   13.60
  10  -3   0   42.60   14.10
  10  -3   0   38.30   12.60
  10   3   0   46.30   15.50
  10   3   0   27.00   13.20
  10   3   0   47.00   14.50
  11  -3   0   -7.80    9.60
  11  -3   0   -2.10   13.10
  11   3   0  -19.20   12.50
   0  -4   0  452.65   16.00
   0   4   0  461.55   15.80
   0   4   0  469.45   11.50
  -1  -4   0 1075.79   24.30
   1  -4   0 1069.59   16.40
   1  -4   0 1064.49   24.70
  -1   4   0 1078.19   24.40
   1   4   0 1059.09   23.70
   1   4   0 1077.99   21.90
   2  -4   0  756.52   17.70
  -2  -4   0  784.32   20.20
   2  -4   0  770.92   20.70
   2  -4   0  769.42   16.30
   2   4   0  779.42   20.80
   2   4   0  739.93   19.10
  -2   4   0  792.72   20.90
  -3  -4   0   -1.20    4.50
   3  -4   0    0.20    2.70
   3  -4   0   -1.10    4.50
   3  -4   0   -4.70    4.70
   3  -4   0   -1.80    4.60
   3   4   0    6.90    5.80
   3   4   0    6.00    4.40
   3   4   0    7.90    5.20
  -3   4   0    2.00    4.90
   4  -4   0  905.91   24.30
   4  -4   0  951.30   23.40
   4  -4   0  883.81   23.90
   4  -4   0  937.11   19.20
  -4  -4   0  933.61   21.80
   4   4   0  967.00   21.20
  -4   4   0  921.11   23.20
   4   4   0  944.11   25.00
   4   4   0  899.41   27.70
   5  -4   0    7.70    7.60
   5  -4   0    9.70    5.90
   5  -4   0   15.60    7.60
  -5  -4   0    6.60    4.90
   5  -4   0   12.90    5.70
   5   4   0   12.90    4.60
   5   4   0   16.30    8.40
   5   4   0   -1.20    7.50
  -5   4   0   14.00    6.20
   6  -4   0   18.40    7.10
   6  -4   0   22.50    9.20
  -6  -4   0   26.60    5.70
   6  -4   0   30.90   10.20
   6   4   0   29.70   11.30
  -6   4   0   21.80    7.10
   6   4   0   29.70   10.30
   7  -4   0    5.10    8.60
   7  -4   0    9.80    8.00
   7  -4   0   -0.90    8.80
   7   4   0   -9.70    8.90
   7   4   0    4.70    9.40
  -7   4   0    4.50    6.00
   7   4   0    2.70    9.50
   8  -4   0  128.09   14.40
   8  -4   0   85.39   14.90
   8  -4   0  100.79   15.20
   8   4   0  107.29   17.10
   8   4   0   58.39   13.50
  -8   4   0  112.69    9.80
   9  -4   0   33.30   12.20
   9  -4   0   60.19   13.10
   9   4   0   39.20   14.10
   9   4   0   38.60   13.70
  10  -4   0   -1.20   10.70
  10  -4   0    4.40   10.40
  10   4   0   -6.10   11.50
  11  -4   0   25.10   14.30
  11  -4   0    4.10   10.90
  11   4   0   -5.20   13.80
   0  -5   0   -3.80    4.50
   0   5   0    0.00    5.20
   0   5   0   -2.10    3.20
   1  -5   0   88.49    9.70
  -1  -5   0   71.39    8.50
   1  -5   0   83.19    4.90
  -1   5   0   99.29   10.20
   1   5   0   72.19    8.60
   1   5   0   78.79    7.70
   2  -5   0   61.89    5.80
   2  -5   0   75.89    7.80
   2  -5   0   53.09    8.80
  -2  -5   0   59.89    8.80
   2   5   0   55.39    8.00
   2   5   0   56.59    8.20
  -2   5   0   49.70    7.90
   3  -5   0  771.82   20.80
   3  -5   0  789.32   23.30
   3  -5   0  818.32   20.00
  -3  -5   0  772.42   22.40
  -3   5   0  788.52   23.40
   3   5   0  834.22   25.10
   3   5   0  797.42   21.90
   4  -5   0   13.90    6.70
   4  -5   0    8.30    3.90
  -4  -5   0    4.10    5.70
   4  -5   0    9.80    6.30
   4  -5   0   22.00    7.30
   4   5   0   21.10    7.80
  -4   5   0    3.70    6.30
   4   5   0   -0.10    4.90
  -5  -5   0   14.60    6.50
   5  -5   0    4.50    5.20
   5  -5   0    8.80    7.50
   5  -5   0   -6.50    7.00
   5  -5   0    6.20    6.60
   5   5   0    6.00    5.70
   5   5   0    7.60    8.60
  -5   5   0    5.20    7.00
   5   5   0   21.60    8.70
   6  -5   0   15.20    8.80
  -6  -5   0   28.60    7.30
   6  -5   0   34.80    7.60
   6  -5   0   29.40   10.10
   6   5   0   34.40   11.50
   6   5   0   24.50   10.00
  -6   5   0   42.70    9.00
   7  -5   0    4.20    9.20
   7  -5   0   -0.20    8.50
  -7  -5   0   -7.50    4.80
   7   5   0    3.50   10.20
   7   5   0    0.80    8.80
  -7   5   0   -3.50    6.00
   8  -5   0    0.80    8.80
   8  -5   0   15.80   10.50
   8   5   0   -1.00   11.10
  -8   5   0   15.00    6.90
   9  -5   0   90.99   16.40
   9  -5   0  106.29   16.50
   9   5   0   93.39   18.30
  10  -5   0   -9.50    9.50
  10  -5   0   -1.20   10.10
  10   5   0    0.50   12.80
  11  -5   0   69.49   15.60
  11  -5   0   59.69   16.40
  11   5   0    4.80   15.30
   0  -6   0   17.90    7.70
   0   6   0   13.20    7.30
   0   6   0   10.10    4.60
   1  -6   0  192.38    6.20
  -1  -6   0  217.18   14.70
   1  -6   0  164.98   13.40
   1   6   0  167.98   13.00
   1   6   0  195.78   11.10
  -1   6   0  176.08   13.60
   2  -6   0    2.80    6.70
  -2  -6   0   -0.20    6.20
   2  -6   0   -6.00    5.00
   2  -6   0    6.60    3.90
   2   6   0   -7.70    5.20
  -2   6   0  -10.90    5.30
   2   6   0    4.10    6.30
   3  -6   0  363.76   13.80
  -3  -6   0  383.16   17.80
   3  -6   0  360.46   15.20
   3  -6   0  345.67   17.80
   3   6   0  354.16   17.00
  -3   6   0  354.06   17.90
   3   6   0  391.86   18.70
  -4  -6   0   64.39   10.10
   4  -6   0   73.29   10.00
   4  -6   0   59.99    9.00
   4  -6   0   56.39   10.30
  -4   6   0   63.49   10.30
   4   6   0   49.99   10.70
   4   6   0   55.59    8.80
  -5  -6   0   54.99    9.70
   5  -6   0   62.89   10.80
   5  -6   0   70.39   11.10
   5  -6   0   49.20   10.00
   5   6   0   49.50   11.80
  -5   6   0   54.29   10.40
   6  -6   0   36.30    9.90
   6  -6   0   29.70    9.50
  -6  -6   0   25.00    8.00
  -6   6   0   14.30    8.50
   6   6   0   21.20   11.10
   7  -6   0  396.36   22.50
  -7  -6   0  395.76   16.90
   7  -6   0  374.06   21.30
  -7   6   0  369.16   18.70
   7   6   0  378.16   26.10
   8  -6   0  280.47   22.10
   8  -6   0  264.17   20.40
  -8   6   0  246.58   16.10
   8   6   0  214.68   22.70
   9  -6   0   -9.40    8.90
   9  -6   0   -1.30    9.70
   9   6   0   -9.20   10.30
  10  -6   0   62.89   14.70
  10  -6   0   55.49   15.30
  10   6   0   58.89   17.30
  11  -6   0   -6.40   11.00
  11  -6   0   12.50   13.50
  11   6   0  -12.00   14.50
   0  -7   0    3.60    8.10
   0   7   0    0.30    4.50
   0   7   0   -4.30    7.20
  -1  -7   0   10.10    8.30
   1  -7   0    7.10    8.20
   1   7   0   -2.80    5.30
  -1   7   0    9.70    7.70
   1   7   0  -12.20    6.60
   2  -7   0   88.19   12.20
   2  -7   0   97.39    7.10
  -2  -7   0   86.19   11.80
   2  -7   0   99.29   10.20
   2   7   0   84.29   10.20
   2   7   0   94.79   11.90
  -2   7   0   86.79   12.00
   3  -7   0  162.68   10.20
   3  -7   0  148.89   15.10
  -3  -7   0  121.49   14.20
   3  -7   0  147.59   12.50
  -3   7   0  159.38   14.80
   3   7   0  146.89   14.50
   3   7   0  181.38   15.60
   4  -7   0   87.09   11.10
   4  -7   0  103.19   10.40
  -4  -7   0   93.69   13.00
   4  -7   0  105.29   13.30
   4   7   0   98.39   12.30
   4   7   0   87.89   13.10
  -4   7   0  101.29   13.30
   5  -7   0  237.88   15.80
  -5  -7   0  175.78   16.40
   5  -7   0  220.98   16.30
   5  -7   0  224.68   17.70
   5   7   0  190.38   18.40
  -5   7   0  201.68   16.50
   6  -7   0    7.20    8.00
  -6  -7   0    1.40    7.30
   6  -7   0    1.20    7.60
   6   7   0   10.10   10.10
  -6   7   0   -7.10    7.20
   7  -7   0   60.99   11.70
   7  -7   0   77.49   13.40
  -7  -7   0   68.89   10.80
   7   7   0   51.19   13.80
  -7   7   0   84.49   13.10
   8  -7   0    9.20    9.80
   8  -7   0   34.40   11.50
  -8  -7   0   36.20    8.30
  -8   7   0   42.40   10.30
   8   7   0   11.30   11.80
   9  -7   0    8.40   10.90
   9  -7   0   45.10   13.60
   9   7   0   36.60   15.40
  -9   7   0   45.00   10.20
  10  -7   0  -15.30   10.70
  10  -7   0    5.20   10.50
  10   7   0    0.90   13.20
   0  -8   0   35.30   10.90
   0   8   0   23.20    6.30
   0   8   0   20.50    9.90
  -1  -8   0  369.46   22.20
   1  -8   0  352.76   22.10
   1   8   0  315.97   20.40
   1   8   0  319.27   15.60
  -1   8   0  349.37   21.20
   2  -8   0   19.20   10.50
   2  -8   0   36.30    8.70
  -2  -8   0   23.30   10.70
   2   8   0   30.40    8.90
  -2   8   0   19.60   10.40
   2   8   0   36.10   10.80
   3  -8   0   17.10    7.70
   3  -8   0    9.30    9.20
  -3  -8   0   17.70   10.60
   3   8   0   16.90    9.80
   3   8   0   10.50    8.30
  -3   8   0   10.80   10.00
   4  -8   0    6.10    7.90
  -4  -8   0   -7.20    8.90
   4  -8   0   -3.30    8.60
   4   8   0    2.40    8.60
  -4   8   0    7.20    9.40
   4   8   0   -2.50    7.80
   5  -8   0   -3.30    7.20
  -5  -8   0    6.50    9.40
   5  -8   0   -8.00    8.20
  -5   8   0  -20.10    6.80
   5   8   0   11.20    9.40
   6  -8   0   37.60    9.80
  -6  -8   0   28.30    9.50
  -6   8   0   48.00   11.60
   6   8   0   37.20   12.20
   7  -8   0    6.90    9.40
  -7  -8   0   26.30    8.80
  -7   8   0   10.30    9.10
   7   8   0   13.60   11.70
   8  -8   0  125.69   17.10
  -8  -8   0  138.79   13.60
  -8   8   0  173.08   17.00
   8   8   0  150.38   21.10
   9  -8   0  132.49   18.30
   9   8   0   73.79   18.30
  -9   8   0  158.08   16.20
  10  -8   0   54.29   14.60
  10   8   0   28.40   17.10
   0  -9   0    3.00   11.10
   0   9   0    4.50   10.40
   1  -9   0    1.30   10.10
  -1  -9   0   -0.40   10.20
   1   9   0   -2.00    6.30
   1   9   0    4.10    9.60
  -1   9   0   13.20   10.20
   2  -9   0  407.86   25.10
  -2  -9   0  417.26   25.20
   2  -9   0  365.46   17.40
  -2   9   0  402.46   24.10
   2   9   0  402.46   23.50
   2   9   0  391.26   19.70
  -3  -9   0   13.30   10.60
   3  -9   0    0.80    6.60
   3  -9   0    6.80   10.40
   3   9   0    9.20    8.50
  -3   9   0    0.50   10.00
   3   9   0  -11.40    8.20
   4  -9   0   15.40   10.70
   4  -9   0   13.00    7.80
  -4  -9   0   19.00   10.50
  -4   9   0   11.90    9.70
   4   9   0   19.30    9.90
   4   9   0    9.30    8.90
  -5  -9   0   24.60   10.90
   5  -9   0   35.10   11.30
   5  -9   0   30.00    9.20
  -5   9   0   14.40   10.00
   5   9   0   19.90   11.50
  -6  -9   0    7.00    9.50
   6  -9   0   -1.00    7.20
   6   9   0   16.10   10.90
  -6   9   0   -8.70    8.10
   7  -9   0   10.20    9.20
  -7  -9   0   -9.50    7.70
   7   9   0  -12.10    9.10
  -7   9   0    5.60    9.60
  -8  -9   0   94.89   12.60
   8   9   0   83.09   17.70
  -8   9   0  101.69   15.30
  -9   9   0   -4.10    7.50
   9   9   0   -1.70   13.50
   0 -10   0    9.60   11.20
   0  10   0    5.10   11.40
  -1 -10   0  219.18   21.60
   1 -10   0  234.38   22.20
  -1  10   0  168.98   18.90
   1  10   0  185.58   19.50
   2 -10   0   -2.20   10.40
  -2 -10   0    2.90   10.30
  -2  10   0   -1.00    9.80
   2  10   0   -7.70    6.90
   2  10   0    0.30   10.50
  -3 -10   0   52.69   13.60
   3 -10   0   48.90   13.70
   3  10   0   56.49   11.30
  -3  10   0   49.60   13.50
   3  10   0   57.39   13.90
  -4 -10   0  183.08   20.10
   4 -10   0  225.38   22.40
   4  10   0  216.08   19.20
  -4  10   0  211.68   21.60
   4  10   0  228.88   19.10
  -5 -10   0   12.00   10.90
  -5  10   0    8.00   10.90
   5  10   0    0.40    9.50
  -6 -10   0   20.70   10.40
   6  10   0   11.40   11.30
  -6  10   0   40.80   12.40
  -7 -10   0   -8.80    8.50
  -7  10   0    0.30    9.30
   7  10   0  -14.50    9.10
  -8 -10   0   17.80    9.50
   8  10   0    5.60   13.00
  -8  10   0   15.40   10.70
   9  10   0   -5.00   13.20
  -9  10   0    4.70    9.80
   0 -11   0    2.20   11.60
   0  11   0   19.10   12.40
   1 -11   0   35.80   14.10
  -1 -11   0   53.99   14.50
   1  11   0   24.30   12.90
  -1  11   0   47.80   14.30
  -2 -11   0   -6.00   11.30
   2 -11   0   -0.20   10.90
   2  11   0  -11.80   10.50
  -2  11   0    5.10   10.80
   3 -11   0  133.59   19.80
  -3 -11   0  117.19   18.90
   3  11   0  147.09   19.30
   3  11   0  101.29   14.50
  -3  11   0   94.09   17.10
  -4 -11   0  -28.00    8.00
   4 -11   0  -17.10    9.30
   4  11   0   -3.30    9.20
  -4  11   0    6.80   10.50
  -5 -11   0   15.00   11.30
   5  11   0   -0.90    9.40
  -5  11   0   -2.90   10.10
  -6 -11   0   19.60   11.70
   6  11   0   74.99   15.90
  -6  11   0   71.49   15.30
  -7 -11   0   27.50   11.30
   7  11   0   22.40   13.40
  -7  11   0   17.30   12.00
  -8 -11   0   33.00   12.40
  -8  11   0   20.60   12.50
   8  11   0   26.70   14.20
   0 -12   0   52.19   15.80
   0  12   0   18.30   13.50
  -1 -12   0   -6.00   10.80
   1 -12   0   10.40   13.20
   1  12   0  -14.50   10.60
  -1  12   0   -2.80   11.00
  -2 -12   0    5.50   12.70
   2 -12   0   -8.00   10.90
   2  12   0    6.00   11.30
  -2  12   0    2.70   11.40
  -3 -12   0   11.30   11.80
   3 -12   0    9.10   12.80
   3  12   0   16.10   12.10
  -3  12   0    1.30   11.40
  -4 -12   0   14.40   12.40
   4 -12   0    9.40   12.30
  -4  12   0    0.20   11.10
  -5 -12   0   -5.90   11.20
  -5  12   0  -15.60    9.20
   5  12   0    5.40   11.30
  -6 -12   0   75.99   16.30
  -6  12   0   27.00   14.10
   6  12   0   24.00   13.40
  -7 -12   0   45.80   14.80
  -7  12   0   70.79   16.20
   7  12   0   82.09   17.70
   0 -13   0   -7.70   12.50
   0  13   0  -10.50   11.50
  -1 -13   0   18.00   14.30
   1 -13   0   19.90   14.30
   1  13   0   32.60   15.00
  -1  13   0   25.30   14.30
   2 -13   0   20.20   14.60
  -2 -13   0    1.20   12.60
  -2  13   0   -0.20   12.60
   2  13   0   -8.90   11.30
   3 -13   0  -18.80   11.70
  -3 -13   0  -18.50   11.10
  -3  13   0   -5.50   12.90
   3  13   0   26.60   13.50
   4 -13   0   17.90   14.40
  -4 -13   0   21.20   14.60
  -4  13   0    0.50   12.30
  -5 -13   0   49.80   16.40
  -5  13   0   38.60   15.20
  -6 -13   0   47.80   15.20
  -6  13   0   52.99   15.50
   0 -14   0  -11.20   12.60
   0  14   0    0.50   12.80
  -1 -14   0   -8.00   12.90
   1 -14   0    4.20   16.10
   1  14   0  -13.60   12.50
  -1  14   0   -0.90   12.70
  -2 -14   0   -1.50   13.30
   2 -14   0   25.10   16.70
  -2  14   0    1.50   13.00
   2  14   0   12.50   12.60
   3 -14   0   42.90   18.30
  -3 -14   0   25.70   16.50
  -3  14   0   39.60   16.50
  -4 -14   0   17.20   16.10
   4 -14   0   35.30   17.40
  -4  14   0   30.30   16.50
   0 -15   0   32.90   18.00
   0  15   0   25.70   16.80
  12   0  -1  -14.10   13.60
  12   0  -1   20.70   14.60
  12   0  -1   -0.10   12.60
  11   0  -1   -8.70   11.70
  11   0  -1  -21.30    7.90
  11   0  -1   -1.00   10.60
  10   0  -1   13.30   11.70
  10   0  -1   -4.80   10.40
  10   0  -1   -9.90    9.40
   9   0  -1   -3.50    8.80
   9   0  -1   12.60   10.80
   9   0  -1    3.60    8.30
   8   0  -1  -12.00    8.40
   8   0  -1   -9.20    9.60
   8   0  -1   -2.80    7.60
   7   0  -1    5.20    8.30
   7   0  -1    4.70    8.90
   7   0  -1   15.00    9.60
   6   0  -1    3.50    8.10
   6   0  -1   -6.80    6.80
   6   0  -1    9.40    6.80
   5   0  -1    2.00    6.20
   5   0  -1   -5.50    6.00
   5   0  -1   -3.00    5.30
   4   0  -1    1.30    4.80
   4   0  -1   -4.50    5.30
   4   0  -1    6.60    4.60
   3   0  -1   -2.20    4.50
   3   0  -1   -2.20    4.50
   3   0  -1    0.30    5.30
   2   0  -1   -3.70    3.10
   2   0  -1    1.40    3.30
   2   0  -1    2.40    3.30
   1   0  -1    1.80    1.30
   1   0  -1    4.30    1.50
   1   0   1    0.50    1.60
   1   0   1    2.90    1.60
   1   0   1    1.10    1.50
   2   0   1   -0.50    3.60
   2   0   1    1.70    3.80
   2   0   1    0.50    3.90
   3   0   1   -1.50    4.60
   3   0   1   -8.90    4.50
   3   0   1    4.10    5.00
   4   0   1   -8.20    4.50
   4   0   1    0.90    5.00
   4   0   1   -2.10    5.60
   5   0   1    9.40    6.40
   5   0   1   -2.20    5.50
   5   0   1    2.80    6.30
   6   0   1    0.40    7.20
   6   0   1    1.90    7.70
   6   0   1    2.50    8.30
   7   0   1  -24.50    7.60
   7   0   1   -8.30    8.40
   7   0   1    3.70    8.30
   8   0   1    7.30    8.80
   8   0   1   -6.30    9.00
   8   0   1    9.00   10.30
   9   0   1   -3.40    9.60
   9   0   1    3.40   10.20
   9   0   1    9.70   10.10
  10   0   1    0.10    9.20
  10   0   1    8.50   11.80
  10   0   1  -13.00   10.20
  11   0   1   -0.80   12.20
  11   0   1   11.70   11.60
  12   0   1  -19.80   12.30
  12  -1  -1   11.50   13.60
  12  -1  -1    0.20   11.50
  12  -1  -1  -12.40   12.80
  12   1  -1    2.10   12.10
  12   1  -1   -5.60   14.40
  12   1  -1   10.30   14.60
  11  -1  -1   11.60   11.20
  11  -1  -1   46.60   15.00
  11  -1  -1    7.70   13.20
  11   1  -1   25.70   14.40
  11   1  -1    1.30   10.90
  11   1  -1    9.10   12.20
  10  -1  -1   48.60   14.30
  10  -1  -1   12.60   11.70
  10  -1  -1   25.70   11.20
  10   1  -1   39.30   12.30
  10   1  -1   32.40   12.70
  10   1  -1   39.10   13.80
   9  -1  -1    2.90    9.40
   9  -1  -1   -8.20    8.70
   9  -1  -1    9.00   10.50
   9   1  -1   -6.70    9.30
   9   1  -1    0.80   10.20
   9   1  -1    3.80    8.70
   8  -1  -1   -1.90    7.90
   8  -1  -1    5.50    9.40
   8  -1  -1    5.80    9.10
   8   1  -1    2.00   10.40
   8   1  -1    8.80    9.40
   8   1  -1    8.40    8.00
   7  -1  -1   35.00   10.00
   7  -1  -1   30.40   10.80
   7  -1  -1   31.00   10.60
   7   1  -1   39.30   12.00
   7   1  -1   34.00    9.70
   7   1  -1   34.60   11.30
   6  -1  -1   44.80    9.40
   6  -1  -1   28.30    9.70
   6  -1  -1   45.50    9.50
   6   1  -1    4.80    8.00
   6   1  -1   25.90    8.60
   6   1  -1   19.20    8.80
   5  -1  -1   75.19    9.30
   5  -1  -1   65.79   10.30
   5  -1  -1   67.49    9.00
   5   1  -1   84.39   10.60
   5   1  -1   88.59   10.90
   5   1  -1   69.29    9.60
   4  -1  -1   38.10    7.10
   4  -1  -1   18.70    6.90
   4  -1  -1   40.10    6.40
   4   1  -1   45.60    7.20
  -4   1   1   34.50    3.30
   4   1  -1   38.60    7.80
   4   1  -1   26.20    6.60
  -3  -1   1 1223.18   15.50
   3  -1  -1 1238.28   25.40
   3  -1  -1 1244.88   23.50
   3  -1  -1 1243.48   24.70
   3   1  -1 1220.48   26.00
  -3   1   1 1240.98   17.60
   3   1  -1 1255.87   24.40
   3   1  -1 1248.98   25.50
   2  -1  -1 9841.42  111.99
   2  -1  -1 9829.72  112.39
   2  -1  -1 9857.31  109.59
  -2  -1   1 9969.10  105.59
   2   1  -1 9712.23  112.09
  -2   1   1 9999.00  106.79
   2   1  -1 9763.72  113.69
   2   1  -1 9887.11  111.49
  -1  -1   1   21.30    2.10
   1  -1  -1   18.90    2.50
   1  -1  -1   21.00    1.80
   1   1  -1   21.60    2.30
   1   1  -1   19.30    2.40
   1   1  -1   24.10    2.90
  -1   1   1   21.10    2.20
   0  -1  -1   50.69    2.90
   0  -1   1   49.40    2.80
   0   1   1   43.10    2.70
   0   1   1   50.79    2.30
   0   1  -1   52.59    3.10
  -1  -1  -1  629.14   10.60
   1  -1   1  594.74   10.90
   1  -1   1  629.14   10.60
   1   1   1  587.34   12.30
   2  -1   1 3187.18   42.10
   2  -1   1 3152.28   43.10
   2  -1   1 3164.98   41.80
   2   1   1 3215.68   44.90
   2   1   1 3116.79   42.50
   2   1   1 3146.99   43.30
   3  -1   1 1998.00   32.90
   3  -1   1 1902.21   33.60
   3  -1   1 1906.11   32.10
   3   1   1 1907.81   34.00
   3   1   1 1879.31   34.70
   3   1   1 1908.41   32.90
   4  -1   1    3.70    4.80
   4  -1   1    9.30    5.90
   4  -1   1   -1.60    4.70
   4   1   1    6.90    5.60
  -4   1  -1    8.80    3.30
   4   1   1   -8.20    5.50
   4   1   1   -1.00    4.90
   5  -1   1  205.88   13.40
   5  -1   1  205.28   13.60
   5  -1   1  211.28   14.70
   5   1   1  225.38   15.90
   5   1   1  198.88   14.70
  -5   1  -1  218.78    8.20
   6  -1   1    1.30    7.40
   6  -1   1    4.20    7.90
   6  -1   1   17.50    8.60
  -6   1  -1    4.20    3.50
   6   1   1    0.80    7.60
   6   1   1   -3.90    7.10
   6   1   1    4.20    8.40
   7  -1   1   68.29   12.30
   7  -1   1   62.99   12.00
   7  -1   1   81.89   13.90
   7   1   1   70.99   14.00
   7   1   1   50.39   10.90
   7   1   1   82.59   13.30
   8  -1   1  351.96   23.50
   8  -1   1  364.16   23.70
   8  -1   1  307.37   21.00
   8   1   1  321.17   24.40
   8   1   1  353.36   22.30
   9  -1   1   19.80   10.50
   9  -1   1    6.30   10.90
   9  -1   1   19.40   11.90
   9   1   1    8.30    9.70
   9   1   1   11.20   11.60
   9   1   1    8.70   10.40
  10  -1   1   20.70   13.00
  10  -1   1   38.20   12.80
  10  -1   1   34.50   13.40
  10   1   1   50.79   14.70
  10   1   1   44.80   13.00
  10   1   1   42.60   14.50
  11  -1   1   82.89   18.30
  11  -1   1   72.69   17.00
  11  -1   1  111.69   18.30
  11   1   1   87.69   17.80
  11   1   1   50.89   16.80
  12  -2  -1   14.80   13.70
  12  -2  -1  -12.90   10.80
  12   2  -1   31.40   16.10
  12   2  -1    2.00   13.80
  12   2  -1  -24.80   12.80
  11  -2  -1   76.29   16.20
  11  -2  -1   94.39   17.00
  11  -2  -1   85.29   17.90
  11   2  -1   74.89   18.90
  11   2  -1   48.10   14.60
  11   2  -1   78.39   18.40
  10  -2  -1   -5.60   10.10
  10  -2  -1    1.50   10.70
  10  -2  -1    4.60    9.60
  10   2  -1   -1.00    9.80
  10   2  -1   -8.30   10.50
  10   2  -1   -2.00   10.50
   9  -2  -1   54.59   12.80
   9  -2  -1   60.49   14.40
   9  -2  -1   57.49   13.00
   9   2  -1   56.29   14.40
   9   2  -1   48.80   12.60
   9   2  -1   58.79   14.10
   8  -2  -1   16.40   11.30
   8  -2  -1   27.20   10.70
   8  -2  -1   43.30   11.50
   8   2  -1   45.70   11.60
   8   2  -1   16.20   10.90
   8   2  -1   25.10   11.50
   7  -2  -1   14.90    8.90
   7  -2  -1   14.40    9.00
   7  -2  -1    0.40    8.70
   7   2  -1    6.00    9.20
   7   2  -1   -9.80    9.00
   7   2  -1    6.20    8.20
   6  -2  -1   81.49   11.30
   6  -2  -1   78.19   12.10
   6  -2  -1   97.69   11.50
  -6   2   1   98.49    6.50
   6   2  -1  112.19   13.30
   6   2  -1   90.59   12.80
   6   2  -1  118.29   14.20
   5  -2  -1  208.08   12.90
   5  -2  -1  198.48   14.10
   5  -2  -1  195.08   13.30
  -5  -2   1  149.69    9.00
   5   2  -1  191.78   14.10
  -5   2   1  198.78    8.10
   5   2  -1  190.98   13.20
   5   2  -1  167.78   14.30
   4  -2  -1  487.75   15.40
  -4  -2   1  497.85   10.50
   4  -2  -1  477.75   17.50
   4  -2  -1  508.65   17.40
   4   2  -1  488.05   16.90
   4   2  -1  497.45   17.80
   4   2  -1  499.05   19.10
  -4   2   1  513.05   12.40
   3  -2  -1   61.99    7.60
   3  -2  -1   73.99    6.10
   3  -2  -1   69.59    7.80
  -3  -2   1   66.19    5.20
   3   2  -1   60.19    7.40
   3   2  -1   76.89    8.70
  -3   2   1   72.09    5.90
   3   2  -1   72.19    7.70
   2  -2  -1 2756.12   34.00
   2  -2  -1 2758.92   39.00
   2  -2  -1 2762.52   37.40
  -2  -2   1 2801.22   36.60
   2  -2  -1 2729.13   38.60
  -2   2   1 2822.12   37.60
   2   2  -1 2751.52   38.50
   2   2  -1 2742.93   38.00
   2   2  -1 2742.63   41.50
   1  -2  -1  105.49    6.30
  -1  -2   1  119.39    6.30
   1   2  -1  112.59    5.10
   1   2  -1  107.99    6.00
   1   2  -1  106.29    6.70
  -1   2   1  109.49    6.10
   0  -2  -1  258.97    8.40
   0  -2   1  269.77    8.70
   0   2   1  271.97    6.60
   0   2  -1  257.57    8.50
   0   2   1  272.47    8.60
   1  -2   1  318.47    7.70
   1  -2   1  312.17    7.70
   1  -2   1  325.37    9.90
  -1  -2  -1  310.97    9.30
   1   2   1  286.27    9.70
  -1   2  -1  313.07   10.00
   1   2   1  320.27    9.20
   2  -2   1 7549.44   87.49
   2  -2   1 7375.76   86.99
  -2  -2  -1 7512.05   85.99
   2  -2   1 7333.97   87.59
   2  -2   1 7388.96   84.89
   2   2   1 7497.75   91.99
   2   2   1 7553.14   85.89
  -2   2  -1 7492.25   87.79
  -3  -2  -1   27.40    4.20
   3  -2   1   14.30    5.60
   3  -2   1   22.40    5.50
   3  -2   1   15.20    4.50
   3  -2   1   20.80    4.30
  -3   2  -1   19.90    4.70
   3   2   1   25.70    6.30
   3   2   1   24.00    6.00
   3   2   1   21.90    6.40
   4  -2   1  136.99   10.10
   4  -2   1   96.69    9.50
   4  -2   1   95.79    9.90
  -4   2  -1   93.69    7.60
   4   2   1   91.19   10.30
   4   2   1  110.49   10.30
   4   2   1  104.39   10.70
   5  -2   1   87.29    9.60
   5  -2   1   74.69   10.70
   5  -2   1  107.99   11.40
   5   2   1  103.79   12.20
   5   2   1   88.09   11.30
   5   2   1   73.19    9.40
  -5   2  -1   94.59    7.50
   6  -2   1  108.09   12.70
   6  -2   1   93.09   12.50
   6  -2   1   98.19   11.70
   6   2   1  100.29   13.30
   6   2   1  116.79   13.50
  -6   2  -1  113.49    8.50
   6   2   1  113.89   14.80
   7  -2   1  130.69   15.90
   7  -2   1   81.99   12.80
   7  -2   1  133.79   14.60
  -7   2  -1  116.59    8.00
   7   2   1  100.29   14.40
   7   2   1  100.59   14.80
   7   2   1   98.19   13.60
   8  -2   1   36.60   11.80
   8  -2   1   42.70   11.30
   8  -2   1   35.20   11.10
   8   2   1   13.80    9.70
   8   2   1   51.39   13.20
   8   2   1   20.00   11.00
   9  -2   1  165.58   19.30
   9  -2   1  141.39   18.40
   9  -2   1  119.59   16.20
   9   2   1  127.99   17.50
   9   2   1  152.68   19.90
   9   2   1  153.18   19.70
  10  -2   1  120.49   19.30
  10  -2   1  149.19   18.70
  10  -2   1  172.58   20.90
  10   2   1  171.78   22.50
  10   2   1  171.98   21.60
  11  -2   1   -3.80   11.60
  11  -2   1   16.90   12.40
  11  -2   1   -8.20   11.70
  11   2   1    0.00   12.50
  11   2   1   -1.00   11.40
  11  -3  -1    8.10   11.70
  11  -3  -1   19.50   11.70
  11   3  -1  -10.60   11.20
  11   3  -1   -7.40   12.20
  11   3  -1   -5.60   12.10
  10  -3  -1   24.00   11.70
  10  -3  -1   41.80   13.80
  10  -3  -1   23.60   11.80
  10   3  -1   16.30   12.80
  10   3  -1   33.80   14.20
  10   3  -1   30.60   12.90
   9  -3  -1   74.79   13.50
   9  -3  -1  104.69   15.90
   9  -3  -1   50.09   14.30
   9   3  -1   75.49   15.00
   9   3  -1   84.29   16.60
   9   3  -1   78.09   14.90
   8  -3  -1   12.50    9.10
   8  -3  -1    6.10    9.00
   8  -3  -1   30.30   11.40
   8   3  -1   28.70   12.50
   8   3  -1   17.10   11.10
   8   3  -1   11.80    9.90
   7  -3  -1  319.37   20.90
   7  -3  -1  267.27   17.90
   7  -3  -1  265.37   18.90
   7   3  -1  264.87   19.40
   7   3  -1  328.07   23.30
  -7   3   1  260.57   10.80
   7   3  -1  269.07   20.20
   6  -3  -1   14.00    8.10
   6  -3  -1   12.50    8.90
   6  -3  -1   21.70    7.80
   6   3  -1   19.00   10.10
  -6   3   1    6.00    5.00
   6   3  -1    4.50    8.50
   6   3  -1   10.60    7.80
   5  -3  -1   33.10    9.00
  -5  -3   1   49.90    5.30
   5  -3  -1   37.80    8.20
   5  -3  -1   29.20    6.70
   5   3  -1   29.20    8.50
   5   3  -1   17.90    7.40
  -5   3   1   27.60    5.60
   5   3  -1   36.80    9.30
   4  -3  -1    1.00    5.60
  -4  -3   1    2.50    3.90
   4  -3  -1    5.80    5.50
   4  -3  -1   -2.80    3.80
   4  -3  -1   10.30    4.60
   4   3  -1   -5.00    5.20
  -4   3   1   -3.70    3.90
   4   3  -1   -5.90    4.70
   4   3  -1    7.60    6.30
   3  -3  -1 1265.67   25.70
   3  -3  -1 1234.68   20.10
   3  -3  -1 1243.28   24.10
  -3  -3   1 1247.38   23.00
   3  -3  -1 1230.68   25.20
   3   3  -1 1212.08   28.30
  -3   3   1 1217.58   23.90
   3   3  -1 1250.07   25.30
   3   3  -1 1243.28   24.80
   3   3  -1 1252.97   22.50
   2  -3  -1   56.59    6.60
   2  -3  -1   55.89    6.60
  -2  -3   1   46.20    5.90
   2  -3  -1   44.50    5.70
   2   3  -1   67.09    6.70
   2   3  -1   57.39    6.00
   2   3  -1   50.99    7.00
  -2   3   1   41.70    6.00
   1  -3  -1  195.48   10.10
  -1  -3   1  211.88   10.10
   1   3  -1  172.88    6.10
  -1   3   1  174.48    9.50
   1   3  -1  214.78    9.90
   1   3  -1  198.28    9.10
   0  -3   1  181.88    9.80
   0  -3  -1  179.18    9.70
   0   3  -1  196.78    7.50
   0   3  -1  183.78    9.90
   0   3   1  194.28    7.10
   1  -3   1   56.49    5.00
  -1  -3  -1   48.80    6.20
   1  -3   1   53.69    6.80
   1  -3   1   51.89    4.10
   1   3   1   35.80    5.30
   1   3   1   54.39    6.40
  -1   3  -1   45.40    6.10
  -2  -3  -1 4194.78   55.79
   2  -3   1 4124.59   49.50
   2  -3   1 4271.37   53.99
   2  -3   1 4206.18   57.29
   2  -3   1 4199.68   53.59
   2   3   1 4165.88   55.29
   2   3   1 4167.18   59.09
  -2   3  -1 4228.48   57.29
  -3  -3  -1    9.20    4.10
   3  -3   1   10.90    5.30
   3  -3   1    9.30    4.50
   3  -3   1    1.50    3.60
   3  -3   1    3.40    4.60
   3   3   1    7.20    3.80
   3   3   1    7.90    5.60
  -3   3  -1    3.50    4.30
  -4  -3  -1 1113.89   21.70
   4  -3   1 1089.59   23.50
   4  -3   1 1114.39   26.10
   4  -3   1 1114.19   23.70
   4  -3   1 1119.29   27.10
  -4   3  -1 1076.09   23.50
   4   3   1 1147.79   28.10
   4   3   1 1162.88   22.40
   4   3   1 1104.49   30.00
   5  -3   1   98.79    8.80
   5  -3   1  108.49   12.00
   5  -3   1   98.49    9.50
   5  -3   1  125.19   12.50
   5   3   1  127.59   13.20
   5   3   1  145.39   14.30
   5   3   1  117.39   12.00
  -5   3  -1  109.59    9.30
   6  -3   1   50.29    9.20
   6  -3   1   27.20    9.90
   6  -3   1   24.60    9.10
   6   3   1   29.20   10.40
   6   3   1   24.80   10.10
   6   3   1   15.20    9.60
  -6   3  -1   26.50    6.90
   7  -3   1   36.30   10.60
   7  -3   1   37.30   11.30
   7  -3   1   17.30    9.10
  -7   3  -1   26.80    6.70
   7   3   1    8.50    9.70
   7   3   1   16.20   10.40
   7   3   1   53.49   13.00
   8  -3   1   71.89   12.80
   8  -3   1   60.19   13.70
   8  -3   1   94.89   14.80
   8   3   1   47.50   13.40
   8   3   1   70.79   14.50
  -8   3  -1   98.89   10.30
   8   3   1   78.49   14.20
   9  -3   1  167.08   18.10
   9  -3   1  183.28   19.90
   9  -3   1  192.68   21.30
   9   3   1  163.78   19.80
   9   3   1  170.88   21.40
  10  -3   1   24.20   11.10
  10  -3   1   12.50   12.30
  10  -3   1  -16.80    9.70
  10   3   1    8.60   12.40
  11  -3   1    0.20   12.10
  11  -3   1   22.70   14.00
  11   3   1   31.30   16.80
  11  -4  -1   61.39   16.60
  11  -4  -1   77.99   17.50
  11   4  -1   56.99   18.30
  10  -4  -1    5.00   10.40
  10  -4  -1   17.10   12.30
  10   4  -1  -14.10    9.70
  10   4  -1   13.50   12.30
  10   4  -1   -3.40   12.90
   9  -4  -1   24.10   11.90
   9  -4  -1   21.60   11.00
   9   4  -1   -7.10   10.40
   9   4  -1   28.40   13.10
   9   4  -1    8.70   11.90
   8  -4  -1   68.59   14.00
   8  -4  -1   41.90   11.60
   8  -4  -1   63.99   11.50
   8   4  -1   51.69   12.40
  -8   4   1   60.49    7.40
   8   4  -1   46.50   12.80
   8   4  -1   44.40   13.40
   7  -4  -1   -6.90    8.70
   7  -4  -1    0.90    8.80
   7  -4  -1    6.40    7.50
  -7   4   1   -5.60    5.40
   7   4  -1    0.60    9.70
   7   4  -1    9.10    9.10
   7   4  -1   10.10   10.10
  -6  -4   1  280.87   11.70
   6  -4  -1  280.67   19.20
   6  -4  -1  273.27   18.40
   6  -4  -1  288.77   15.50
   6   4  -1  274.67   19.10
  -6   4   1  307.97   14.10
   6   4  -1  265.47   18.80
   6   4  -1  276.87   20.90
   5  -4  -1    7.10    5.80
   5  -4  -1   18.70    8.30
   5  -4  -1   25.50    7.90
   5  -4  -1   18.90    5.90
  -5  -4   1   19.10    5.60
  -5   4   1   26.30    6.70
   5   4  -1   13.30    6.30
   5   4  -1   36.70    9.00
   5   4  -1   12.90    7.70
   5   4  -1    5.10    8.30
   4  -4  -1 2048.30   38.50
  -4  -4   1 2083.59   35.30
   4  -4  -1 2094.09   39.40
   4  -4  -1 2079.39   31.10
   4  -4  -1 2044.30   36.90
  -4   4   1 2019.20   36.80
   4   4  -1 2137.19   44.30
   4   4  -1 2103.29   34.60
   4   4  -1 2080.19   39.00
   3  -4  -1  222.38    6.70
   3  -4  -1  245.98   12.40
   3  -4  -1  244.78   12.50
  -3  -4   1  230.28   11.50
   3  -4  -1  238.38   11.80
  -3   4   1  232.58   12.10
   3   4  -1  214.88   13.60
   3   4  -1  210.38   10.70
   3   4  -1  230.88   11.70
   2  -4  -1   19.10    5.70
   2  -4  -1   14.80    5.50
   2  -4  -1    8.90    4.20
  -2  -4   1   11.90    5.10
   2   4  -1   15.60    5.30
  -2   4   1    4.90    5.00
   2   4  -1   14.20    5.50
   2   4  -1   13.30    4.10
  -1  -4   1   79.79    8.60
   1  -4  -1   98.29    9.30
   1   4  -1   83.59    7.20
   1   4  -1   89.49    8.70
  -1   4   1   84.19    8.50
   0  -4  -1   27.10    6.50
   0  -4   1   28.90    6.60
   0   4   1   28.20    6.00
   0   4   1   31.90    4.40
   0   4  -1   27.50    4.40
   0   4  -1   17.60    6.40
  -1  -4  -1 1480.45   29.40
   1  -4   1 1508.55   20.10
   1  -4   1 1527.75   30.50
   1   4   1 1534.25   27.30
   1   4   1 1488.95   29.20
  -1   4  -1 1470.55   30.00
   2  -4   1    4.60    5.20
  -2  -4  -1   10.90    5.10
   2  -4   1    5.60    2.20
   2  -4   1    2.40    4.10
   2  -4   1    9.10    3.90
   2   4   1   10.10    5.10
  -2   4  -1   -4.00    4.60
   2   4   1   15.80    5.10
  -3  -4  -1  129.19    9.80
   3  -4   1  122.19    9.90
   3  -4   1  121.39    9.30
   3  -4   1  123.89    9.30
   3  -4   1  125.39    6.90
   3   4   1  124.99    9.00
   3   4   1  146.09   11.90
  -3   4  -1  138.69   10.30
   4  -4   1  127.29   11.40
   4  -4   1  125.19    8.80
   4  -4   1  114.19   10.30
   4  -4   1  108.69   10.30
  -4  -4  -1  121.89    9.30
   4   4   1   98.09   11.20
   4   4   1  112.09    8.40
  -4   4  -1  129.99   10.90
   5  -4   1  170.48   14.10
   5  -4   1  158.88   11.60
   5  -4   1  163.38   14.30
  -5  -4  -1  157.88   10.30
   5  -4   1  177.38   12.10
  -5   4  -1  166.98   12.10
   5   4   1  150.88   15.30
   5   4   1  155.78    9.60
   6  -4   1   37.00    8.30
   6  -4   1   38.80   10.10
   6  -4   1   35.40   10.40
   6   4   1   26.50   10.00
  -6   4  -1   16.10    7.00
   7  -4   1   77.29   13.80
   7  -4   1   70.79   11.30
   7  -4   1   77.09   13.00
   7   4   1   62.69   13.50
  -7   4  -1   78.39    9.60
   8  -4   1   75.59   14.20
   8  -4   1   94.69   14.00
   8  -4   1   79.99   12.70
  -8   4  -1   79.79    9.20
   8   4   1   81.39   15.30
   9  -4   1   98.99   16.80
   9  -4   1  108.29   16.50
   9   4   1   84.69   17.40
  10  -4   1   13.40   12.00
  10  -4   1   39.30   12.60
  10   4   1   21.60   15.20
  11  -4   1   48.40   16.40
  11  -4   1   34.50   13.90
  11   4   1   38.90   16.70
  11  -5  -1    6.70   11.80
  11  -5  -1   14.10   12.10
  11   5  -1   17.30   15.30
  10  -5  -1   76.49   15.20
  10  -5  -1   79.99   16.40
  10   5  -1   39.40   16.20
   9  -5  -1  111.69   17.30
   9  -5  -1  115.39   16.60
   9   5  -1   94.49   17.10
   9   5  -1  123.49   19.00
   8  -5  -1   47.60   12.60
   8  -5  -1   22.70   11.40
   8   5  -1   13.80   11.20
   8   5  -1   15.80   10.80
  -8   5   1   27.50    7.20
  -7  -5   1    3.90    5.30
   7  -5  -1    5.80    9.50
   7  -5  -1    8.70    9.00
   7   5  -1   -8.20    9.20
   7   5  -1   10.60    9.30
  -7   5   1    1.90    6.40
   6  -5  -1 1015.90   31.50
   6  -5  -1  968.90   30.60
   6  -5  -1  931.71   23.50
  -6  -5   1  983.00   23.70
   6   5  -1  950.40   35.10
   6   5  -1  949.21   30.70
  -6   5   1  976.20   26.20
  -5  -5   1  117.09   10.60
   5  -5  -1  115.29   12.70
   5  -5  -1  149.19   12.60
   5  -5  -1  109.69    8.90
   5  -5  -1  118.49   12.70
   5   5  -1  117.49   12.70
   5   5  -1  121.49   14.40
  -5   5   1  127.09   12.20
   5   5  -1  122.99   10.10
   4  -5  -1    0.40    6.10
  -4  -5   1    4.80    5.80
   4  -5  -1    6.30    3.20
   4  -5  -1   11.10    6.60
   4  -5  -1   23.50    6.60
  -4   5   1    8.70    6.30
   4   5  -1    4.10    5.40
   4   5  -1    4.30    6.30
   4   5  -1   11.60    7.60
  -3  -5   1    1.50    5.50
   3  -5  -1    2.00    5.70
   3  -5  -1   15.20    6.60
   3  -5  -1   14.00    5.20
   3   5  -1    3.10    6.00
   3   5  -1    3.60    4.80
   3   5  -1    4.80    5.00
  -3   5   1   10.70    6.10
  -2  -5   1  101.19   10.50
   2  -5  -1  101.99   10.50
   2  -5  -1  116.59    8.00
  -2   5   1  134.69   11.80
   2   5  -1  139.89   11.20
   2   5  -1  121.69   10.30
   1  -5  -1   25.00    6.60
  -1  -5   1   34.20    7.20
  -1   5   1   41.80    3.30
   1   5  -1   30.40    7.20
   1   5  -1   38.50    6.10
  -1   5   1   33.50    7.10
   0  -5   1   66.09    8.90
   0  -5  -1   71.79    8.70
   0   5  -1   95.29   10.00
   0   5   1   88.99    6.90
   0   5  -1   90.49    7.00
   0   5   1   86.29    9.10
  -1  -5  -1  397.66   16.30
   1  -5   1  359.16   15.70
   1   5   1  362.76   15.60
   1   5   1  395.96   14.00
  -1   5  -1  411.16   16.90
   2  -5   1    4.40    3.80
   2  -5   1    3.40    4.40
   2  -5   1    3.60    5.60
  -2  -5  -1    3.00    5.90
   2   5   1   16.60    5.90
  -2   5  -1    4.50    6.10
   2   5   1    5.40    5.60
   3  -5   1 1795.42   31.80
   3  -5   1 1798.32   25.10
  -3  -5  -1 1836.52   36.10
   3  -5   1 1842.52   37.30
   3  -5   1 1824.82   33.10
   3   5   1 1831.02   35.20
   3   5   1 1917.71   39.90
  -3   5  -1 1814.02   37.40
   4  -5   1  489.65   18.80
   4  -5   1  471.05   13.10
   4  -5   1  532.75   18.70
  -4  -5  -1  483.35   17.70
   4  -5   1  469.95   17.80
   4   5   1  499.75   17.20
   4   5   1  491.45   22.00
  -4   5  -1  457.15   18.90
   5  -5   1  141.89   12.90
   5  -5   1  129.69   13.10
   5  -5   1  125.89   12.50
  -5  -5  -1  136.39   11.60
   5  -5   1  144.89   10.50
  -5   5  -1  123.69   12.30
   5   5   1  124.99   14.40
   5   5   1  146.59   10.60
  -6  -5  -1  960.50   24.30
   6  -5   1 1031.60   31.80
   6  -5   1  999.30   25.60
   6  -5   1  991.80   30.20
  -6   5  -1  973.10   27.40
   6   5   1  965.40   35.70
   7  -5   1  111.59   14.60
   7  -5   1  114.99   15.00
  -7   5  -1  142.09   13.10
   7   5   1   99.59   15.80
   8  -5   1    8.40    9.00
   8  -5   1    8.60    9.70
  -8   5  -1    2.70    6.20
   8   5   1    8.70   10.80
   9  -5   1  -11.70    9.70
   9  -5   1   -6.40    9.00
   9   5   1   -0.20   11.40
  10  -5   1   -6.40   10.20
  10  -5   1   -3.00    9.30
  10   5   1   -6.50   13.00
  11  -5   1   -4.40   11.00
  11   5   1   -3.70   13.70
  11  -6  -1   24.10   14.00
  11  -6  -1   25.30   14.30
  11   6  -1   18.70   16.20
  10  -6  -1   17.90   12.50
  10  -6  -1   10.90   10.40
  10   6  -1   19.10   14.50
   9  -6  -1   22.10   11.20
   9  -6  -1   16.20   10.70
   9   6  -1   16.10   13.00
   8  -6  -1   10.70   10.10
   8  -6  -1    5.00    9.30
  -8  -6   1   -5.60    6.60
   8   6  -1   13.10   11.40
  -8   6   1    3.50    7.10
   7  -6  -1  254.37   19.40
  -7  -6   1  236.48   14.10
   7  -6  -1  258.87   19.70
   7   6  -1  236.78   18.70
   7   6  -1  248.78   23.20
  -7   6   1  257.37   16.20
   6  -6  -1  407.96   21.90
  -6  -6   1  448.46   18.80
   6  -6  -1  443.06   21.70
   6   6  -1  477.35   23.10
   6   6  -1  515.75   27.40
  -6   6   1  452.65   20.40
   5  -6  -1   49.90   10.20
  -5  -6   1   57.39   10.00
   5  -6  -1   50.79   10.10
   5  -6  -1   75.89   11.10
   5   6  -1   84.19   15.70
   5   6  -1   61.19   12.20
  -5   6   1   61.69   10.80
  -4  -6   1  588.04   22.00
   4  -6  -1  620.64   23.30
   4  -6  -1  638.54   20.70
   4  -6  -1  667.43   22.20
   4   6  -1  576.74   20.80
  -4   6   1  596.54   22.70
   4   6  -1  615.14   25.60
   3  -6  -1   35.10    7.50
   3  -6  -1   41.90    7.00
  -3  -6   1   47.80    9.30
   3  -6  -1   25.10    8.30
  -3   6   1   43.90    9.00
   3   6  -1   25.90    7.80
   3   6  -1   31.00    7.90
  -2  -6   1  227.28   14.70
   2  -6  -1  203.98   14.60
   2  -6  -1  216.88    9.60
   2   6  -1  215.78   14.10
   2   6  -1  234.18   13.90
  -2   6   1  221.28   14.50
  -1  -6   1  143.29   13.20
   1  -6  -1  122.19   12.20
  -1   6   1  135.09   12.80
   1   6  -1  132.39   10.10
   1   6  -1  137.59   12.70
   0  -6  -1    4.80    6.80
   0  -6   1   21.60    8.30
   0   6  -1   17.40    7.50
   0   6   1   18.30    4.70
   0   6   1   17.30    7.50
  -1  -6  -1    2.30    6.20
   1  -6   1    9.80    7.10
   1   6   1   17.00    7.30
   1   6   1   12.00    5.30
  -1   6  -1   17.80    7.20
  -2  -6  -1   52.59    9.30
   2  -6   1   62.39   10.40
   2  -6   1   56.89    5.60
   2  -6   1   63.19    7.30
   2   6   1   53.69    8.40
  -2   6  -1   39.60    8.10
   2   6   1   78.69   10.10
   3  -6   1   14.90    5.60
   3  -6   1   -1.00    5.40
  -3  -6  -1   12.50    6.90
   3  -6   1    6.70    7.70
   3   6   1   20.40    7.60
  -3   6  -1   19.20    7.90
   3   6   1   -2.50    5.80
  -4  -6  -1  109.89   12.30
   4  -6   1  115.99   11.10
   4  -6   1  104.59    6.70
   4  -6   1   95.69   10.90
   4  -6   1  109.19   13.00
  -4   6  -1   98.79   12.40
   4   6   1  136.39   12.10
   4   6   1  124.29   14.40
  -5  -6  -1  483.45   19.90
   5  -6   1  474.25   20.70
   5  -6   1  492.15   20.60
   5  -6   1  465.55   21.00
  -5   6  -1  498.35   21.70
   5   6   1  506.75   25.90
   6  -6   1  187.98   16.80
   6  -6   1  213.58   17.50
  -6  -6  -1  203.18   14.60
  -6   6  -1  189.18   15.60
   6   6   1  171.08   18.50
   7  -6   1   36.70   11.30
  -7  -6  -1   38.10    8.20
   7  -6   1   44.80   10.90
   7   6   1   39.20   12.80
  -7   6  -1   37.20    9.70
   8  -6   1    6.20    9.90
   8  -6   1   24.90   10.70
  -8   6  -1   21.10    8.50
   8   6   1   19.90   12.60
   9  -6   1   67.09   14.00
   9  -6   1   62.49   14.70
   9   6   1   79.19   17.70
  10  -6   1   33.10   13.90
  10  -6   1   24.50   12.30
  10   6   1   36.30   15.70
  10  -7  -1   41.40   14.50
  10  -7  -1   49.90   14.80
  10   7  -1   37.10   16.70
   9  -7  -1   71.69   15.50
   9  -7  -1   30.30   11.30
  -9   7   1   51.89    9.50
   9   7  -1   45.60   15.40
  -8  -7   1   -4.10    6.40
   8  -7  -1    3.50    9.30
   8  -7  -1   20.70    9.90
   8   7  -1    5.20   11.10
  -8   7   1    7.20    8.00
   7  -7  -1   84.59   12.90
   7  -7  -1   81.79   13.70
  -7  -7   1   83.89   11.20
   7   7  -1   72.29   14.60
  -7   7   1   77.49   12.40
   6  -7  -1   47.50   10.80
  -6  -7   1   39.70   10.30
   6  -7  -1   40.20   10.60
   6   7  -1   51.19   12.80
  -6   7   1   60.79   11.30
  -5  -7   1  149.39   15.00
   5  -7  -1  176.88   16.30
   5  -7  -1  183.28   15.20
   5  -7  -1  163.28   15.90
   5   7  -1  186.78   18.50
  -5   7   1  162.18   15.70
  -4  -7   1   18.00    8.80
   4  -7  -1    7.90    8.70
   4  -7  -1   15.40    7.20
   4  -7  -1   12.70    8.00
  -4   7   1   -1.70    8.50
   4   7  -1    2.50    8.00
   4   7  -1    2.60    7.20
   3  -7  -1  442.86   21.80
  -3  -7   1  460.25   21.70
   3  -7  -1  461.35   18.70
   3  -7  -1  481.15   15.60
  -3   7   1  473.25   21.90
   3   7  -1  447.36   20.40
   3   7  -1  461.75   21.00
   2  -7  -1   12.70    4.70
  -2  -7   1   16.10    8.80
   2  -7  -1    2.20    7.90
   2   7  -1    0.50    7.60
  -2   7   1  -16.80    6.00
   2   7  -1    4.10    6.50
   1  -7  -1   67.79   11.50
  -1  -7   1   67.99   11.80
   1   7  -1   69.29    8.70
  -1   7   1   74.69   11.10
   1   7  -1   66.59   11.10
   0  -7   1  133.99   14.50
   0  -7  -1  106.09   13.40
   0   7   1  120.19    9.00
   0   7   1  130.09   14.00
   0   7  -1  130.19   13.90
  -1  -7  -1    4.30    8.20
   1  -7   1   10.80    8.60
   1   7   1   -4.10    7.40
   1   7   1    3.80    5.40
  -1   7  -1   12.20    8.30
  -2  -7  -1   25.60    9.50
   2  -7   1   22.40    6.60
   2  -7   1   28.70    9.70
   2  -7   1   29.60    4.40
   2   7   1   20.70    7.40
  -2   7  -1   21.50    8.90
   2   7   1   35.80    9.50
  -3  -7  -1    7.50    9.00
   3  -7   1    2.00    5.10
   3  -7   1    6.30    6.20
   3  -7   1    7.30    8.80
  -3   7  -1    0.80    8.00
   3   7   1  -11.00    6.70
   3   7   1   11.10    8.00
   4  -7   1  210.18   14.30
  -4  -7  -1  238.68   16.90
   4  -7   1  237.38   13.70
   4  -7   1  240.08   17.50
   4   7   1  201.38   17.40
  -4   7  -1  236.58   17.50
   4   7   1  233.88   15.90
   5  -7   1  152.58   15.40
  -5  -7  -1  146.09   14.60
   5  -7   1  127.29   13.40
   5  -7   1  184.78   14.70
   5   7   1  119.69   15.70
  -5   7  -1  137.29   15.40
  -6  -7  -1    0.80    7.00
   6  -7   1    4.50    8.60
   6  -7   1    0.50    8.60
  -6   7  -1    8.80    8.30
   6   7   1   15.90   10.70
   7  -7   1   55.79   11.80
   7  -7   1   60.49   12.10
  -7  -7  -1   74.49   11.00
   7   7   1   72.49   15.30
  -7   7  -1   71.79   11.90
   8  -7   1   -7.30    8.50
   8  -7   1    0.70    9.00
   8   7   1    7.20   11.40
  -8   7  -1   16.20    8.70
   9  -7   1    7.30   10.30
   9  -7   1   -5.10   10.10
   9   7   1    7.00   12.80
  -9   7  -1   14.90    8.40
  10  -7   1   15.80   13.00
  10   7   1   -6.90   12.70
  10  -8  -1   23.60   13.30
  10   8  -1   25.40   17.00
   9  -8  -1    3.40   11.00
   9   8  -1    7.30   13.40
  -9   8   1    8.20    6.80
   8  -8  -1   44.60   18.60
  -8  -8   1   43.80    9.70
   8  -8  -1   39.00   12.10
   8   8  -1   40.00   14.30
  -8   8   1   44.40   10.90
   7  -8  -1  188.78   19.10
   7  -8  -1  157.48   16.50
  -7  -8   1  217.48   16.20
   7   8  -1  131.59   18.90
  -7   8   1  173.88   16.80
   6  -8  -1   16.80    9.80
   6  -8  -1   56.19   10.90
  -6  -8   1   46.40   11.00
  -6   8   1   35.10   10.80
   6   8  -1   29.90   11.90
   5  -8  -1   61.49   12.50
  -5  -8   1   74.89   12.70
   5  -8  -1   76.29   12.20
   5  -8  -1   58.09   10.20
   5   8  -1   65.39   12.70
  -5   8   1   59.79   11.60
   4  -8  -1  175.98   13.20
  -4  -8   1  201.58   18.70
   4  -8  -1  143.69   16.60
   4  -8  -1  183.28   15.70
  -4   8   1  183.08   17.20
   4   8  -1  177.08   17.30
   4   8  -1  189.18   17.20
   3  -8  -1   18.90   10.90
   3  -8  -1   30.80    9.20
  -3  -8   1   27.90   10.40
   3   8  -1   19.60    9.70
  -3   8   1   37.80   11.10
   3   8  -1    6.50    8.20
  -2  -8   1    2.90    9.40
   2  -8  -1   -0.10    9.30
  -2   8   1   -7.80    7.90
   2   8  -1   -2.90    7.00
   2   8  -1    2.90    8.90
   1  -8  -1   35.00   11.70
  -1  -8   1   22.70   10.70
   1   8  -1   30.40    7.60
   1   8  -1   27.00   11.00
  -1   8   1   40.50   11.90
   0  -8   1   50.99   12.10
   0  -8  -1   44.70   11.80
   0   8   1   55.49    7.40
   0   8  -1   58.39   12.50
   0   8   1   56.49   12.40
  -1  -8  -1   -4.50    8.90
   1  -8   1   -6.60    9.40
  -1   8  -1    4.00    8.80
   1   8   1    5.40    9.60
   1   8   1   -3.20    6.10
  -2  -8  -1   31.00   11.10
   2  -8   1   29.10   10.80
   2  -8   1   48.00    8.40
  -2   8  -1   16.40    9.80
   2   8   1   37.60    9.00
   2   8   1   38.00   10.50
   3  -8   1   85.09   13.40
  -3  -8  -1   63.99   13.60
   3  -8   1   98.49   10.60
   3   8   1  102.19   12.90
   3   8   1   96.69   13.50
  -3   8  -1   85.29   14.30
  -4  -8  -1   10.50    9.90
   4  -8   1   -1.70    9.20
   4  -8   1    2.40    6.80
  -4   8  -1    7.30    9.10
   4   8   1   20.00    9.10
   4   8   1   -8.10    7.60
  -5  -8  -1   59.99   12.20
   5  -8   1   33.80   10.80
   5  -8   1   41.20    9.50
  -5   8  -1   46.80   11.40
   5   8   1   12.00    9.80
  -6  -8  -1   24.80    9.30
   6  -8   1   13.90    8.40
   6   8   1   29.80   11.60
  -6   8  -1   13.60    9.70
  -7  -8  -1   13.00    8.10
   7  -8   1   12.10    9.20
  -7   8  -1   16.20    8.90
   7   8   1   -2.20   10.70
  -8  -8  -1   33.30    9.20
   8  -8   1   37.90   12.20
   8   8   1   50.69   15.00
  -8   8  -1   45.60   10.40
   9  -8   1   43.70   12.80
  -9   8  -1   79.19   12.30
   9   8   1   31.10   15.10
  10   8   1   -0.10   15.10
   9  -9  -1   12.90   12.60
  -9   9   1   -3.80    8.10
   9   9  -1    6.80   13.80
   8  -9  -1   84.59   15.20
  -8  -9   1   75.19   12.00
  -8   9   1   72.49   13.50
   8   9  -1   80.39   17.50
  -7  -9   1    4.50    8.70
   7  -9  -1    5.40    8.80
  -7   9   1    1.10    8.80
   7   9  -1   -4.70   11.10
   6  -9  -1   12.50    9.20
  -6  -9   1   30.10   10.50
  -6   9   1   24.20   10.60
   6   9  -1    1.60   10.20
   5  -9  -1   93.49   12.20
   5  -9  -1  125.89   16.80
  -5  -9   1  110.79   15.30
   5   9  -1  126.39   16.50
  -5   9   1  110.89   15.20
  -4  -9   1   21.60   10.60
   4  -9  -1    4.60    9.60
   4  -9  -1   -2.30    6.60
   4   9  -1    1.30    8.70
   4   9  -1    6.00    8.60
  -4   9   1   -1.10    9.40
   3  -9  -1  373.46   18.90
   3  -9  -1  371.66   23.80
  -3  -9   1  357.06   22.90
   3   9  -1  380.06   22.90
   3   9  -1  389.16   21.60
  -3   9   1  324.47   23.20
  -2  -9   1   24.80   11.50
   2  -9  -1    4.60    9.70
   2   9  -1   -0.20    9.10
  -2   9   1    4.20   10.00
   2   9  -1   15.00    8.10
  -1  -9   1   -3.90    9.90
   1  -9  -1   10.90   10.90
  -1   9   1   -8.30    9.20
   1   9  -1   -7.00    6.30
   1   9  -1   11.80   10.40
   0  -9  -1    5.60   11.00
   0  -9   1   10.50   10.40
   0   9   1   38.40   13.00
   0   9  -1   19.50   11.00
   1  -9   1   10.90   10.80
  -1  -9  -1   -3.60   10.20
   1   9   1    7.80    6.50
   1   9   1  -15.70    8.70
  -1   9  -1  -11.10    9.10
  -2  -9  -1   18.10   11.00
   2  -9   1   14.30    7.50
   2  -9   1   11.30   11.00
   2   9   1   21.40   10.10
  -2   9  -1   36.40   11.80
   2   9   1   14.80    7.90
   3  -9   1    4.70   10.10
  -3  -9  -1  -14.70    8.20
   3  -9   1   10.20    7.20
   3   9   1   10.40    8.20
  -3   9  -1   18.70   11.50
   3   9   1    4.90    9.70
   4  -9   1    4.70    7.20
   4  -9   1   -1.80    9.30
  -4  -9  -1    6.80    9.70
  -4   9  -1   -6.40    8.50
   4   9   1    2.70    8.10
   4   9   1    2.60    8.60
  -5  -9  -1   35.50   11.60
   5  -9   1   46.70   12.60
   5  -9   1   54.19   11.10
  -5   9  -1   43.50   12.10
   5   9   1   45.70   12.10
  -6  -9  -1  106.39   14.60
  -6   9  -1  114.59   16.00
   6   9   1  107.79   16.20
  -7  -9  -1  230.88   18.70
  -7   9  -1  205.58   19.80
   7   9   1  219.18   23.10
  -8  -9  -1    9.90    7.80
   8   9   1   -7.50   11.10
  -8   9  -1    8.80    9.50
  -9   9  -1    9.50    9.40
   9   9   1    0.90   12.60
  -9  10   1   28.90   11.90
   9  10  -1  -15.00   12.50
  -8 -10   1    8.30    8.20
   8  10  -1  -22.70    9.80
  -8  10   1    2.30    9.80
  -7 -10   1   35.50   11.80
  -7  10   1   11.50   10.70
   7  10  -1   29.90   13.10
  -6 -10   1   69.79   13.70
   6  10  -1   70.99   14.90
  -6  10   1   58.29   13.40
  -5 -10   1   38.40   13.10
  -5  10   1   49.50   13.20
   5  10  -1   22.50   11.00
  -4 -10   1  252.27   23.20
   4 -10  -1  204.28   21.40
   4 -10  -1  194.08   16.70
  -4  10   1  184.78   20.30
   4  10  -1  196.88   20.00
   4  10  -1  216.18   19.50
  -3 -10   1    5.30    9.90
   3 -10  -1   32.90   11.90
   3 -10  -1   17.60    8.30
   3  10  -1   15.90   11.10
  -3  10   1   24.50   11.40
   3  10  -1   -2.10    7.90
  -2 -10   1   13.80   11.20
   2 -10  -1    8.40   10.90
   2  10  -1   11.10    7.70
   2  10  -1   21.70   11.60
  -2  10   1   10.80   11.10
   1 -10  -1  170.38   20.40
  -1 -10   1  189.88   20.60
   1  10  -1  137.19   16.90
  -1  10   1  163.08   18.50
   0 -10   1   14.00   12.00
   0 -10  -1   -2.30   10.70
   0  10   1  -15.20    9.60
   0  10  -1   -2.50   10.30
   1 -10   1  104.09   17.30
  -1 -10  -1  111.89   17.60
  -1  10  -1  133.59   17.30
   1  10   1  115.99   16.70
   2 -10   1  552.84   28.60
  -2 -10  -1  586.64   29.70
   2  10   1  568.44   28.50
  -2  10  -1  561.04   29.10
   2  10   1  521.15   22.20
  -3 -10  -1  123.89   17.20
   3 -10   1  126.09   18.00
  -3  10  -1  129.49   17.80
   3  10   1  132.99   14.60
   3  10   1  117.99   16.00
   4 -10   1  282.77   24.00
  -4 -10  -1  263.07   21.80
  -4  10  -1  295.47   22.70
   4  10   1  277.87   20.70
   4  10   1  293.27   21.60
  -5 -10  -1   24.00   11.10
  -5  10  -1   13.50   11.10
   5  10   1   16.10   10.60
  -6 -10  -1   13.10    9.30
  -6  10  -1    3.90    9.90
   6  10   1   -1.10    9.30
  -7 -10  -1  -18.00    7.90
   7  10   1   -7.10   10.50
  -7  10  -1   17.80   10.80
  -8 -10  -1   20.70   10.00
  -8  10  -1   -6.00    9.40
   8  10   1   -5.10   12.30
  -8 -11   1   18.60   10.90
   8  11  -1   20.00   14.20
  -8  11   1   41.60   13.10
  -7 -11   1   34.20   12.40
   7  11  -1   25.60   13.80
  -7  11   1   12.80   12.00
  -6 -11   1  230.18   23.20
   6  11  -1  191.98   22.00
  -6  11   1  245.28   23.70
  -5 -11   1   13.00   11.00
   5  11  -1   -7.20   10.10
  -5  11   1   -1.70    9.80
   4 -11  -1   -2.00   10.20
  -4 -11   1    6.40   10.90
   4  11  -1    5.90    9.60
  -4  11   1    7.80   11.10
   3 -11  -1   14.10   12.20
  -3 -11   1   18.00   13.10
   3  11  -1   13.00    9.90
  -3  11   1   32.70   12.80
   3  11  -1   45.20   14.30
  -2 -11   1   14.10   12.40
   2 -11  -1   22.30   12.80
   2  11  -1   -2.10   11.00
  -2  11   1   -2.10    9.60
  -1 -11   1   21.40   12.40
   1 -11  -1   36.80   13.50
  -1  11   1   16.80   12.40
   1  11  -1   50.89   13.50
   0 -11   1  516.55   30.40
   0 -11  -1  587.84   32.30
   0  11  -1  548.55   30.00
   0  11   1  560.64   30.20
   1 -11   1  653.83   33.60
  -1 -11  -1  557.74   31.30
  -1  11  -1  635.44   32.00
   1  11   1  642.14   31.70
   2 -11   1   33.00   13.60
  -2 -11  -1    8.90   12.20
   2  11   1   33.10   13.60
  -2  11  -1   23.20   11.80
  -3 -11  -1    5.20   11.30
   3 -11   1   16.30   12.60
   3  11   1   18.10   11.30
  -3  11  -1   15.90   11.40
   3  11   1   31.50   10.40
  -4 -11  -1   85.99   16.80
   4 -11   1   87.29   16.80
  -4  11  -1   94.89   16.90
   4  11   1   43.80   12.60
  -5 -11  -1   -5.20    9.50
   5  11   1    5.00   10.30
  -5  11  -1    0.70   11.00
  -6 -11  -1   50.79   13.50
  -6  11  -1   47.30   13.80
   6  11   1   43.10   13.90
  -7 -11  -1   14.50   11.70
   7  11   1   -2.90   11.60
  -7  11  -1    3.20   11.30
  -8 -11  -1   27.10   11.70
   8  11   1    3.70   12.70
  -8  11  -1   -8.60   10.30
  -7 -12   1   26.80   13.10
   7  12  -1    1.70   12.60
  -7  12   1    8.40   11.90
  -6 -12   1    8.10   11.90
  -6  12   1  -10.00   10.50
   6  12  -1   -6.40   12.00
  -5 -12   1    7.50   12.60
  -5  12   1  -14.50   10.10
   5  12  -1   10.30   11.60
   4 -12  -1   18.30   14.00
  -4 -12   1   41.30   14.30
  -4  12   1   20.60   12.50
   3 -12  -1    0.10   11.80
  -3 -12   1   43.40   14.70
  -3  12   1   22.90   12.80
   3  12  -1   18.60   12.10
   2 -12  -1  139.39   21.40
  -2 -12   1  133.79   20.20
   2  12  -1  127.99   19.20
  -2  12   1  121.89   19.40
  -1 -12   1  116.59   19.60
   1 -12  -1   97.19   19.90
  -1  12   1  113.09   19.60
   1  12  -1  138.59   20.30
   0 -12  -1   68.99   16.90
   0 -12   1  105.19   19.30
   0  12  -1   61.99   16.80
   0  12   1   88.89   17.70
   1 -12   1   85.69   18.10
  -1 -12  -1   50.29   15.90
  -1  12  -1   60.89   15.90
   1  12   1   76.19   16.60
  -2 -12  -1  106.89   19.10
   2 -12   1  131.59   20.30
  -2  12  -1  145.09   20.00
   2  12   1  135.69   19.30
  -3 -12  -1   18.20   12.60
   3 -12   1   24.10   13.80
   3  12   1   38.50   13.00
  -3  12  -1    7.00   12.60
  -4 -12  -1   -3.30   11.50
   4 -12   1    0.60   11.60
  -4  12  -1  -16.10   10.30
  -5 -12  -1   30.90   13.60
   5  12   1   42.90   13.30
  -5  12  -1   51.89   15.20
  -6 -12  -1    9.00   11.90
  -6  12  -1   26.40   13.40
   6  12   1   -8.20   11.20
  -7 -12  -1    9.40   10.80
  -7  12  -1   11.40   12.10
   7  12   1    3.80   12.00
  -6 -13   1  217.18   24.90
  -6  13   1  219.48   25.00
  -5 -13   1  111.29   20.00
  -5  13   1   87.59   19.20
   4 -13  -1    6.20   12.80
  -4 -13   1   15.80   12.50
  -4  13   1   20.50   14.50
   3 -13  -1   -6.30   12.60
  -3 -13   1    5.90   13.70
   3  13  -1   10.70   12.90
  -3  13   1   -7.20   11.00
   2 -13  -1   14.30   14.40
  -2 -13   1   13.80   13.80
  -2  13   1   11.80   13.40
   2  13  -1   18.10   12.80
  -1 -13   1   18.80   14.40
   1 -13  -1  -10.50   11.60
  -1  13   1   -2.70   11.80
   1  13  -1  -18.70   10.60
   0 -13  -1    2.90   14.10
   0 -13   1  -10.30   12.80
   0  13   1   16.30   13.00
   0  13  -1   13.00   13.40
  -1 -13  -1    2.80   13.10
   1 -13   1   13.90   14.10
  -1  13  -1    3.60   13.00
   1  13   1   10.30   12.50
   2 -13   1   -6.30   13.00
  -2 -13  -1   -6.50   12.10
  -2  13  -1    4.80   13.60
   2  13   1   -6.30   11.00
   3 -13   1    8.30   13.70
  -3 -13  -1    7.70   13.70
  -3  13  -1    6.70   14.00
   3  13   1   27.30   13.30
   4 -13   1   -3.60   12.90
  -4 -13  -1  -14.30   12.40
  -4  13  -1    2.70   13.00
  -5 -13  -1   46.00   16.90
  -5  13  -1   49.50   16.20
  -4 -14   1   14.20   16.30
   4 -14  -1   -4.60   14.30
  -4  14   1   30.10   16.20
   3 -14  -1    5.30   16.00
  -3 -14   1  -28.30   12.30
  -3  14   1   16.90   15.70
  -2 -14   1    6.60   15.00
   2 -14  -1   12.60   15.80
  -2  14   1    7.20   13.70
   2  14  -1    2.40   13.30
  -1 -14   1   -9.90   13.30
   1 -14  -1    3.40   15.40
   1  14  -1   15.20   14.30
  -1  14   1   19.30   14.40
   0 -14  -1   18.50   15.60
   0 -14   1   13.50   15.40
   0  14   1  -14.20   11.70
   0  14  -1    1.20   14.90
   1 -14   1  -24.00   12.00
  -1 -14  -1   13.10   15.60
   1  14   1   20.00   14.30
  -1  14  -1   -9.00   12.20
   2 -14   1   27.60   15.80
  -2 -14  -1   21.10   15.20
  -2  14  -1    0.40   14.50
   2  14   1   33.10   14.40
   3 -14   1    6.60   14.50
  -3 -14  -1   -2.70   14.80
  -3  14  -1  -13.70   12.50
   4 -14   1  -11.20   14.70
  -4 -14  -1  -17.70   11.70
  -4  14  -1  -25.20   12.40
  12   0  -2   29.50   14.20
  12   0  -2   57.69   16.10
  12   0  -2    9.70   14.70
  11   0  -2   10.10   12.30
  11   0  -2    6.00    9.80
  11   0  -2   24.70   13.70
  10   0  -2  157.58   20.40
  10   0  -2  160.48   20.10
  10   0  -2  126.89   18.60
   9   0  -2  134.49   18.00
   9   0  -2  130.79   16.90
   9   0  -2  144.99   18.80
   8   0  -2  220.78   20.10
   8   0  -2  192.58   19.70
   8   0  -2  205.88   18.90
   7   0  -2   68.79   12.90
   7   0  -2   80.59   13.00
   7   0  -2   85.49   13.30
   6   0  -2   -2.20    6.80
   6   0  -2    4.10    7.60
   6   0  -2  -10.70    6.60
   5   0  -2  223.58   15.00
   5   0  -2  231.18   15.20
   5   0  -2  198.08   13.40
   4   0  -2   23.30    6.80
   4   0  -2   24.20    6.50
   4   0  -2   25.40    6.50
   3   0  -2   24.70    5.80
   3   0  -2   26.50    5.90
   3   0  -2   34.70    6.20
   2   0  -2 2399.26   34.00
  -2   0   2 2457.05   27.70
   2   0  -2 2383.66   34.20
  -1   0   2 1281.67   16.60
   1   0  -2 1250.97   18.10
   0   0   2 2444.16   29.60
   2   0   2 4310.27   55.09
   2   0   2 4331.97   56.89
   3   0   2  195.38   11.30
   3   0   2  173.88   10.40
   3   0   2  186.48   11.40
   4   0   2  146.19   11.70
   4   0   2  156.48   11.20
   4   0   2  137.89   11.70
   5   0   2   33.60    8.70
   5   0   2   49.30    8.40
   5   0   2   48.70    9.10
   6   0   2   87.79   12.10
   6   0   2   73.49   11.70
   6   0   2   84.39   12.70
   7   0   2    3.20   10.20
   7   0   2    5.30    8.50
   7   0   2   14.00    9.20
   8   0   2   -0.10    9.90
   8   0   2    3.00    9.10
   8   0   2  -12.90    8.60
   9   0   2  275.77   22.10
   9   0   2  326.07   26.00
   9   0   2  229.78   22.90
  10   0   2  -19.70    8.90
  10   0   2   -6.70    9.60
  11   0   2   19.00   13.50
  11   0   2  -10.10   12.10
  12  -1  -2   43.90   16.90
  12  -1  -2   39.20   14.40
  12  -1  -2   66.69   18.00
  12   1  -2   58.39   17.90
  12   1  -2   57.59   16.60
  12   1  -2   77.99   19.00
  11  -1  -2   -7.10   12.60
  11  -1  -2   10.60   12.50
  11  -1  -2   22.70   11.60
  11   1  -2   13.80   13.00
  11   1  -2    9.80   13.30
  11   1  -2    1.40   10.50
  10  -1  -2   12.70   10.10
  10  -1  -2    9.90   11.20
  10  -1  -2   21.30   12.30
  10   1  -2    9.40   11.90
  10   1  -2    8.50   10.50
  10   1  -2   11.90   12.20
   9  -1  -2   91.99   15.30
   9  -1  -2   65.19   14.10
   9  -1  -2   87.49   14.80
   9   1  -2   80.09   13.60
   9   1  -2   93.79   16.40
   9   1  -2  111.29   16.60
   8  -1  -2    1.90    8.70
   8  -1  -2   -3.20    8.90
   8  -1  -2    2.50   10.00
   8   1  -2  -11.10    8.90
   8   1  -2    8.00   10.30
   8   1  -2   12.50    9.40
   7  -1  -2    2.60    9.40
   7  -1  -2  -13.30    7.30
   7  -1  -2   15.70    9.20
   7   1  -2   -0.80    8.60
   7   1  -2  -10.00    8.40
   7   1  -2   -4.00    7.00
   6  -1  -2   45.90    9.60
   6  -1  -2   53.99   10.80
   6  -1  -2   42.70    9.70
   6   1  -2   58.19    9.90
   6   1  -2   43.80   10.70
   6   1  -2   36.30   10.10
   5  -1  -2   14.70    6.70
   5  -1  -2    7.80    6.70
   5  -1  -2    8.00    6.50
   5   1  -2   10.20    6.30
   5   1  -2    7.60    7.00
   5   1  -2   12.50    7.30
   4  -1  -2  611.04   18.10
   4  -1  -2  606.54   18.80
   4  -1  -2  585.44   19.40
   4   1  -2  604.64   18.40
  -4   1   2  604.64   10.20
   4   1  -2  632.84   19.80
   4   1  -2  602.94   20.20
  -3  -1   2    0.70    2.20
   3  -1  -2    9.60    5.40
   3  -1  -2    5.80    4.50
   3  -1  -2   -0.80    4.50
   3   1  -2   -3.80    4.60
   3   1  -2    1.30    5.00
   3   1  -2    0.70    4.80
  -3   1   2    1.80    2.40
   2  -1  -2 1145.79   20.80
   2  -1  -2 1119.89   19.00
  -2  -1   2 1151.48   16.30
   2   1  -2 1103.69   19.50
   2   1  -2 1115.39   21.80
   2   1  -2 1119.69   20.60
  -2   1   2 1118.49   16.70
  -1  -1   2 4430.46   51.99
   1   1  -2 4449.65   54.39
  -1   1   2 4545.75   52.29
   1   1  -2 4573.94   51.19
   0  -1  -2 1241.28   18.40
   0  -1   2 1275.27   18.60
   0   1   2 1236.68   18.40
   1  -1   2  194.88    6.70
   1  -1   2  197.48    5.90
  -1  -1  -2  204.88    6.60
   1   1   2  204.78    6.40
   1   1   2  186.18    7.60
   2  -1   2   11.80    3.50
   2  -1   2   12.20    5.00
   2  -1   2   13.60    4.30
   2  -1   2   13.60    4.00
   2   1   2    8.50    4.70
   3  -1   2   10.80    4.50
   3  -1   2    3.80    4.80
   3  -1   2   10.40    5.60
   3   1   2    7.20    5.40
   3   1   2    4.90    5.20
   3   1   2   10.00    5.40
   4  -1   2   15.90    5.80
   4  -1   2    8.50    5.70
   4  -1   2   15.00    6.40
   4   1   2   20.10    6.90
   4   1   2   29.90    7.20
   4   1   2   20.10    6.50
   5  -1   2   75.59   10.70
   5  -1   2   55.89    8.70
   5  -1   2   44.70    8.70
   5   1   2   30.50    8.70
   5   1   2   51.69   10.00
  -5   1  -2   48.10    5.80
   5   1   2   55.19    9.60
   6  -1   2   -3.00    7.90
   6  -1   2   -6.80    6.50
   6  -1   2   -7.30    7.00
  -6   1  -2   16.40    4.80
   6   1   2    6.80    8.40
   6   1   2   12.20    8.20
   6   1   2   -3.80    8.60
   7  -1   2  366.16   22.70
   7  -1   2  370.36   22.60
   7  -1   2  360.96   21.20
  -7   1  -2  367.86   11.30
   7   1   2  356.76   21.60
   7   1   2  381.96   24.10
   7   1   2  402.76   23.70
   8  -1   2   20.80   10.00
   8  -1   2    9.50   10.30
   8  -1   2    3.80   10.00
   8   1   2   10.60   10.60
   8   1   2    0.70    8.90
   8   1   2   12.10   10.30
   9  -1   2   19.50   11.40
   9  -1   2   18.60   11.40
   9  -1   2   19.40   10.50
   9   1   2   25.00   12.20
   9   1   2   51.39   12.90
  10  -1   2   31.50   13.20
  10  -1   2   -8.40    9.00
  10   1   2    0.60   11.40
  10   1   2    0.70   11.00
  11  -1   2   19.70   12.60
  11  -1   2   22.20   14.20
  11   1   2   47.90   16.40
  11   1   2   -5.70   12.50
  12  -2  -2    3.10   12.70
  12  -2  -2   -5.90   11.20
  12   2  -2   -0.50   13.20
  12   2  -2  -13.80   13.40
  12   2  -2   -7.90   11.00
  11  -2  -2  -14.00   10.20
  11  -2  -2    7.30   10.80
  11  -2  -2   -0.40    9.90
  11   2  -2   -8.90   10.80
  11   2  -2  -19.00   11.60
  11   2  -2   10.70   11.90
  10  -2  -2   32.70   12.40
  10  -2  -2   27.40   12.50
  10  -2  -2   38.70   13.60
  10   2  -2   29.60   12.80
  10   2  -2   21.80   12.60
  10   2  -2   34.00   14.60
   9  -2  -2   42.80   11.70
   9  -2  -2   50.09   13.40
   9  -2  -2   54.99   12.70
   9   2  -2   31.70   11.40
   9   2  -2   77.09   15.70
   9   2  -2   61.69   15.00
   8  -2  -2    1.90    9.30
   8  -2  -2   23.90   10.10
   8  -2  -2   13.30    9.80
   8   2  -2   24.60   11.50
   8   2  -2    9.10    9.40
   8   2  -2   26.20    9.90
   7  -2  -2  179.58   16.40
   7  -2  -2  227.28   17.40
   7  -2  -2  201.18   18.50
   7   2  -2  176.48   18.20
   7   2  -2  216.58   16.30
   7   2  -2  219.68   20.00
   6  -2  -2    4.20    7.10
   6  -2  -2    2.00    8.00
   6  -2  -2    5.10    7.30
   6   2  -2    5.20    8.50
   6   2  -2   11.40    8.40
   6   2  -2   -4.70    6.70
  -6   2   2   -0.60    3.10
   5  -2  -2   94.39    9.50
   5  -2  -2   86.19   10.30
   5  -2  -2  115.59   12.20
   5   2  -2   99.19   11.50
   5   2  -2  132.49   12.70
  -5   2   2   98.09    6.10
   5   2  -2   90.79   10.00
   4  -2  -2 1031.20   26.00
   4  -2  -2 1033.00   25.10
   4  -2  -2 1080.69   22.90
  -4  -2   2 1050.79   16.90
   4   2  -2 1025.70   25.70
  -4   2   2 1049.79   18.60
   4   2  -2 1038.40   27.60
   4   2  -2 1029.40   24.60
   3  -2  -2  459.55   12.60
  -3  -2   2  504.45   11.60
   3  -2  -2  479.55   15.90
   3  -2  -2  475.85   15.30
   3   2  -2  461.65   16.70
   3   2  -2  447.96   14.20
  -3   2   2  459.65   12.10
   3   2  -2  463.55   15.40
  -2  -2   2 2002.80   28.80
   2  -2  -2 1928.11   31.00
   2  -2  -2 1988.50   29.30
  -2   2   2 1968.80   29.20
   2   2  -2 1900.41   29.80
   2   2  -2 1948.11   28.90
   2   2  -2 1975.20   33.00
   1  -2  -2  124.99    6.90
  -1  -2   2  135.79    7.20
   1   2  -2  133.79    4.90
   1   2  -2  134.79    7.10
  -1   2   2  124.99    6.90
   1   2  -2  129.79    7.40
   0  -2  -2 2135.69   30.90
   0  -2   2 2111.79   31.00
   0   2   2 2083.49   27.90
   0   2  -2 2160.88   31.10
   0   2   2 2121.59   30.60
   1  -2   2 3326.37   44.30
  -1  -2  -2 3213.48   43.20
   1  -2   2 3323.47   39.20
   1   2   2 3321.87   43.50
  -1   2  -2 3278.47   44.30
   1   2   2 3317.17   44.70
   2  -2   2   16.70    4.40
   2  -2   2   11.50    3.60
   2  -2   2   11.10    4.10
   2  -2   2    8.90    4.70
  -2  -2  -2   16.60    4.20
   2   2   2    6.00    3.50
   2   2   2   11.00    5.20
  -2   2  -2    8.60    4.30
   3  -2   2  280.97   11.90
   3  -2   2  245.88   11.80
  -3  -2  -2  264.37    9.40
   3  -2   2  258.77   10.00
   3  -2   2  262.07   11.10
   3   2   2  254.37    8.80
   3   2   2  234.58   13.30
  -3   2  -2  264.07   10.40
   4  -2   2  546.05   19.50
   4  -2   2  554.44   18.00
   4  -2   2  551.44   14.80
   4  -2   2  562.14   18.20
  -4   2  -2  558.34   15.20
   4   2   2  576.84   20.10
   4   2   2  555.64   19.40
   5  -2   2  170.18   13.50
   5  -2   2  215.18   15.00
   5  -2   2  234.88   14.50
   5   2   2  181.98   15.10
   5   2   2  206.68   14.90
  -5   2  -2  209.68   10.40
   5   2   2  212.68   16.10
   6  -2   2   16.30    8.00
   6  -2   2    6.30    8.30
   6  -2   2    0.70    7.40
   6   2   2   18.80    9.40
  -6   2  -2   11.60    5.50
   6   2   2    3.50    8.10
   6   2   2    5.40    8.70
   7  -2   2  224.18   19.70
   7  -2   2  215.88   18.20
   7  -2   2  205.98   18.00
   7   2   2  196.98   19.00
   7   2   2  190.08   18.10
   7   2   2  182.48   18.40
  -7   2  -2  216.48   10.90
   8  -2   2    6.70    9.80
   8  -2   2    8.10    8.80
   8  -2   2    8.20    9.30
   8   2   2    7.40   10.10
   8   2   2   -0.10   10.00
   9  -2   2  -21.10    8.40
   9  -2   2  -11.40    9.40
   9  -2   2   -6.10    8.50
   9   2   2  -12.50    9.90
   9   2   2  -21.90    9.30
  10  -2   2    6.20   10.90
  10  -2   2   12.40   11.80
  10   2   2   21.70   13.40
  11  -2   2   20.40   13.40
  11  -2   2   32.90   13.50
  11   2   2   58.89   18.00
  12  -3  -2   14.30   12.60
  12  -3  -2   13.10   13.90
  12   3  -2   17.00   15.90
  12   3  -2   -6.20   12.50
  12   3  -2    3.30   13.50
  11  -3  -2  -10.80    9.60
  11  -3  -2   -4.80   11.50
  11   3  -2  -10.30   13.30
  11   3  -2   -6.30   10.80
  11   3  -2   -6.10   11.70
  10  -3  -2   17.80   11.40
  10  -3  -2   13.60   11.00
  10  -3  -2   -2.40    9.40
  10   3  -2   10.30   10.90
  10   3  -2    9.50   13.10
  10   3  -2    1.50   10.80
   9  -3  -2   81.79   14.10
   9  -3  -2   81.79   15.20
   9  -3  -2   99.59   15.70
   9   3  -2   87.79   16.40
   9   3  -2   71.49   15.60
   9   3  -2   93.49   16.70
   8  -3  -2  110.69   16.20
   8  -3  -2   72.99   12.40
   8  -3  -2   87.79   14.10
   8   3  -2   96.39   15.70
   8   3  -2   87.29   15.40
   8   3  -2   90.09   14.10
   7  -3  -2  765.12   28.60
   7  -3  -2  772.22   26.30
   7  -3  -2  780.12   30.10
   7   3  -2  750.42   28.40
  -7   3   2  768.62   17.00
   7   3  -2  770.02   32.00
   7   3  -2  734.03   29.50
   6  -3  -2   60.49    9.20
  -6  -3   2   50.89    5.00
   6  -3  -2   55.59   10.70
   6  -3  -2   36.30   10.50
   6   3  -2   50.09   11.10
   6   3  -2   52.69   10.80
  -6   3   2   49.10    6.40
   6   3  -2   45.70   11.30
  -5  -3   2  102.69    7.00
   5  -3  -2   95.29   11.30
   5  -3  -2  104.19    9.30
   5  -3  -2  105.29   11.60
   5   3  -2   96.29   12.10
   5   3  -2   90.19   10.50
  -5   3   2  100.49    8.10
   5   3  -2   90.69   11.20
   4  -3  -2  988.80   21.10
   4  -3  -2 1005.90   25.40
   4  -3  -2 1044.20   26.00
  -4  -3   2  994.70   19.80
   4  -3  -2 1017.40   20.80
  -4   3   2 1064.49   21.70
   4   3  -2  996.10   24.60
   4   3  -2  977.10   25.40
   4   3  -2 1018.80   28.20
   3  -3  -2  215.98   10.00
   3  -3  -2  224.58   11.50
   3  -3  -2  230.88    8.10
  -3  -3   2  226.88   10.00
   3  -3  -2  225.58   11.50
  -3   3   2  205.28   10.00
   3   3  -2  208.68   13.10
   3   3  -2  201.98   11.00
   3   3  -2  194.58    9.10
   3   3  -2  208.08   10.60
   2  -3  -2  330.97   12.90
  -2  -3   2  336.37   12.30
   2  -3  -2  350.06   12.50
  -2   3   2  338.07   12.20
   2   3  -2  330.67   11.00
   2   3  -2  328.97   11.90
   2   3  -2  306.27   10.30
   2   3  -2  331.77   13.50
   1  -3  -2    7.60    5.00
  -1  -3   2    8.20    4.70
  -1   3   2    4.80    1.90
  -1   3   2    3.60    4.30
   1   3  -2    3.60    4.80
   1   3  -2    6.60    2.90
   1   3  -2   11.20    4.70
   0  -3   2  499.75   14.90
   0  -3  -2  491.85   14.70
   0   3   2  487.45   11.50
   0   3  -2  500.35   15.10
   1  -3   2  897.41   14.60
   1  -3   2  894.21   20.40
  -1  -3  -2  877.31   19.90
  -1   3  -2  873.61   20.50
   1   3   2  912.71   19.60
   1   3   2  879.21   19.40
   2  -3   2  724.23   16.10
   2  -3   2  717.83   15.70
   2  -3   2  757.62   18.70
  -2  -3  -2  725.33   17.70
   2   3   2  732.93   17.40
   2   3   2  720.43   19.80
  -2   3  -2  723.33   18.70
   3  -3   2    6.60    3.70
   3  -3   2    3.30    4.90
   3  -3   2    0.00    4.20
  -3  -3  -2   -7.80    3.40
   3  -3   2   -0.60    4.40
   3   3   2    2.30    3.70
  -3   3  -2   -3.60    4.60
   3   3   2   -1.60    4.80
   4  -3   2  861.41   22.90
  -4  -3  -2  879.91   19.30
   4  -3   2  892.31   24.20
   4  -3   2  904.11   21.30
   4  -3   2  832.52   21.20
   4   3   2  861.81   26.80
   4   3   2  874.01   18.90
  -4   3  -2  866.01   21.50
   5  -3   2 1160.28   25.40
   5  -3   2 1212.08   28.90
   5  -3   2 1230.98   32.00
   5  -3   2 1148.59   30.00
  -5   3  -2 1208.28   26.40
   5   3   2 1163.08   34.10
   6  -3   2   20.10    8.00
   6  -3   2   14.70    8.20
   6  -3   2   -3.70    8.20
   6   3   2   15.60    9.10
  -6   3  -2   19.10    6.30
   7  -3   2  -10.70    8.70
   7  -3   2    0.90    8.00
   7  -3   2    3.20    8.60
  -7   3  -2  -13.00    5.10
   7   3   2   -1.90    9.00
   8  -3   2   16.30    9.40
   8  -3   2    2.90    8.90
   8  -3   2    2.60    9.70
  -8   3  -2   10.30    5.80
   8   3   2   21.90   11.90
   9  -3   2   17.70   10.70
   9  -3   2    8.20   10.70
   9  -3   2   18.10   10.40
   9   3   2   18.20   13.30
  10  -3   2   28.60   12.50
  10  -3   2   40.60   13.50
  10   3   2   19.00   13.20
  11  -3   2    4.70   11.60
  11   3   2    8.70   14.80
  11  -4  -2   32.90   14.40
  11  -4  -2  -10.40   10.00
  11   4  -2    4.20   12.60
  11   4  -2  -11.00   11.70
  11   4  -2   10.60   14.60
  10  -4  -2   12.70   11.20
  10  -4  -2   -5.30    8.80
  10   4  -2   10.90   11.70
  10   4  -2   10.40   13.40
  10   4  -2   23.10   12.80
   9  -4  -2  191.08   21.40
   9  -4  -2  200.08   20.70
   9   4  -2  107.99   16.90
   9   4  -2  204.18   22.90
   9   4  -2  148.19   19.10
   8  -4  -2  352.46   22.30
   8  -4  -2  344.07   19.70
   8  -4  -2  300.37   21.90
   8   4  -2  337.07   22.90
  -8   4   2  324.87   12.60
   8   4  -2  348.37   22.70
   8   4  -2  304.57   24.80
  -7  -4   2   46.30    5.70
   7  -4  -2   31.40   11.30
   7  -4  -2   34.20    9.00
   7  -4  -2   34.50   10.80
   7   4  -2   44.60   11.40
  -7   4   2   58.79    7.80
   7   4  -2   45.70   12.00
   7   4  -2   59.09   13.20
   6  -4  -2    1.90    8.00
   6  -4  -2   12.30    7.00
  -6  -4   2    2.90    4.90
   6  -4  -2   -1.60    8.20
   6   4  -2   16.40    9.80
   6   4  -2   18.70    8.80
  -6   4   2   15.70    6.40
   6   4  -2    6.60    8.00
   5  -4  -2    9.80    6.90
   5  -4  -2    4.20    5.20
  -5  -4   2   15.20    5.60
   5  -4  -2   10.70    5.20
   5  -4  -2   12.50    7.00
   5   4  -2   -4.40    7.30
  -5   4   2    7.20    5.70
   5   4  -2   -1.40    6.60
   5   4  -2    4.20    6.60
  -4  -4   2   24.90    6.00
   4  -4  -2   26.70    7.40
   4  -4  -2   21.60    6.20
   4  -4  -2   29.80    4.80
   4  -4  -2   35.20    7.40
   4   4  -2   31.90    5.80
   4   4  -2   18.50    7.60
   4   4  -2   31.50    7.30
  -4   4   2   29.30    6.60
   4   4  -2   33.40    7.30
   3  -4  -2   93.69    8.90
   3  -4  -2   88.79    8.40
  -3  -4   2   85.19    8.40
   3  -4  -2   93.09    9.40
   3   4  -2  101.89    8.70
   3   4  -2   71.29    9.00
  -3   4   2   84.99    8.90
   3   4  -2   94.49    8.50
   2  -4  -2  997.90   23.50
  -2  -4   2  991.50   23.20
  -2   4   2  955.00   23.10
   2   4  -2  939.31   18.20
   2   4  -2  967.30   22.60
   2   4  -2  964.70   23.30
   1  -4  -2    8.00    5.70
  -1  -4   2   13.40    5.90
  -1   4   2    7.30    2.30
   1   4  -2    7.30    2.60
  -1   4   2    5.00    5.00
   1   4  -2   15.90    5.90
   1   4  -2    5.40    4.80
   0  -4   2  594.24   18.70
   0  -4  -2  586.34   18.20
   0   4  -2  616.94   18.60
   0   4   2  629.14   14.10
  -1  -4  -2  865.61   21.60
   1  -4   2  821.92   21.60
   1  -4   2  843.82   15.00
   1   4   2  846.52   19.80
   1   4   2  883.81   21.20
  -1   4  -2  794.22   21.70
   2  -4   2  197.98    8.70
  -2  -4  -2  183.78   11.20
   2  -4   2  192.28    8.60
   2  -4   2  188.38   11.40
   2   4   2  194.88   11.80
  -2   4  -2  183.58   11.50
   2   4   2  198.58   10.80
   3  -4   2  158.28    9.70
   3  -4   2  170.98   11.20
   3  -4   2  147.19    8.10
  -3  -4  -2  154.88   10.30
   3  -4   2  152.28   10.10
   3   4   2  148.19   12.70
  -3   4  -2  153.38   11.10
   3   4   2  155.48    9.50
   4  -4   2   63.99    7.10
   4  -4   2   65.79    9.00
   4  -4   2   80.89    9.20
  -4  -4  -2   74.89    8.50
   4  -4   2   83.39    9.40
  -4   4  -2   71.89    9.10
   4   4   2   72.79    8.00
   4   4   2   87.59   11.50
   5  -4   2  158.38   12.40
   5  -4   2  172.88   14.10
   5  -4   2  157.48   12.30
   5  -4   2  161.48   14.30
  -5  -4  -2  152.38   10.70
   5   4   2  138.09   14.70
  -5   4  -2  201.38   13.30
   5   4   2  166.18   10.10
   6  -4   2  208.88   16.40
   6  -4   2  251.77   15.80
   6  -4   2  251.77   18.40
  -6   4  -2  241.08   14.30
   6   4   2  248.38   21.10
   7  -4   2   81.79   11.50
   7  -4   2   87.09   14.40
   7  -4   2   95.59   13.50
   7   4   2   68.39   14.10
  -7   4  -2   87.09   10.20
   8  -4   2   21.30   10.60
   8  -4   2    7.20    8.80
   8  -4   2   -6.90    9.20
   8   4   2   -8.10    9.60
  -8   4  -2    7.90    6.20
   9  -4   2   16.40   11.20
   9  -4   2   20.40   10.50
   9   4   2   18.30   12.00
  10  -4   2   26.20   12.80
  10   4   2   18.80   14.70
  11  -4   2   65.09   16.40
  11   4   2   36.00   17.20
  11  -5  -2   35.10   13.60
  11  -5  -2   32.10   15.10
  11   5  -2   31.80   16.40
  10  -5  -2   19.70   11.90
  10  -5  -2   13.60   11.90
  10   5  -2   10.10   11.70
  10   5  -2    3.00   13.20
   9  -5  -2   97.29   15.60
   9  -5  -2  101.99   16.60
   9   5  -2   90.59   15.90
   9   5  -2  112.89   18.30
   8  -5  -2   13.20    9.70
   8  -5  -2   -1.60    8.50
  -8   5   2   20.60    6.60
   8   5  -2   22.50   10.80
   8   5  -2   11.70    9.90
   8   5  -2    9.80   10.60
  -7  -5   2   59.39    7.80
   7  -5  -2   49.40   11.90
   7  -5  -2   50.69   11.60
  -7   5   2   47.20    8.40
   7   5  -2   40.30   11.60
   7   5  -2   56.09   13.50
   7   5  -2   52.29   12.20
   6  -5  -2   10.10    6.20
  -6  -5   2    3.80    5.90
   6  -5  -2    2.30    8.60
   6  -5  -2    0.20    8.20
  -6   5   2   -4.70    6.00
   6   5  -2    3.00    8.30
   6   5  -2    5.60    9.30
   6   5  -2   -7.00    7.60
   5  -5  -2   90.89   10.40
   5  -5  -2   89.69    7.40
   5  -5  -2   82.99   11.10
  -5  -5   2   94.89   10.10
   5  -5  -2   74.99   11.20
   5   5  -2   80.59    9.00
   5   5  -2   80.39   13.00
   5   5  -2   64.99   10.40
  -5   5   2   88.49   10.80
   4  -5  -2  396.06   17.50
   4  -5  -2  385.06   16.50
   4  -5  -2  369.66   16.20
  -4  -5   2  395.76   16.40
   4   5  -2  384.66   19.50
   4   5  -2  387.96   15.40
   4   5  -2  405.36   16.50
  -4   5   2  413.26   17.40
  -3  -5   2  233.48   13.40
   3  -5  -2  221.98   13.20
   3  -5  -2  196.28   11.30
   3  -5  -2  205.18   13.20
   3   5  -2  217.58   10.90
  -3   5   2  197.68   12.60
   3   5  -2  186.98   12.20
   3   5  -2  199.28   14.00
  -2  -5   2   20.00    6.80
   2  -5  -2   16.60    6.60
   2   5  -2   34.60    7.00
   2   5  -2   27.20    6.50
   2   5  -2   28.00    4.50
  -2   5   2   21.00    6.60
  -1  -5   2    5.20    5.60
   1  -5  -2   -8.40    5.60
  -1   5   2   -3.80    4.50
   1   5  -2   -0.60    5.40
  -1   5   2    3.80    2.50
   1   5  -2    6.80    4.60
   0  -5   2  270.17   14.50
   0  -5  -2  278.57   14.40
   0   5  -2  280.57   14.70
   0   5   2  290.87   10.30
   0   5   2  248.98   13.00
   1  -5   2  355.26   16.30
  -1  -5  -2  345.07   15.80
   1  -5   2  375.46   10.50
   1   5   2  371.16   13.70
   1   5   2  354.16   15.50
  -1   5  -2  369.46   16.50
  -2  -5  -2   55.09    8.40
   2  -5   2   53.19    8.60
   2  -5   2   66.19    6.60
  -2   5  -2   67.19    9.10
   2   5   2   72.29    8.60
   2   5   2   55.69    8.30
   3  -5   2    6.80    4.80
   3  -5   2    9.30    5.20
   3  -5   2   -4.60    5.30
   3  -5   2    2.70    3.00
  -3  -5  -2   -3.50    5.70
  -3   5  -2    3.10    6.50
   3   5   2   -0.30    5.00
   3   5   2   -0.60    5.40
   4  -5   2  459.15   13.80
   4  -5   2  408.36   18.40
   4  -5   2  452.65   17.10
  -4  -5  -2  447.26   17.30
   4  -5   2  467.45   17.50
  -4   5  -2  430.26   18.80
   4   5   2  458.55   21.50
   4   5   2  437.56   16.50
   5  -5   2   -8.50    7.00
   5  -5   2   -1.70    5.20
   5  -5   2   -6.70    6.60
   5  -5   2   -7.40    6.90
  -5  -5  -2   -4.90    6.10
  -5   5  -2    4.00    7.60
   5   5   2    7.90    5.70
   5   5   2   -5.10    8.00
   6  -5   2   12.90    8.80
   6  -5   2   10.40    8.20
  -6  -5  -2    8.60    6.60
   6  -5   2   30.90    7.90
   6   5   2   23.90   10.60
  -6   5  -2   17.30    8.20
   7  -5   2   34.20   10.20
   7  -5   2   12.70   10.00
   7  -5   2   13.70   10.10
   7   5   2   14.00   10.20
  -7   5  -2   16.70    7.20
   8  -5   2  110.79   15.80
   8  -5   2   90.49   15.60
   8   5   2   79.79   16.10
  -8   5  -2   95.19   11.50
   9  -5   2   13.20   11.70
   9  -5   2   14.80   10.00
   9   5   2  -11.40   10.20
  10  -5   2    6.20   10.50
  10   5   2  -10.60   11.20
  11  -5   2  121.59   20.30
  11   5   2   70.49   20.00
  11  -6  -2  -13.60   10.50
  11  -6  -2    9.40   11.40
  11   6  -2    3.90   15.50
  10  -6  -2   -5.70   10.10
  10  -6  -2   -9.80    9.50
  10   6  -2  -14.60   12.50
   9  -6  -2   30.90   12.50
   9  -6  -2   32.30   12.20
   9   6  -2   25.50   11.90
   9   6  -2   13.20   12.90
   8  -6  -2   24.10   11.20
   8  -6  -2   36.40   11.90
   8   6  -2   45.20   12.60
   8   6  -2   56.89   15.00
  -8   6   2   57.49    9.50
   7  -6  -2   19.30    9.40
  -7  -6   2   -2.00    6.20
   7  -6  -2    5.90    8.70
   7   6  -2    2.10    8.40
  -7   6   2   -0.80    6.80
   7   6  -2   -2.20   10.30
  -6  -6   2   55.29    9.80
   6  -6  -2   68.19   11.80
   6  -6  -2   70.79   12.10
  -6   6   2   65.59   10.60
   6   6  -2   89.89   15.20
   6   6  -2   62.59   11.60
   5  -6  -2  342.97   19.40
   5  -6  -2  326.87   17.70
  -5  -6   2  349.57   17.50
   5  -6  -2  375.16   18.60
  -5   6   2  324.07   18.00
   5   6  -2  333.57   19.60
   5   6  -2  349.17   21.90
   5   6  -2  340.57   17.90
   4  -6  -2  203.58   13.70
   4  -6  -2  215.48   15.00
  -4  -6   2  182.48   14.80
   4  -6  -2  205.28   15.20
  -4   6   2  205.38   15.50
   4   6  -2  200.48   13.50
   4   6  -2  187.18   16.10
   4   6  -2  247.38   14.80
   3  -6  -2   13.50    6.10
   3  -6  -2   -1.00    6.90
   3  -6  -2    7.10    6.30
  -3  -6   2    9.30    7.30
  -3   6   2   14.30    7.10
   3   6  -2    1.70    6.90
   3   6  -2    9.00    5.40
   3   6  -2    9.40    6.80
   2  -6  -2  711.73   23.90
  -2  -6   2  667.53   23.20
  -2   6   2  721.83   23.80
   2   6  -2  676.83   22.70
   2   6  -2  695.23   21.90
  -1  -6   2  140.59   13.10
   1  -6  -2  162.98   14.20
  -1   6   2  140.39   12.80
  -1   6   2  156.48    6.60
   1   6  -2  164.38   10.90
   1   6  -2  155.78   13.10
   0  -6  -2   88.59   10.70
   0  -6   2   67.99   10.10
   0   6   2   64.29    9.20
   0   6  -2   74.49   10.20
   0   6   2   80.89    6.90
  -1  -6  -2   50.59    9.10
   1  -6   2   58.99    9.40
   1  -6   2   66.09    6.50
   1   6   2   59.79    9.30
  -1   6  -2   68.59    9.80
   1   6   2   61.09    7.60
  -2  -6  -2  195.78   14.60
   2  -6   2  205.88   15.10
   2  -6   2  196.88   10.00
   2   6   2  193.28   13.80
   2   6   2  177.08   12.90
  -2   6  -2  198.58   14.80
  -3  -6  -2  197.98   15.10
   3  -6   2  194.88   11.60
   3  -6   2  184.38   15.60
   3  -6   2  185.08    7.40
   3  -6   2  190.28   10.90
   3   6   2  207.58   15.90
  -3   6  -2  171.78   14.50
   3   6   2  187.98   13.10
  -4  -6  -2  232.38   15.50
   4  -6   2  239.78   16.80
   4  -6   2  226.08   13.90
   4  -6   2  212.38   13.30
   4  -6   2  199.08    9.60
  -4   6  -2  243.08   16.60
   4   6   2  221.68   14.30
   4   6   2  219.08   18.50
   5  -6   2  125.49   13.60
   5  -6   2  109.39   12.30
  -5  -6  -2  104.79   12.00
   5  -6   2  114.89   12.70
  -5   6  -2  124.79   13.80
   5   6   2  103.69   14.80
   6  -6   2   37.70   10.10
   6  -6   2   21.70    9.80
  -6  -6  -2   22.90    7.90
  -6   6  -2   39.20    9.80
   6   6   2   27.40   10.80
   7  -6   2   23.30   10.80
   7  -6   2   28.90   10.30
  -7   6  -2   37.30    9.30
   7   6   2   16.30   11.10
   8  -6   2   80.99   14.80
   8  -6   2  121.59   16.50
  -8   6  -2  104.89   12.90
   8   6   2   88.79   16.50
   9  -6   2   30.60   12.20
   9   6   2   12.50   13.10
  -9   6  -2   11.60   11.70
  10  -6   2   23.20   11.60
  10   6   2   -6.30   12.90
  10  -7  -2   73.09   16.30
  10  -7  -2   68.39   16.30
  10   7  -2   50.39   17.90
   9  -7  -2   36.80   12.60
   9  -7  -2   42.80   12.40
  -9   7   2   19.70    8.40
   9   7  -2   26.30   14.00
  -8  -7   2   61.49    9.80
   8  -7  -2   38.00   12.10
   8  -7  -2   36.70   11.90
   8   7  -2   59.79   16.20
  -8   7   2   64.59   10.80
   7  -7  -2   99.09   14.80
  -7  -7   2   94.09   11.80
   7  -7  -2   94.69   13.80
   7   7  -2   90.39   16.20
  -7   7   2   62.79   11.70
   6  -7  -2   65.89   11.90
  -6  -7   2   73.09   11.60
   6  -7  -2   74.69   12.60
  -6   7   2   65.99   11.30
   6   7  -2   74.49   14.50
   5  -7  -2  325.07   17.80
  -5  -7   2  278.97   18.30
   5  -7  -2  332.57   19.20
   5  -7  -2  320.37   19.40
   5   7  -2  317.87   22.00
  -5   7   2  306.87   19.30
  -4  -7   2  147.09   15.20
   4  -7  -2  174.08   16.00
   4  -7  -2  170.38   15.30
   4  -7  -2  146.99   12.50
  -4   7   2  123.29   14.20
   4   7  -2  160.18   16.20
   4   7  -2  177.98   15.50
   3  -7  -2  366.36   14.70
   3  -7  -2  351.16   19.80
   3  -7  -2  370.46   18.00
  -3  -7   2  374.86   20.80
  -3   7   2  354.56   19.60
   3   7  -2  348.07   19.30
   3   7  -2  353.26   19.50
   2  -7  -2   28.20    9.70
  -2  -7   2   30.30    9.70
   2   7  -2   25.50    9.10
   2   7  -2   19.00    7.50
  -2   7   2    9.00    8.30
   1  -7  -2  100.19   13.10
  -1  -7   2   99.99   13.60
  -1   7   2  103.19   13.00
   1   7  -2   97.49    9.70
   1   7  -2   83.59   12.10
  -1   7   2   98.39    6.60
   0  -7  -2  108.59   13.40
   0  -7   2  121.59   13.40
   0   7  -2  132.79   13.30
   0   7   2  148.79   15.00
   0   7   2  134.39    9.60
  -1  -7  -2   84.49   12.50
   1  -7   2   65.99   11.60
   1  -7   2  102.59    8.40
   1   7   2   95.89   12.60
   1   7   2   79.29    9.20
  -1   7  -2   78.99   12.00
  -2  -7  -2   71.09   11.90
   2  -7   2   53.39   11.30
   2  -7   2   61.39    7.70
   2   7   2   74.19   10.10
   2   7   2   60.99   11.00
  -2   7  -2   54.99   10.90
  -3  -7  -2  164.78   16.00
   3  -7   2  187.78   12.10
   3  -7   2  174.28   16.30
  -3   7  -2  188.78   16.80
   3   7   2  168.58   15.10
   3   7   2  177.88   15.10
   4  -7   2   95.99   13.70
  -4  -7  -2   66.19   11.40
   4  -7   2   74.89    9.40
   4  -7   2   80.89   10.60
   4   7   2   65.19   11.90
   4   7   2   54.49   10.20
  -4   7  -2   60.19   12.10
   5  -7   2   36.30    9.00
   5  -7   2   11.20    8.50
  -5  -7  -2   42.60    9.80
   5  -7   2   31.40   10.00
   5   7   2   48.10   12.10
  -5   7  -2   46.00   11.00
  -6  -7  -2   64.79   10.90
   6  -7   2   71.69   11.10
   6  -7   2   24.20    9.70
  -6   7  -2   70.19   12.10
   6   7   2   68.49   13.90
   7  -7   2   32.50   10.30
  -7  -7  -2   81.39   11.70
   7  -7   2   57.29   12.00
  -7   7  -2   52.29   11.10
   7   7   2   62.49   14.40
   8  -7   2   80.89   13.40
  -8   7  -2   75.29   12.60
   8   7   2   70.39   16.70
   9  -7   2  -10.40    9.20
  -9   7  -2   -4.00    7.50
   9   7   2  -17.20   11.10
  10  -7   2   -7.70   10.60
  10   7   2   14.50   14.50
  10  -8  -2   15.70   12.00
  10   8  -2  -14.10   13.30
   9  -8  -2   47.10   13.30
   9  -8  -2   50.29   16.50
   9   8  -2   10.80   14.10
  -9   8   2   65.29   11.00
  -8  -8   2   91.59   11.50
   8  -8  -2   70.99   14.60
   8  -8  -2   71.79   14.10
   8   8  -2   81.49   17.30
  -8   8   2   73.09   11.90
   7  -8  -2   41.50   11.10
  -7  -8   2   34.80    9.80
   7  -8  -2   43.20   11.30
  -7   8   2   27.90    9.60
   7   8  -2   25.60   13.30
   6  -8  -2   28.70    9.70
   6  -8  -2   38.10    9.50
  -6  -8   2   31.80    9.90
  -6   8   2   18.30    9.60
   6   8  -2   26.50   11.60
   5  -8  -2   96.29   13.40
   5  -8  -2  130.09   15.80
   5  -8  -2   90.89   11.80
  -5  -8   2  115.49   15.00
  -5   8   2  104.89   14.20
   5   8  -2   94.79   14.70
  -4  -8   2   99.49   14.70
   4  -8  -2   93.89   14.20
   4  -8  -2   90.09   10.20
   4  -8  -2   94.99   12.80
   4   8  -2  106.79   13.60
   4   8  -2  103.29   14.00
  -4   8   2   83.99   13.70
   3  -8  -2  180.88   15.20
  -3  -8   2  182.78   17.60
   3  -8  -2  170.08   17.50
   3  -8  -2  187.18   11.70
   3   8  -2  164.78   15.30
  -3   8   2  230.58   18.50
   3   8  -2  198.68   17.70
   2  -8  -2  103.59   14.50
   2  -8  -2  108.69    8.80
  -2  -8   2  100.19   14.40
  -2   8   2   86.39   14.00
   2   8  -2  101.79   14.30
   2   8  -2   94.79   11.60
  -1  -8   2  -14.90    8.10
   1  -8  -2    5.50    9.40
   1   8  -2    1.80    6.50
   1   8  -2   -1.20    8.80
  -1   8   2   -2.60    4.10
  -1   8   2   20.80   10.10
   0  -8   2  134.49   15.50
   0  -8  -2  156.88   17.20
   0   8   2  160.88   16.90
   0   8   2  146.69   10.40
   0   8  -2  123.79   14.90
   1  -8   2   48.30    7.50
   1  -8   2   45.60   12.20
  -1  -8  -2   53.99   12.20
   1   8   2   68.19   12.40
   1   8   2   55.59    8.80
  -1   8  -2   39.90   11.90
  -2  -8  -2   29.40   11.10
   2  -8   2   39.10   11.60
   2  -8   2   21.90    6.60
  -2   8  -2   38.40   12.00
   2   8   2   18.20    8.00
   2   8   2   26.00    9.90
   3  -8   2   68.59    9.00
  -3  -8  -2   67.99   13.30
   3  -8   2   71.99   13.30
   3   8   2   56.89   11.00
  -3   8  -2   59.29   12.60
   3   8   2   60.59   11.80
   4  -8   2   10.80    6.60
  -4  -8  -2   26.70   10.60
   4  -8   2    7.70   10.00
  -4   8  -2   22.20   10.40
   4   8   2   12.90    9.20
   4   8   2   13.70    8.90
   5  -8   2  263.27   16.20
  -5  -8  -2  283.77   19.10
   5  -8   2  302.77   20.90
  -5   8  -2  281.37   20.20
   5   8   2  277.87   21.30
  -6  -8  -2   -3.90    7.30
   6  -8   2    7.50    8.20
  -6   8  -2   18.30    9.90
   6   8   2   11.00   10.10
   7  -8   2   19.50    9.60
  -7  -8  -2    6.90    8.00
   7   8   2   24.50   11.90
  -7   8  -2   16.50    9.30
   8  -8   2   68.09   14.90
   8   8   2   58.69   15.70
  -8   8  -2   67.09   12.70
  -9   8  -2    7.20    8.00
   9   8   2   12.90   14.10
   9  -9  -2   -8.70    8.60
   9   9  -2    5.40   13.30
  -9   9   2   -5.00    7.50
  -8  -9   2   52.29   10.40
   8  -9  -2   61.69   13.70
   8   9  -2   36.50   14.60
  -8   9   2   46.90   11.60
  -7  -9   2   23.10    9.90
   7  -9  -2    1.40    8.20
   7   9  -2   18.90   12.10
  -7   9   2    1.50    8.80
  -6  -9   2   48.30   12.00
   6  -9  -2   74.29   12.80
  -6   9   2   47.90   12.10
   6   9  -2   54.99   13.50
   5  -9  -2  170.98   16.60
   5  -9  -2  170.38   18.90
  -5  -9   2  180.78   18.80
   5   9  -2  207.58   20.00
  -5   9   2  188.38   19.00
  -4  -9   2   21.20   10.80
   4  -9  -2   12.60   10.60
   4  -9  -2    7.40    8.30
   4   9  -2   10.60    9.50
  -4   9   2   35.20   11.40
   4   9  -2   -6.70    8.40
   3  -9  -2   -1.40    9.20
   3  -9  -2    0.60    8.10
  -3  -9   2    2.80   10.00
   3   9  -2    9.40    9.60
  -3   9   2    7.60   10.70
   3   9  -2   21.50    9.00
   2  -9  -2   33.80   12.20
  -2  -9   2   39.50   12.30
  -2   9   2   42.50   12.20
   2   9  -2   32.10   12.20
   2   9  -2   40.00    9.60
   1  -9  -2  151.78   17.80
  -1  -9   2   99.79   15.20
   1   9  -2  144.29   16.90
  -1   9   2  117.89   16.50
   0  -9  -2   83.79   15.10
   0  -9   2   70.69   14.90
   0   9   2   92.49   15.30
   0   9  -2   90.89   15.50
  -1  -9  -2   50.09   14.20
   1  -9   2   63.19   14.00
   1   9   2   42.30    8.40
   1   9   2   49.70   12.70
  -1   9  -2   37.30   12.20
   2  -9   2   69.09   14.20
  -2  -9  -2   77.29   14.10
  -2   9  -2   49.20   13.10
   2   9   2   90.49   11.80
   2   9   2   73.09   13.10
   3  -9   2  222.88   20.60
  -3  -9  -2  241.98   21.50
  -3   9  -2  215.08   20.50
   3   9   2  248.88   18.90
   3   9   2  234.78   18.10
   4  -9   2    7.30    9.30
  -4  -9  -2    1.80    9.00
   4   9   2    0.20    8.10
  -4   9  -2    0.70    9.20
   4   9   2   -4.00    8.00
   5  -9   2   19.20   11.60
  -5  -9  -2   -1.40    9.30
   5   9   2   -5.50    8.90
  -5   9  -2   14.90    9.70
  -6  -9  -2   15.30    9.10
   6   9   2   23.40   11.60
  -6   9  -2    5.10    9.20
  -7  -9  -2   35.40   10.70
   7   9   2   61.59   15.50
  -7   9  -2   47.60   12.70
  -8  -9  -2   18.30    8.80
   8   9   2   13.10   12.70
  -8   9  -2   24.00   11.40
   9   9   2    5.40   13.10
  -9   9  -2   -8.20    8.00
  -9  10   2   32.60   11.40
   9  10  -2   10.50   15.30
  -8 -10   2   57.19   11.80
  -8  10   2   15.30   10.60
   8  10  -2   37.90   14.60
  -7 -10   2   19.90   11.30
  -7  10   2    6.00    9.70
   7  10  -2   16.00   12.00
   6 -10  -2   31.30   10.10
  -6 -10   2   33.80   11.80
  -6  10   2   33.60   11.80
   6  10  -2   17.60   12.40
   5 -10  -2    6.80    8.60
   5 -10  -2    9.50   17.20
  -5 -10   2   27.40   11.80
  -5  10   2   14.80   10.80
   5  10  -2   -1.10    9.80
   4 -10  -2    6.20    7.90
   4 -10  -2   -0.60    9.90
  -4 -10   2    7.50   11.00
   4  10  -2   14.60   10.70
  -4  10   2  -11.20    9.10
   4  10  -2   -1.20    8.80
  -3 -10   2   79.79   14.70
   3 -10  -2   63.99   11.00
   3 -10  -2   79.09   15.30
   3  10  -2   81.89   12.40
   3  10  -2   89.89   15.60
  -3  10   2   65.39   14.00
   2 -10  -2    1.50   10.80
  -2 -10   2    7.90   11.00
   2  10  -2   32.40   12.30
  -2  10   2   16.10   11.50
   2  10  -2    1.30    7.60
  -1 -10   2  347.67   25.00
   1 -10  -2  420.96   27.00
   1  10  -2  482.25   27.00
  -1  10   2  408.96   24.40
   0 -10   2   -3.50   10.30
   0 -10  -2    0.30   10.50
   0  10  -2   -4.80    9.60
   0  10   2   -4.80    9.90
  -1 -10  -2    9.30   12.10
   1 -10   2   31.30   13.20
   1  10   2   29.00   12.50
  -1  10  -2   50.09   13.40
  -2 -10  -2  420.86   26.00
   2 -10   2  341.87   24.80
   2  10   2  360.16   19.40
   2  10   2  384.26   24.30
  -2  10  -2  374.56   24.90
   3 -10   2    5.40   10.40
  -3 -10  -2   -6.80    9.30
   3  10   2   -3.00    7.30
  -3  10  -2   -0.70    8.70
   3  10   2    2.50    9.50
   4 -10   2  136.89   18.40
  -4 -10  -2  125.29   17.00
   4  10   2  169.28   18.90
  -4  10  -2  147.99   18.30
   4  10   2  158.38   17.20
  -5 -10  -2   12.90   10.90
   5  10   2    4.90    9.10
  -5  10  -2    8.60   10.80
  -6 -10  -2   36.80   12.20
   6  10   2   -2.30   10.60
  -6  10  -2   10.00   10.30
  -7 -10  -2   30.40   11.10
   7  10   2   12.20   11.60
  -7  10  -2   33.50   12.60
  -8 -10  -2   31.40   11.00
   8  10   2   31.20   14.80
  -8  10  -2   30.20   11.80
  -8 -11   2   -2.60    9.30
   8  11  -2  -23.40   11.40
  -8  11   2    3.30    9.20
  -7 -11   2   18.80   11.80
   7  11  -2  -37.30    9.80
  -7  11   2    7.60   10.40
  -6 -11   2   24.90   12.10
  -6  11   2   14.80   12.00
   6  11  -2   15.20   12.30
  -5 -11   2   22.30   12.20
   5  11  -2  -22.10    8.80
  -5  11   2   -1.40    9.50
   4 -11  -2   80.49   16.70
  -4 -11   2   68.99   15.50
   4  11  -2   62.59   13.50
  -4  11   2   54.09   13.90
  -3 -11   2   16.30   12.30
   3 -11  -2   18.30   13.50
   3  11  -2   25.60   13.00
   3  11  -2   11.20    9.50
  -3  11   2   37.30   12.70
  -2 -11   2  115.89   18.20
   2 -11  -2   77.19   16.20
   2  11  -2   89.79   16.20
  -2  11   2  126.69   18.80
   1 -11  -2   64.89   16.30
  -1 -11   2   47.30   14.50
  -1  11   2   59.89   15.40
   1  11  -2   62.29   14.70
   0 -11  -2  -10.90   10.60
   0 -11   2   24.00   13.20
   0  11  -2    0.30   10.30
   0  11   2   20.60   12.00
   1 -11   2    8.90   12.50
  -1 -11  -2   22.90   13.20
   1  11   2   34.50   13.30
  -1  11  -2    3.50   11.40
   2 -11   2   -6.90   11.10
  -2 -11  -2   11.80   12.00
  -2  11  -2   -0.20   10.40
   2  11   2   24.90   11.50
  -3 -11  -2  279.87   25.60
   3 -11   2  259.17   24.70
   3  11   2  300.47   23.10
  -3  11  -2  230.88   22.80
   3  11   2  280.87   21.00
  -4 -11  -2   -5.70    9.60
   4 -11   2   19.90   13.40
  -4  11  -2    2.80    9.70
   4  11   2    1.70    9.30
  -5 -11  -2   -5.00   10.10
  -5  11  -2   10.40   10.90
   5  11   2    5.90    9.40
  -6 -11  -2   12.70   10.80
  -6  11  -2   34.50   12.70
   6  11   2   12.30   12.00
  -7 -11  -2   23.60   12.30
   7  11   2   23.10   13.70
  -7  11  -2   28.00   13.50
  -7 -12   2   33.00   14.20
   7  12  -2   49.30   16.50
  -7  12   2   53.79   15.20
  -6 -12   2   63.09   15.50
  -6  12   2   50.49   14.00
   6  12  -2   34.50   14.60
  -5 -12   2    3.40   12.10
  -5  12   2    4.80   11.10
   5  12  -2  -14.80   10.20
   4 -12  -2   31.60   14.50
  -4 -12   2   12.70   12.40
  -4  12   2   34.60   13.70
   3 -12  -2    0.10   11.50
  -3 -12   2   38.60   14.50
  -3  12   2   17.10   11.90
   3  12  -2   29.10   13.60
  -2 -12   2   13.50   13.50
   2 -12  -2   25.40   13.80
  -2  12   2   20.70   13.60
   2  12  -2   37.60   14.10
  -1 -12   2  141.69   21.40
   1 -12  -2  144.79   21.80
  -1  12   2  174.48   22.10
   1  12  -2  188.08   22.50
   0 -12   2  184.58   23.60
   0 -12  -2  141.99   21.60
   0  12   2  158.68   21.20
   0  12  -2  122.49   19.90
  -1 -12  -2    6.30   12.70
   1 -12   2   13.50   13.20
  -1  12  -2   11.30   12.60
   1  12   2   12.20   11.90
   2 -12   2    4.40   12.20
  -2 -12  -2   -2.10   11.80
   2  12   2   18.70   11.80
  -2  12  -2    8.40   11.60
   3 -12   2  154.78   22.30
  -3 -12  -2  159.28   21.40
  -3  12  -2  172.58   21.60
   3  12   2  195.98   22.70
  -4 -12  -2   24.60   13.60
   4 -12   2   -3.10   11.80
  -4  12  -2   -4.40   11.00
  -5 -12  -2  -15.90    9.50
  -5  12  -2   21.10   12.60
   5  12   2   -3.20   10.40
  -6 -12  -2  -10.50   10.60
  -6  12  -2   13.50   12.00
   6  12   2   -1.40   11.90
  -6 -13   2    7.20   13.50
  -6  13   2    2.40   11.60
  -5 -13   2   43.60   16.90
  -5  13   2   24.10   13.90
   4 -13  -2   -5.60   12.30
  -4 -13   2   25.80   14.50
  -4  13   2   10.80   13.70
  -3 -13   2  -14.50   12.10
   3 -13  -2    8.80   13.10
  -3  13   2  -14.40   10.60
   3  13  -2    1.30   12.30
  -2 -13   2   -7.10   11.80
   2 -13  -2    4.00   13.40
   2  13  -2   -0.20   12.70
  -2  13   2   -0.80   12.80
  -1 -13   2    1.10   12.50
   1 -13  -2   40.50   15.30
   1  13  -2    4.70   12.90
  -1  13   2    7.80   12.10
   0 -13  -2  -23.00   11.20
   0 -13   2  -14.40   11.60
   0  13   2    6.10   11.90
   0  13  -2    4.80   13.10
  -1 -13  -2  147.59   22.60
   1 -13   2  201.08   24.90
  -1  13  -2  150.18   22.90
   1  13   2  121.99   19.90
   2 -13   2   -0.70   12.90
  -2 -13  -2   -6.20   12.60
   2  13   2    0.20   11.60
  -2  13  -2   -0.60   12.90
   3 -13   2   25.20   15.30
  -3 -13  -2   76.49   17.70
   3  13   2   27.30   13.40
  -3  13  -2   46.00   16.20
  -4 -13  -2   -8.30   11.70
   4 -13   2   39.90   17.00
  -4  13  -2   32.80   15.20
  -5 -13  -2   24.50   14.20
  -5  13  -2   21.50   14.70
   4 -14  -2   10.80   15.70
  -4 -14   2   28.40   16.80
  -4  14   2   -9.10   12.30
  -3 -14   2  -13.10   14.50
   3 -14  -2  -12.00   14.00
  -3  14   2    7.00   12.70
   2 -14  -2   -6.40   13.70
  -2 -14   2  -10.80   12.90
  -2  14   2   -1.50   12.30
   2  14  -2   18.40   14.10
   1 -14  -2   41.90   18.50
  -1 -14   2   75.69   19.80
   1  14  -2   63.19   18.70
  -1  14   2   97.79   20.30
   0 -14   2   27.20   15.50
   0 -14  -2    1.80   15.60
   0  14   2   29.80   14.80
   0  14  -2   38.60   17.20
   1 -14   2   -8.60   14.00
  -1 -14  -2   16.00   15.20
  -1  14  -2   -1.80   14.30
   1  14   2    9.30   13.90
   2 -14   2   69.69   19.60
  -2 -14  -2   43.00   17.80
  -2  14  -2   54.59   18.20
   2  14   2   43.50   16.40
   3 -14   2  197.38   27.00
  -3 -14  -2  132.99   22.50
  -3  14  -2  139.89   24.10
  -4 -14  -2   21.80   15.30
   4 -14   2  -14.60   14.20
  -4  14  -2    9.80   15.10
  12   0  -3   -3.30   11.50
  12   0  -3   -0.20   12.70
  12   0  -3   -8.40   14.30
  11   0  -3   -5.50    8.40
  11   0  -3  -10.20   10.40
  11   0  -3   -4.30   11.50
  10   0  -3    6.80   10.70
  10   0  -3   -2.40    9.10
  10   0  -3   -9.50   10.60
   9   0  -3   11.30   10.00
   9   0  -3    5.70   10.70
   9   0  -3   -3.80    8.20
   8   0  -3    4.00    8.30
   8   0  -3  -18.10    8.60
   8   0  -3   10.00   10.20
   7   0  -3    1.50    8.80
   7   0  -3    0.10    8.60
   7   0  -3    4.40    7.70
   6   0  -3   -9.60    6.40
   6   0  -3   -5.30    6.60
   6   0  -3    1.30    8.00
   5   0  -3   -7.00    5.60
   5   0  -3    0.30    6.30
   5   0  -3    5.30    6.00
   4   0  -3    0.80    5.30
   4   0  -3   -4.80    4.10
   4   0  -3    2.10    5.00
   3   0  -3   11.10    5.80
   3   0  -3    7.40    5.10
  -3   0   3    2.80    1.80
   3   0  -3   -6.60    4.40
   2   0  -3    2.00    3.80
   2   0  -3    0.70    4.00
  -2   0   3    1.60    2.00
  -1   0   3   -2.20    1.60
   0   0   3   -1.70    1.40
   1   0   3    3.30    2.40
   2   0   3    1.90    4.00
   2   0   3    3.40    2.70
   3   0   3    2.40    2.90
   3   0   3   10.20    5.10
   3   0   3   -3.40    4.20
   4   0   3   -4.50    5.10
   4   0   3  -12.10    4.40
   5   0   3    1.40    6.80
   5   0   3    2.90    6.20
   5   0   3   -6.30    7.00
   6   0   3   -9.20    8.10
   6   0   3    1.20    7.90
   6   0   3    4.30    8.20
   7   0   3    6.60    9.80
   7   0   3    8.50    8.80
   8   0   3   -3.10    8.60
   8   0   3   -2.10    9.10
   9   0   3   -6.30    9.30
   9   0   3   13.70   10.50
  10   0   3   -7.50   10.30
  10   0   3   11.20   11.50
  11   0   3  -20.60   11.00
  11   0   3    3.60   13.10
  12  -1  -3  120.39   20.50
  12  -1  -3  139.49   23.00
  12  -1  -3  132.99   22.30
  12   1  -3  127.49   21.20
  12   1  -3  107.19   21.30
  12   1  -3  131.19   20.90
  11  -1  -3  -10.30    9.80
  11  -1  -3   -6.40   12.00
  11  -1  -3   -6.60    9.20
  11   1  -3    5.40   11.40
  11   1  -3   10.80   11.50
  11   1  -3   -3.10   10.80
  10  -1  -3   -3.30    9.50
  10  -1  -3   -3.90   10.70
  10  -1  -3    3.50   11.00
  10   1  -3   10.00   10.00
  10   1  -3    8.20   11.10
  10   1  -3    3.20   11.80
   9  -1  -3   11.80   11.30
   9  -1  -3   21.30   10.30
   9  -1  -3   19.40   11.90
   9   1  -3   22.30    9.70
   9   1  -3   31.20   12.60
   9   1  -3   17.60   11.90
   8  -1  -3   -5.50    7.80
   8  -1  -3   -5.80    8.70
   8  -1  -3    0.30    9.60
   8   1  -3    8.00    9.70
   8   1  -3   -9.20    9.40
   8   1  -3   -0.10    9.30
   7  -1  -3    4.80    9.50
   7  -1  -3    5.20    8.40
   7  -1  -3    5.10    8.50
   7   1  -3   26.10    9.50
   7   1  -3   20.10    9.90
   7   1  -3    8.50    9.70
   6  -1  -3  117.59   12.40
   6  -1  -3  147.89   13.40
   6  -1  -3  153.48   15.10
   6   1  -3  122.59   13.50
   6   1  -3  143.09   14.80
   6   1  -3  125.89   13.10
   5  -1  -3  466.05   18.40
   5  -1  -3  469.15   18.60
   5  -1  -3  438.36   19.20
   5   1  -3  476.05   19.50
   5   1  -3  477.55   20.00
   5   1  -3  476.25   18.30
   4  -1  -3   10.30    4.80
   4  -1  -3   -3.80    5.10
  -4  -1   3   -0.20    2.00
   4  -1  -3    3.20    4.80
   4   1  -3   -1.30    5.30
  -4   1   3    2.20    2.10
   4   1  -3   -0.20    5.50
   4   1  -3    6.70    5.20
   3  -1  -3  379.66   13.70
   3  -1  -3  392.46   13.20
  -3  -1   3  388.06    8.50
   3   1  -3  365.06   14.00
   3   1  -3  360.66   12.80
  -3   1   3  373.36    8.80
   3   1  -3  353.36   14.50
   2  -1  -3 3859.71   50.49
  -2  -1   3 3808.32   45.60
   2   1  -3 3722.33   51.29
  -2   1   3 3775.22   45.70
   2   1  -3 3758.12   48.30
  -1  -1   3  712.93   13.50
   1  -1  -3  726.23   13.70
  -1   1   3  760.72   13.70
   1   1  -3  753.82   12.30
   0  -1   3 1353.86   21.20
   0   1   3 1361.66   21.00
   1  -1   3  176.88    7.40
   1   1   3  180.98    7.00
   1   1   3  185.58    8.50
   2  -1   3   93.29    7.40
   2  -1   3   94.69    8.00
   2  -1   3   85.59    6.40
   2   1   3  120.29    9.20
   2   1   3  105.09    6.10
   3  -1   3   92.19    8.30
   3  -1   3   95.59    8.60
   3  -1   3   99.79    6.60
   3   1   3   95.89    6.10
   3   1   3   93.59    9.30
   4  -1   3   78.39   10.10
   4  -1   3   99.89   10.30
   4  -1   3   78.79    6.50
   4  -1   3   81.29    9.00
   4   1   3   86.89   10.10
   4   1   3   65.19    9.20
   5  -1   3   10.90    7.70
   5  -1   3   20.00    7.60
   5  -1   3   25.50    7.50
   5   1   3    5.90    7.00
   5   1   3   16.30    7.60
   6  -1   3    9.10    8.10
   6  -1   3  -11.60    6.60
   6  -1   3   -9.80    7.60
   6   1   3    8.00    8.40
   6   1   3    2.20    8.50
   7  -1   3   -3.50    9.80
   7  -1   3    6.20    9.40
   7  -1   3   16.70    9.30
  -7   1  -3   -0.10    4.70
   7   1   3   11.70    9.50
   7   1   3    7.90    9.80
   8  -1   3   13.20    9.80
   8  -1   3   14.00   10.10
   8   1   3   12.30   10.10
   8   1   3    8.00   10.10
   9  -1   3  119.89   17.20
   9  -1   3  127.99   18.20
   9   1   3   76.79   16.30
   9   1   3   88.19   15.40
  10  -1   3    7.60   10.80
  10  -1   3  -10.70   10.50
  10   1   3    1.80   11.20
  10   1   3  -12.10   10.80
  11  -1   3   -3.30   12.50
  11  -1   3  -19.00   11.40
  11   1   3  -14.20   11.80
  12  -2  -3   28.70   14.50
  12  -2  -3   18.60   14.70
  12   2  -3   40.40   15.90
  12   2  -3   23.70   14.10
  12   2  -3   11.10   15.30
  11  -2  -3    6.20   12.10
  11  -2  -3   -0.20   10.00
  11  -2  -3   11.70   11.30
  11   2  -3   -4.90   12.40
  11   2  -3    2.70   11.80
  11   2  -3    8.40   11.10
  10  -2  -3  102.29   17.30
  10  -2  -3  129.49   18.30
  10  -2  -3  149.69   18.50
  10   2  -3  121.09   18.60
  10   2  -3  105.49   17.70
  10   2  -3  121.99   17.40
   9  -2  -3   26.70   11.50
   9  -2  -3   28.10   11.30
   9  -2  -3   32.20   11.50
   9   2  -3   26.00   12.20
   9   2  -3   39.70   13.70
   9   2  -3   20.70   10.50
   8  -2  -3   90.39   13.90
   8  -2  -3  124.89   15.10
   8  -2  -3  100.89   15.40
   8   2  -3   94.29   15.60
   8   2  -3   89.49   15.30
   8   2  -3  115.49   15.20
   7  -2  -3   39.70   10.50
   7  -2  -3   38.80   10.20
   7  -2  -3   36.70   11.50
   7   2  -3   27.10   11.60
   7   2  -3   43.40   11.20
   7   2  -3   38.50   10.20
   6  -2  -3   -7.60    6.30
   6  -2  -3    1.00    8.00
   6  -2  -3   -7.40    6.00
   6   2  -3  -11.50    7.20
   6   2  -3  -11.40    7.20
   6   2  -3   -1.30    6.90
  -6   2   3    7.30    3.20
   5  -2  -3  652.03   22.90
   5  -2  -3  668.03   22.40
   5  -2  -3  648.04   19.90
  -5  -2   3  622.04   11.40
  -5   2   3  618.84   13.40
   5   2  -3  630.84   23.50
   5   2  -3  643.34   20.90
   5   2  -3  614.14   22.20
   4  -2  -3  452.05   17.50
   4  -2  -3  440.16   15.00
   4  -2  -3  444.16   16.80
  -4  -2   3  436.56   10.80
   4   2  -3  437.66   15.80
  -4   2   3  443.26   11.60
   4   2  -3  440.26   16.90
   4   2  -3  401.36   17.70
   3  -2  -3  661.93   18.70
  -3  -2   3  676.03   14.50
   3  -2  -3  701.83   16.10
   3  -2  -3  684.33   15.00
   3   2  -3  697.33   20.30
   3   2  -3  682.33   17.10
  -3   2   3  682.13   15.00
   3   2  -3  677.03   18.50
  -2  -2   3  211.38    8.60
   2  -2  -3  218.08    8.90
   2   2  -3  204.98    8.60
   2   2  -3  216.28    8.60
  -2   2   3  214.18    8.90
   2   2  -3  193.68   11.20
  -1  -2   3  721.43   15.60
   1  -2  -3  736.13   15.90
   1   2  -3  724.33   11.50
  -1   2   3  715.53   15.70
   0  -2  -3  631.84   14.80
   0   2   3  652.53   14.90
  -1  -2  -3 6878.51   82.19
   1  -2   3 6760.42   82.59
   1  -2   3 6869.01   76.29
   1   2   3 6863.71   81.99
   1   2   3 6959.80   83.49
  -2  -2  -3  633.74   15.20
   2  -2   3  620.54   14.60
   2  -2   3  633.34   15.80
   2   2   3  633.04   14.90
   2   2   3  635.44   18.40
   3  -2   3    1.20    3.90
   3  -2   3    2.10    4.30
   3  -2   3    4.70    3.80
   3   2   3    7.60    3.30
   3   2   3    1.40    4.80
   4  -2   3  516.05   18.90
   4  -2   3  493.95   14.60
   4  -2   3  510.85   17.60
   4  -2   3  524.15   18.30
   4   2   3  525.85   13.60
   4   2   3  546.65   21.20
   5  -2   3   42.30    9.10
   5  -2   3   45.70    6.50
   5  -2   3   52.99    9.30
   5  -2   3   55.09    8.90
   5   2   3   20.30    8.50
  -5   2  -3   32.40    6.60
   6  -2   3   96.49   13.60
   6  -2   3   84.59   11.80
   6  -2   3   81.39   12.00
   6   2   3   82.39   13.10
  -6   2  -3   84.59    8.80
   7  -2   3   -5.30    7.80
   7  -2   3    9.80   10.50
   7  -2   3  -15.30    8.00
  -7   2  -3   -2.00    5.30
   7   2   3    3.40    9.10
   8  -2   3  257.27   21.20
   8  -2   3  219.48   20.50
   8   2   3  229.48   21.50
  -8   2  -3  226.18   17.30
   9  -2   3  -12.80    7.90
   9  -2   3    0.50    9.90
   9   2   3    4.80   11.10
  10  -2   3  -12.00   10.60
  10  -2   3    6.50   10.70
  10   2   3   -2.40   11.60
  11  -2   3   12.60   11.50
  11  -2   3   21.70   13.60
  11   2   3   18.70   15.50
  12  -3  -3   90.49   20.30
  12  -3  -3  117.89   20.00
  12   3  -3   58.69   20.20
  12   3  -3  131.09   22.40
  12   3  -3   85.09   19.30
  11  -3  -3   67.19   16.80
  11  -3  -3   95.39   17.90
  11   3  -3   84.69   20.10
  11   3  -3   57.99   15.60
  11   3  -3   78.09   16.70
  10  -3  -3   40.40   12.80
  10  -3  -3   67.89   15.40
  10  -3  -3   60.59   15.00
  10   3  -3   41.20   14.10
  10   3  -3   14.30   13.70
  10   3  -3   39.80   13.40
   9  -3  -3  165.98   19.20
   9  -3  -3  140.29   16.30
   9  -3  -3  166.08   19.80
   9   3  -3  135.19   19.20
   9   3  -3  146.09   18.60
   9   3  -3  165.78   19.30
   8  -3  -3  106.49   15.20
   8  -3  -3  144.39   15.10
   8  -3  -3  137.89   17.20
   8   3  -3  109.99   14.80
   8   3  -3  125.19   16.70
   8   3  -3  101.89   16.00
   7  -3  -3  145.99   15.60
   7  -3  -3  129.29   15.70
   7  -3  -3  171.18   14.90
   7   3  -3  143.39   17.20
   7   3  -3  126.69   15.20
   7   3  -3  139.09   16.40
  -7   3   3  145.89    8.30
   6  -3  -3  313.27   16.50
  -6  -3   3  291.17    9.20
   6  -3  -3  308.37   18.80
   6  -3  -3  306.07   17.60
   6   3  -3  296.17   21.20
  -6   3   3  292.07   11.30
   6   3  -3  276.27   18.40
   6   3  -3  299.47   17.40
   5  -3  -3  224.38   15.80
  -5  -3   3  224.58    9.30
   5  -3  -3  223.28   14.70
   5  -3  -3  239.28   13.10
   5   3  -3  238.48   14.00
  -5   3   3  232.48   10.30
   5   3  -3  227.78   16.60
   5   3  -3  236.98   15.30
   4  -3  -3 1000.50   25.70
  -4  -3   3 1002.20   20.40
   4  -3  -3  985.30   25.50
   4  -3  -3 1021.80   21.40
   4  -3  -3  995.10   20.80
   4   3  -3  992.30   25.20
   4   3  -3 1008.90   28.20
   4   3  -3  959.90   23.50
  -4   3   3  954.60   20.80
   3  -3  -3  534.95   17.30
   3  -3  -3  527.95   15.20
  -3  -3   3  528.45   14.90
   3   3  -3  547.25   16.20
  -3   3   3  524.05   15.00
   3   3  -3  550.14   18.70
   3   3  -3  558.84   15.30
   3   3  -3  546.85   14.40
   2  -3  -3   -3.50    4.20
  -2  -3   3    0.30    4.20
   2   3  -3    2.80    3.60
   2   3  -3    1.30    5.30
  -2   3   3    2.70    4.00
   2   3  -3   -2.90    4.00
   2   3  -3    0.60    4.30
  -1  -3   3  901.21   20.30
   1  -3  -3  929.61   20.90
  -1   3   3  900.31   20.20
   1   3  -3  908.81   20.40
   0  -3   3   58.69    6.60
   0  -3  -3   63.59    7.00
   0   3  -3   73.79    7.60
   0   3   3   63.19    5.50
   0   3   3   71.29    7.40
   1  -3   3  110.59    5.20
   1  -3   3  114.89    9.00
  -1  -3  -3  109.69    8.60
   1   3   3  108.89    8.40
  -1   3  -3  113.29    9.40
   1   3   3  106.39    8.70
   2  -3   3 1212.48   21.00
  -2  -3  -3 1125.19   23.70
   2  -3   3 1195.68   24.90
  -2   3  -3 1193.08   25.30
   2   3   3 1149.98   23.60
   2   3   3 1153.48   26.30
   3  -3   3   28.00    6.10
   3  -3   3   29.50    5.40
   3  -3   3   28.70    5.80
  -3  -3  -3   25.40    5.30
   3   3   3   24.80    6.60
  -3   3  -3   21.10    6.00
   3   3   3   31.70    5.40
   4  -3   3 1717.43   32.90
   4  -3   3 1654.93   32.50
   4  -3   3 1635.14   34.40
   4  -3   3 1669.53   31.50
   4   3   3 1589.84   28.90
  -4   3  -3 1627.84   31.80
   4   3   3 1571.84   38.00
   5  -3   3  407.16   19.90
   5  -3   3  419.76   18.20
   5  -3   3  382.06   15.20
   5  -3   3  379.46   17.80
   5   3   3  383.66   13.30
  -5   3  -3  429.16   16.50
   5   3   3  396.56   21.70
   6  -3   3  271.37   17.60
   6  -3   3  288.97   18.00
   6  -3   3  252.67   18.60
  -6   3  -3  288.17   14.70
   6   3   3  301.57   21.50
   7  -3   3   -2.40    7.60
   7  -3   3   14.50    8.70
   7  -3   3    4.00    9.50
  -7   3  -3    3.10    5.90
   7   3   3   -1.40    8.80
   8  -3   3   10.00   10.00
   8  -3   3    6.80   10.40
   8  -3   3    2.20    9.00
   8   3   3   26.10   12.00
  -8   3  -3   18.00    6.60
   9  -3   3  113.19   17.00
   9  -3   3  103.99   15.90
   9   3   3  109.59   18.60
  10  -3   3   22.80   12.70
  10  -3   3   52.89   14.60
  10   3   3   22.00   14.20
  11  -3   3   40.00   14.70
  11   3   3   76.09   19.90
  11  -4  -3   16.00   10.50
  11  -4  -3    9.70   11.50
  11   4  -3  -10.70   11.80
  11   4  -3   -5.20   13.40
  11   4  -3   15.90   12.90
  10  -4  -3   19.50   12.30
  10  -4  -3   58.69   14.70
  10   4  -3   46.30   14.50
  10   4  -3   20.00   14.00
  10   4  -3   39.30   13.50
   9  -4  -3  173.88   20.30
   9  -4  -3  167.78   19.80
   9   4  -3  173.48   21.50
   9   4  -3  159.58   18.70
   9   4  -3  181.88   20.50
   8  -4  -3   75.89   13.80
   8  -4  -3   49.60   10.90
   8  -4  -3   89.89   14.80
   8   4  -3   64.69   12.70
   8   4  -3   45.00   12.40
   8   4  -3   38.10   12.90
  -8   4   3   70.89    7.30
   7  -4  -3    6.30    7.70
   7  -4  -3    0.50    9.50
   7  -4  -3    2.90    8.50
  -7  -4   3    0.80    4.30
   7   4  -3   -6.90    8.60
  -7   4   3    5.90    5.40
   7   4  -3    6.80    9.20
   7   4  -3  -15.40    7.80
   6  -4  -3  369.36   20.30
  -6  -4   3  380.76   13.20
   6  -4  -3  356.16   20.00
   6  -4  -3  381.86   16.70
   6   4  -3  371.46   22.90
  -6   4   3  357.06   14.40
   6   4  -3  367.66   19.30
   6   4  -3  319.07   19.20
  -5  -4   3   45.30    7.10
   5  -4  -3   44.00    7.40
   5  -4  -3   56.99    9.90
   5  -4  -3   42.70    6.70
   5  -4  -3   33.80    9.10
  -5   4   3   37.00    7.10
   5   4  -3   52.79    9.50
   5   4  -3   35.10   10.00
   5   4  -3   31.10    6.70
   5   4  -3   46.30    9.10
  -4  -4   3   94.89    8.90
   4  -4  -3   73.09    9.80
   4  -4  -3  100.89    9.40
   4  -4  -3   83.19    9.60
   4   4  -3  102.89    9.60
   4   4  -3  103.19   12.00
   4   4  -3  103.69   10.20
  -4   4   3   91.99    9.00
   4   4  -3   85.09    8.10
  -3  -4   3  685.13   19.30
   3  -4  -3  698.23   20.70
   3  -4  -3  681.53   19.60
   3   4  -3  682.03   21.90
  -3   4   3  681.53   19.30
   3   4  -3  682.63   17.30
   3   4  -3  662.43   18.50
   3   4  -3  672.03   18.10
  -2  -4   3  561.84   17.70
   2  -4  -3  544.85   17.40
   2   4  -3  586.64   17.40
  -2   4   3  546.35   17.20
   2   4  -3  556.44   13.60
   2   4  -3  548.05   17.70
   1  -4  -3  572.84   17.90
  -1  -4   3  535.05   17.20
   1   4  -3  584.34   10.70
  -1   4   3  557.14   11.40
  -1   4   3  523.25   16.70
   1   4  -3  569.74   17.90
   0  -4  -3  524.45   17.40
   0  -4   3  479.95   16.90
   0   4  -3  530.45   17.20
   0   4   3  504.05   16.20
   0   4   3  519.05   13.50
   1  -4   3   13.70    3.00
  -1  -4  -3   16.70    5.70
   1  -4   3   17.80    6.00
  -1   4  -3   10.20    5.80
   1   4   3   17.60    5.00
   1   4   3   18.90    5.60
   2  -4   3    2.10    5.00
  -2  -4  -3    5.70    5.20
   2  -4   3   -1.40    3.30
   2   4   3    1.20    4.80
  -2   4  -3    9.10    5.60
   2   4   3    5.50    4.40
   3  -4   3   12.30    5.70
   3  -4   3    9.80    5.00
   3  -4   3    5.30    3.80
  -3  -4  -3   16.30    5.70
   3   4   3    5.10    4.50
  -3   4  -3   12.00    6.30
   3   4   3   14.00    6.50
   4  -4   3  534.55   19.30
   4  -4   3  560.24   17.40
   4  -4   3  567.74   19.20
  -4  -4  -3  562.34   17.60
   4  -4   3  544.45   18.40
   4   4   3  555.24   17.10
   4   4   3  583.24   23.40
  -4   4  -3  525.65   19.40
   5  -4   3  428.56   17.40
   5  -4   3  381.56   19.60
   5  -4   3  432.26   18.80
   5  -4   3  420.26   17.30
  -5   4  -3  420.06   18.00
   5   4   3  413.96   22.70
   5   4   3  419.76   15.20
   6  -4   3   16.90    9.50
   6  -4   3   -0.30    6.90
   6  -4   3   23.70    8.90
   6   4   3    4.90    9.20
  -6   4  -3   -0.40    6.50
   7  -4   3  263.07   18.00
   7  -4   3  270.07   21.10
   7  -4   3  281.37   19.80
   7   4   3  202.38   20.60
  -7   4  -3  273.17   15.60
   8  -4   3   49.80   11.70
   8  -4   3   31.20   10.10
  -8   4  -3   42.80    8.20
   8   4   3   12.40   11.70
   9  -4   3    5.90   10.10
   9   4   3    8.50   11.10
  10  -4   3   32.60   13.50
  10   4   3   29.30   15.10
  11  -4   3   12.70   12.60
  11   4   3  -23.50   12.20
  11  -5  -3    8.10   12.20
  11  -5  -3   -5.50   10.50
  11   5  -3    0.40   13.30
  11   5  -3   -5.90   10.60
  10  -5  -3   -2.80   10.10
  10  -5  -3    4.20   10.10
  10   5  -3    2.70   11.10
  10   5  -3   25.10   12.20
  10   5  -3    8.50   13.30
   9  -5  -3   -2.90    8.50
   9  -5  -3   -1.20    8.80
   9   5  -3  -10.20    8.90
   9   5  -3    2.50   10.70
   9   5  -3    2.70   10.80
   8  -5  -3   65.79   13.30
   8  -5  -3   45.80   12.70
  -8   5   3   61.49    8.60
   8   5  -3   59.89   14.70
   8   5  -3   54.79   13.20
   8   5  -3   96.49   15.50
   7  -5  -3  121.29   15.50
   7  -5  -3  127.59   16.20
  -7  -5   3  122.59   10.00
   7   5  -3  117.09   16.70
  -7   5   3  135.29   11.60
   7   5  -3  126.99   15.80
   7   5  -3  131.59   15.90
   6  -5  -3    9.80    6.40
   6  -5  -3    3.40    8.30
   6  -5  -3   22.40    9.10
  -6  -5   3   16.90    6.90
   6   5  -3   18.30   10.80
   6   5  -3   15.00    8.90
   6   5  -3   16.50    9.10
  -6   5   3    8.90    6.70
   5  -5  -3   30.50    9.50
   5  -5  -3   36.60    9.30
   5  -5  -3   35.00    8.10
  -5  -5   3   35.60    8.10
   5   5  -3   44.40   11.00
   5   5  -3   32.70    8.80
   5   5  -3   38.10    7.70
  -5   5   3   29.90    8.20
   5   5  -3   40.20    9.00
   4  -5  -3  317.77   15.70
   4  -5  -3  315.27   15.60
   4  -5  -3  307.77   16.20
  -4  -5   3  303.47   15.30
   4   5  -3  312.57   14.90
  -4   5   3  304.37   15.60
   4   5  -3  320.57   15.00
   4   5  -3  312.97   18.00
   3  -5  -3  172.38   12.90
   3  -5  -3  159.28   12.50
  -3  -5   3  154.88   12.20
   3   5  -3  154.78   11.80
   3   5  -3  186.18   10.30
   3   5  -3  144.49   12.60
  -3   5   3  152.08   11.70
  -2  -5   3  136.79   11.50
   2  -5  -3  178.28   12.50
   2   5  -3  167.28   12.00
   2   5  -3  184.08    8.20
   2   5  -3  178.88   11.90
  -2   5   3  166.68   12.10
   1  -5  -3  268.27   14.50
  -1  -5   3  302.87   15.30
  -1   5   3  278.07   14.50
   1   5  -3  296.87   14.80
  -1   5   3  297.67    8.70
   0  -5  -3  249.48   14.10
   0   5  -3  260.77   14.50
   0   5   3  285.27   10.80
   0   5   3  269.77   14.10
   1  -5   3  198.38   12.70
  -1  -5  -3  200.68   13.20
   1  -5   3  208.18    7.40
   1   5   3  212.08   11.50
   1   5   3  204.78   12.60
  -1   5  -3  192.18   13.50
   2  -5   3   -4.70    5.40
  -2  -5  -3   -3.60    5.30
   2  -5   3    6.40    3.90
   2   5   3    3.30    5.20
  -2   5  -3   -3.30    5.90
   2   5   3    2.20    5.00
   3  -5   3   15.50    4.20
  -3  -5  -3   21.50    6.70
   3  -5   3   22.20    5.60
   3  -5   3   28.00    7.90
   3   5   3   28.80    6.80
   3   5   3   12.70    7.00
  -3   5  -3   25.40    7.90
  -4  -5  -3   59.99    9.00
   4  -5   3   64.99    9.00
   4  -5   3   61.39    7.20
   4  -5   3   59.59    9.70
   4   5   3   70.39    9.20
  -4   5  -3   53.49   10.10
   4   5   3   63.89   10.80
  -5  -5  -3   36.80    8.00
   5  -5   3   42.40    9.60
   5  -5   3   30.10    7.30
   5  -5   3   29.70    8.80
   5  -5   3   37.60    8.90
   5   5   3   28.10    9.90
  -5   5  -3   40.30    9.60
   6  -5   3  218.68   16.80
   6  -5   3  237.88   18.40
   6  -5   3  199.98   14.80
  -6   5  -3  216.48   16.00
   6   5   3  200.48   18.90
   7  -5   3   45.10   11.00
   7  -5   3   68.39   12.90
   7  -5   3   74.29   12.30
   7   5   3   55.89   13.50
  -7   5  -3   59.09   10.10
   8  -5   3   21.30   10.60
   8   5   3   -3.10    9.70
  -8   5  -3   12.70    7.50
   9  -5   3   30.40   11.80
   9   5   3    7.00   11.90
  10  -5   3   11.90   11.90
  10   5   3   13.20   13.70
  11   5   3   -3.60   14.90
  11  -6  -3   29.40   14.00
  11  -6  -3   55.79   16.00
  11   6  -3   16.50   16.30
  10  -6  -3   25.80   12.40
  10  -6  -3   54.59   15.00
  10   6  -3   26.90   14.80
  10   6  -3   19.80   12.70
   9  -6  -3    5.20   10.30
   9  -6  -3   31.80   12.20
   9   6  -3   -7.20   11.30
   9   6  -3    9.10   11.00
   8  -6  -3   23.00   10.70
  -8  -6   3   14.40    8.70
   8  -6  -3   -3.80    8.20
  -8   6   3    0.60    6.50
   8   6  -3  -10.30   10.30
   8   6  -3    3.90    8.80
  -7  -6   3   95.09   10.90
   7  -6  -3   93.69   14.20
   7  -6  -3  104.69   14.10
   7   6  -3   85.79   15.90
   7   6  -3   95.39   14.00
  -7   6   3  111.69   12.20
  -6  -6   3  101.29   11.50
   6  -6  -3   75.29   12.40
   6  -6  -3  103.29   13.90
  -6   6   3  102.09   11.90
   6   6  -3   86.89   14.70
   6   6  -3   70.59   12.10
   5  -6  -3   -0.10    7.60
  -5  -6   3   -9.10    7.00
   5  -6  -3    0.60    7.90
   5  -6  -3    0.90    7.00
   5   6  -3   21.10    9.80
   5   6  -3    5.40    7.20
  -5   6   3    2.30    8.00
   5   6  -3   13.40    7.90
   4  -6  -3  216.88   15.70
  -4  -6   3  181.68   14.80
   4  -6  -3  190.78   13.60
   4  -6  -3  195.68   14.80
   4   6  -3  180.18   12.70
  -4   6   3  161.88   14.40
   4   6  -3  189.48   13.80
   4   6  -3  178.58   15.90
   3  -6  -3  400.46   18.10
  -3  -6   3  394.66   18.50
   3  -6  -3  421.86   19.30
   3   6  -3  417.46   18.10
   3   6  -3  399.56   19.60
  -3   6   3  380.96   18.70
   3   6  -3  396.36   13.90
   2  -6  -3   90.79   11.60
  -2  -6   3   99.49   11.50
   2   6  -3   87.89   11.00
  -2   6   3   79.09   10.60
   2   6  -3   79.29    6.30
   2   6  -3   78.39    9.80
   1  -6  -3   -2.10    5.50
  -1  -6   3    5.90    7.20
   1   6  -3    4.10    6.60
  -1   6   3    6.60    6.80
  -1   6   3    1.30    2.90
   0  -6  -3  472.15   20.20
   0  -6   3  481.25   20.40
   0   6   3  487.95   14.70
   0   6  -3  456.95   19.50
   0   6   3  469.25   19.40
   1  -6   3    2.70    6.30
   1  -6   3   -7.70    3.20
  -1  -6  -3   -3.00    6.50
   1   6   3   -2.60    6.00
  -1   6  -3   -6.90    6.40
   1   6   3    0.90    4.60
   2  -6   3   93.79    7.50
   2  -6   3   63.79   10.50
  -2  -6  -3   66.89   10.30
   2   6   3   84.79   10.10
  -2   6  -3   90.39   11.20
   2   6   3   76.19   10.30
   3  -6   3   10.20    5.60
   3  -6   3    2.40    3.50
  -3  -6  -3   11.40    7.90
   3  -6   3   -4.50    7.50
   3   6   3   16.90    7.70
   3   6   3    2.30    6.20
  -3   6  -3    3.70    7.70
   4  -6   3  244.88   11.30
   4  -6   3  233.88   14.10
   4  -6   3  280.77   18.00
  -4  -6  -3  265.77   16.20
  -4   6  -3  253.07   17.40
   4   6   3  247.48   15.10
   4   6   3  272.07   19.70
   5  -6   3   47.50   10.90
  -5  -6  -3   52.59    9.90
   5  -6   3   58.19    8.00
   5  -6   3   40.20    9.30
   5   6   3   49.10   11.60
  -5   6  -3   39.40   10.60
   6  -6   3   78.89   11.90
  -6  -6  -3   77.09   11.10
   6   6   3   69.79   13.30
  -6   6  -3   65.19   12.00
   7  -6   3    8.70    9.20
   7   6   3   18.50   10.80
  -7   6  -3   13.70    8.50
   8  -6   3    0.00    8.80
  -8   6  -3   20.50    9.00
   8   6   3   -2.30   10.10
   9  -6   3   16.10   10.60
   9   6   3   29.60   14.10
  -9   6  -3   26.00    9.50
  10  -6   3    8.50   11.90
  10   6   3   -4.10   13.20
  10  -7  -3   18.10   12.10
  10  -7  -3   28.50   13.30
  10   7  -3   -2.80   13.60
   9  -7  -3   -1.50    9.80
   9  -7  -3   -6.30    8.90
   9   7  -3   15.50   11.00
  -9   7   3   -2.10    6.50
   9   7  -3  -24.50    9.30
   8  -7  -3   58.29   13.30
   8  -7  -3   40.00   12.40
  -8  -7   3   54.29    9.20
   8   7  -3   50.79   14.80
   8   7  -3   51.29   13.20
  -8   7   3   68.09   10.80
   7  -7  -3   33.20   11.40
   7  -7  -3   10.20    9.50
  -7  -7   3   16.30    8.60
   7   7  -3   24.90   10.00
   7   7  -3   36.00   12.40
  -7   7   3   27.70    9.40
   6  -7  -3  131.89   15.10
   6  -7  -3  110.49   15.10
  -6  -7   3  145.19   14.60
   6   7  -3  146.59   14.80
  -6   7   3  133.99   14.20
   6   7  -3  137.29   17.80
   5  -7  -3  208.08   17.60
  -5  -7   3  214.38   16.90
   5  -7  -3  218.38   16.10
   5  -7  -3  211.58   18.30
  -5   7   3  198.68   16.80
   5   7  -3  192.68   18.50
   5   7  -3  203.28   15.40
   4  -7  -3   17.30    8.90
  -4  -7   3   13.40    9.30
   4  -7  -3    5.40    6.90
   4  -7  -3   13.00    8.50
   4   7  -3   -5.30    8.40
   4   7  -3   20.00    7.30
   4   7  -3   19.10    8.90
  -4   7   3   17.00    9.30
   3  -7  -3  177.48   12.40
  -3  -7   3  227.18   17.80
   3  -7  -3  196.58   16.60
   3  -7  -3  189.98   14.80
   3   7  -3  177.38   15.40
   3   7  -3  198.48   16.70
  -3   7   3  187.98   15.70
  -2  -7   3   21.20    9.10
   2  -7  -3   30.00    9.30
   2   7  -3   18.00    7.80
   2   7  -3   19.80    9.10
  -2   7   3   28.70    9.30
  -1  -7   3  161.18   15.20
   1  -7  -3  172.68   15.90
  -1   7   3  162.28   15.70
   1   7  -3  165.58   15.50
  -1   7   3  137.89    7.80
   0  -7  -3  112.49   13.80
   0  -7   3   92.19   12.80
   0   7   3  123.59   14.20
   0   7   3  115.69    9.80
   0   7  -3  113.29   13.20
  -1  -7  -3   42.70   10.40
   1  -7   3   48.40    5.70
   1  -7   3   49.90   11.60
   1   7   3   38.70    8.10
  -1   7  -3   36.50   10.40
   1   7   3   46.50   10.20
   2  -7   3   -1.80    8.70
   2  -7   3    6.50    4.80
  -2  -7  -3   -1.10    8.40
   2   7   3   -9.20    6.30
   2   7   3    5.00    6.70
  -2   7  -3   16.50    8.90
   3  -7   3   18.30    9.90
  -3  -7  -3   18.30    9.40
   3  -7   3   14.10    6.10
   3  -7   3   14.00    4.10
   3   7   3   25.80    9.00
  -3   7  -3   18.10    9.20
   3   7   3   26.40    9.00
  -4  -7  -3   10.10    9.00
   4  -7   3   11.90    6.40
   4  -7   3    7.50    9.70
   4   7   3   23.30    8.50
   4   7   3   19.80    9.50
  -4   7  -3   27.80   10.50
   5  -7   3   10.70    7.40
  -5  -7  -3   19.00    8.70
   5  -7   3    0.50    7.90
  -5   7  -3    3.60    8.50
   5   7   3   -0.50    8.50
   6  -7   3  759.72   26.90
  -6  -7  -3  830.92   27.10
   6   7   3  789.52   34.60
  -6   7  -3  801.52   29.50
   7  -7   3   14.80    9.10
   7   7   3    1.00    9.90
  -7   7  -3   15.60    9.70
   8  -7   3   -0.80    9.00
  -8   7  -3   18.00    8.80
   8   7   3   -9.10   10.10
   9  -7   3   11.30   11.40
   9   7   3   -7.20   12.20
  -9   7  -3   -4.20    7.30
  10  -7   3   10.30   15.90
  10   7   3    3.40   13.70
  10  -8  -3   -5.70   10.80
  10   8  -3   13.40   15.80
   9  -8  -3  -12.60    9.10
   9  -8  -3   12.40   11.00
   9   8  -3    5.00   13.70
  -9   8   3   22.20    8.30
  -8  -8   3   66.29   10.40
   8  -8  -3   46.80   12.20
   8  -8  -3   38.90   11.50
  -8   8   3   35.90    9.50
   8   8  -3   35.70   14.10
   7  -8  -3   86.09   13.60
   7  -8  -3   96.69   14.90
  -7  -8   3   90.79   13.00
   7   8  -3   98.59   17.60
  -7   8   3   97.39   13.40
  -6  -8   3   11.80    8.90
   6  -8  -3   27.00   10.20
   6  -8  -3   13.60    8.30
  -6   8   3   27.20    9.70
   6   8  -3   12.00   10.60
   5  -8  -3    6.60    6.90
  -5  -8   3    4.10    9.00
   5  -8  -3   -2.60    8.10
   5  -8  -3    8.50    9.00
  -5   8   3    1.30    8.40
   5   8  -3   12.30   10.40
   4  -8  -3   -9.30    6.50
   4  -8  -3    2.80    9.10
   4  -8  -3   -1.40    8.00
  -4  -8   3    2.00    9.30
  -4   8   3    3.00    8.90
   4   8  -3   -1.20    8.30
   4   8  -3    4.50    8.60
   3  -8  -3  129.19   11.10
   3  -8  -3  128.19   16.10
   3  -8  -3  141.49   14.70
  -3  -8   3  147.29   16.00
   3   8  -3  110.99   14.60
   3   8  -3  108.09   13.20
  -3   8   3  164.38   17.20
  -2  -8   3  179.58   17.30
   2  -8  -3  182.68   17.30
   2   8  -3  203.48   16.10
  -2   8   3  187.38   17.70
   2   8  -3  198.88   17.60
   1  -8  -3   28.10    9.90
  -1  -8   3   27.30   10.90
   1   8  -3   19.10   10.10
  -1   8   3   13.40    4.80
  -1   8   3   40.20   11.40
   0  -8  -3  336.17   21.90
   0  -8   3  292.27   19.80
   0   8   3  332.97   21.00
   0   8   3  317.07   13.90
   0   8  -3  310.07   21.20
   1  -8   3    7.40   10.50
   1  -8   3   19.50    5.40
  -1  -8  -3    1.30    9.00
  -1   8  -3    6.90    9.80
   1   8   3   19.90    9.90
   1   8   3   18.60    7.20
   2  -8   3   79.99    8.30
  -2  -8  -3   65.59   13.10
   2  -8   3   63.69   13.00
   2   8   3   90.19   13.40
  -2   8  -3   99.79   14.10
   2   8   3   89.59   11.40
   3  -8   3   39.30    7.50
   3  -8   3   48.10   11.80
  -3  -8  -3   39.70   11.20
   3   8   3   28.60    9.70
   3   8   3   54.89   11.10
  -3   8  -3   37.40   11.40
  -4  -8  -3  407.86   22.80
   4  -8   3  409.36   24.10
   4  -8   3  415.16   17.40
   4   8   3  392.96   23.30
   4   8   3  432.66   21.60
  -4   8  -3  399.86   24.00
  -5  -8  -3    6.00    9.20
   5  -8   3   46.10    9.60
   5  -8   3    1.30    9.60
  -5   8  -3   22.90   10.20
   5   8   3   24.70   10.90
  -6  -8  -3   15.40    8.60
   6  -8   3  -14.00   12.40
  -6   8  -3   14.20    9.40
   6   8   3   17.30   10.80
  -7  -8  -3   18.10    8.80
   7   8   3   -2.60    9.60
  -7   8  -3   -5.10    7.90
  -8   8  -3   12.60    8.70
   8   8   3  -11.50   10.10
  -9   8  -3   25.90    9.00
   9   8   3   22.40   15.00
   9  -9  -3    2.20   10.30
  -9   9   3    2.70    8.20
   9   9  -3   10.10   15.00
   8  -9  -3   69.39   14.50
  -8  -9   3   54.29   10.80
   8   9  -3   73.59   17.20
  -8   9   3   61.49   12.70
   7  -9  -3   14.60   10.20
  -7  -9   3   33.00   11.00
   7   9  -3   -5.60   10.60
  -7   9   3   16.00   10.20
   6  -9  -3   16.90    9.50
  -6  -9   3   20.90   10.40
   6   9  -3    7.90   11.10
  -6   9   3   25.20   10.20
   5  -9  -3    2.60    9.50
  -5  -9   3  -13.50    7.80
   5  -9  -3    4.70    8.80
   5   9  -3   -9.40    9.10
  -5   9   3    0.90    8.70
   4  -9  -3   -9.30    8.60
   4  -9  -3    0.50    7.90
  -4  -9   3    1.20    9.20
  -4   9   3    8.00    9.80
   4   9  -3   11.30    9.60
   4   9  -3    2.30    8.60
   3  -9  -3  472.55   26.20
  -3  -9   3  523.25   27.30
   3  -9  -3  485.15   22.80
   3   9  -3  497.75   23.50
   3   9  -3  495.75   26.20
  -3   9   3  491.85   26.00
   2  -9  -3   10.50   11.60
  -2  -9   3   25.40   11.30
  -2   9   3   32.30   12.30
   2   9  -3   22.00    8.60
   2   9  -3   26.60   11.80
   1  -9  -3   52.89   13.20
  -1  -9   3   34.70   12.40
   1   9  -3   44.80   12.00
  -1   9   3   92.29   15.50
   0  -9  -3   49.40   13.60
   0  -9   3   67.99   14.20
   0   9  -3   59.89   14.10
   0   9   3   58.59   13.50
  -1  -9  -3  247.48   22.00
   1  -9   3  233.48   21.30
   1   9   3  269.97   15.40
  -1   9  -3  246.98   22.30
   1   9   3  243.88   20.30
  -2  -9  -3   21.40   11.70
   2  -9   3   40.00   12.90
  -2   9  -3   48.00   13.30
   2   9   3   26.70    9.60
   2   9   3   25.60   10.50
  -3  -9  -3   52.89   12.70
   3  -9   3   88.39   15.10
  -3   9  -3   39.00   12.30
   3   9   3   76.59   13.30
   3   9   3   60.19   11.20
   4  -9   3   -3.30    8.80
  -4  -9  -3    2.20    8.60
   4   9   3   11.00    9.40
  -4   9  -3   -2.70    9.00
   4   9   3    0.20    8.40
  -5  -9  -3  134.69   16.40
   5   9   3   89.49   14.60
  -5   9  -3  110.79   15.40
  -6  -9  -3   -0.30    8.40
   6   9   3    7.20   10.20
  -6   9  -3    1.80    9.80
  -7  -9  -3    6.40    9.30
   7   9   3    0.50   10.90
  -7   9  -3   22.00   10.70
   8   9   3   50.09   16.40
  -8   9  -3   34.00   11.50
  -9   9  -3   19.50   10.90
   9   9   3   27.90   15.20
  -9  10   3  -15.50    8.50
   9  10  -3   -4.40   14.40
  -8 -10   3  -17.20    7.30
   8 -10  -3   15.20   10.70
  -8  10   3    4.20    9.60
   8  10  -3   -1.90   12.50
   7 -10  -3    4.60    8.50
  -7 -10   3   15.10   11.00
  -7  10   3    1.70    9.20
   7  10  -3  -16.00   10.20
   6 -10  -3   13.40    9.70
  -6 -10   3   19.40   11.10
  -6  10   3   -5.30    8.00
   6  10  -3   -5.10    9.80
  -5 -10   3   -9.60    9.60
   5 -10  -3    7.30    8.80
   5 -10  -3    3.00   12.10
  -5  10   3    4.20    9.20
   5  10  -3   -8.70    9.00
   4 -10  -3   13.40    9.90
  -4 -10   3   13.40   11.00
   4 -10  -3   24.20   12.20
  -4  10   3   35.10   12.60
   4  10  -3   25.10   10.80
   4  10  -3   16.40   10.80
   3 -10  -3   86.09   16.10
   3 -10  -3   73.29   12.20
  -3 -10   3   75.09   14.90
  -3  10   3   37.40   12.40
   3  10  -3   72.49   12.60
   3  10  -3   90.89   15.40
   2 -10  -3  105.29   17.30
  -2 -10   3  143.29   18.40
   2  10  -3  125.99   17.80
  -2  10   3  148.49   18.90
  -1 -10   3  193.48   21.60
   1 -10  -3  198.98   21.10
   1  10  -3  179.18   19.80
  -1  10   3  152.78   18.40
   0 -10   3  132.89   18.00
   0 -10  -3  164.18   19.70
   0  10  -3  122.39   17.90
   0  10   3  127.39   16.90
  -1 -10  -3  209.58   22.10
   1 -10   3  178.08   21.00
  -1  10  -3  185.08   21.00
   1  10   3  219.18   21.80
  -2 -10  -3   -0.60   10.70
   2 -10   3   12.20   12.10
   2  10   3   16.90    8.10
   2  10   3   10.80   11.00
  -2  10  -3   24.30   12.30
   3 -10   3  102.79   17.00
  -3 -10  -3  103.79   16.40
   3  10   3  117.79   16.00
  -3  10  -3   69.59   14.30
   3  10   3   84.49   13.00
   4 -10   3   12.50   10.10
  -4 -10  -3   17.10   10.40
  -4  10  -3    4.70   10.60
   4  10   3   11.10    9.50
   4  10   3  -15.70   11.80
  -5 -10  -3   -2.70    9.50
  -5  10  -3    3.70   10.40
   5  10   3  -14.30    7.70
  -6 -10  -3    5.50    9.80
   6  10   3   10.20   10.80
  -6  10  -3   -3.60    8.90
  -7 -10  -3    7.50    8.70
   7  10   3    1.20   11.10
  -7  10  -3   15.70   11.20
  -8 -10  -3   89.29   14.40
   8  10   3   57.39   16.10
  -8  10  -3   69.49   15.50
  -8 -11   3   33.80   12.30
   8  11  -3   34.70   15.90
  -8  11   3   33.30   12.30
  -7 -11   3   10.60   11.50
   7  11  -3   15.60   13.20
  -7  11   3   16.20   11.40
  -6 -11   3   36.20   12.80
  -6  11   3   43.30   13.30
   6  11  -3   30.90   13.60
  -5 -11   3   53.59   13.70
   5  11  -3   12.20   11.00
  -5  11   3   24.50   11.80
   4 -11  -3  142.49   19.50
  -4 -11   3  100.29   17.50
   4  11  -3   99.39   15.40
  -4  11   3  130.69   18.90
   3 -11  -3   -4.80    8.50
  -3 -11   3   12.50   11.70
   3 -11  -3   13.80   12.00
  -3  11   3   12.50   11.50
   3  11  -3   13.70   11.30
   2 -11  -3   18.20   12.40
  -2 -11   3    2.70   11.10
   2  11  -3    3.90   12.10
  -2  11   3   17.70   12.80
   1 -11  -3    9.20   11.60
  -1 -11   3   -3.90   11.00
  -1  11   3    7.40   10.40
   1  11  -3    5.40   10.80
   0 -11   3   55.39   14.70
   0 -11  -3   77.69   17.10
   0  11   3   55.49   15.10
   0  11  -3   46.10   13.30
   1 -11   3   46.50   14.30
  -1 -11  -3   42.40   14.20
  -1  11  -3   35.70   13.50
   1  11   3   35.80   12.80
   2 -11   3  151.88   20.70
  -2 -11  -3   98.19   17.20
   2  11   3  132.19   18.50
  -2  11  -3  128.29   19.50
  -3 -11  -3   -0.30   10.50
   3 -11   3   -4.40   10.90
   3  11   3  -13.00    8.10
   3  11   3   -2.20    9.70
  -3  11  -3   -2.30   10.10
  -4 -11  -3   92.79   16.20
   4 -11   3   75.39   16.70
   4  11   3   70.89   14.00
  -4  11  -3  108.59   17.60
  -5 -11  -3   22.00   11.10
  -5  11  -3   12.50   10.40
   5  11   3    7.50   10.50
  -6 -11  -3    0.40   10.10
   6  11   3   13.20   11.60
  -6  11  -3   11.20   10.70
  -7 -11  -3  194.98   21.30
   7  11   3  182.38   22.90
  -7  11  -3  236.78   23.70
  -7 -12   3    4.60   11.80
  -7  12   3   19.80   12.20
   7  12  -3  -10.00   12.20
  -6 -12   3   23.30   13.50
   6  12  -3   -9.50   11.10
  -6  12   3   27.50   13.00
  -5 -12   3  -17.40   10.60
   5  12  -3  -12.80   10.10
  -5  12   3   -3.00   10.60
  -4 -12   3   74.29   16.80
   4 -12  -3   72.89   16.80
  -4  12   3   93.49   17.50
  -3 -12   3   -2.90   11.40
   3 -12  -3   16.50   13.40
   3  12  -3   14.20   12.90
  -3  12   3   29.00   12.50
   2 -12  -3    2.80   12.10
  -2 -12   3   12.10   13.40
   2  12  -3   21.50   12.80
  -2  12   3   17.30   11.70
  -1 -12   3  113.99   19.50
   1 -12  -3  119.89   20.30
  -1  12   3  164.18   21.80
   1  12  -3  138.99   19.40
   0 -12  -3  243.18   25.70
   0 -12   3  325.87   27.50
   0  12   3  259.97   25.30
   0  12  -3  244.98   25.40
   1 -12   3  389.36   29.40
  -1 -12  -3  382.66   29.10
  -1  12  -3  372.86   28.20
   1  12   3  428.76   28.10
   2 -12   3   -8.30   11.80
  -2 -12  -3    5.90   12.20
   2  12   3   -4.80   10.20
  -2  12  -3    5.60   12.20
  -3 -12  -3  102.29   17.90
   3 -12   3  115.29   19.70
  -3  12  -3   83.09   17.00
   3  12   3  136.19   19.80
   4 -12   3   78.39   18.10
  -4 -12  -3   72.59   16.50
  -4  12  -3   59.79   17.00
  -5 -12  -3   17.30   11.70
  -5  12  -3   -8.20   10.80
   5  12   3   -4.00   10.20
  -6 -12  -3    4.40   12.40
   6  12   3  -10.50   10.90
  -6  12  -3   20.90   13.40
  -6 -13   3   10.30   13.50
  -6  13   3   10.90   11.50
  -5 -13   3   24.60   14.70
  -5  13   3   12.10   12.80
   4 -13  -3   13.10   14.10
  -4 -13   3   27.40   14.00
  -4  13   3    3.50   11.80
  -3 -13   3   10.10   14.30
   3 -13  -3   -4.50   12.80
  -3  13   3   12.70   12.70
   3  13  -3   45.60   16.70
   2 -13  -3   27.80   15.50
  -2 -13   3   38.60   15.80
   2  13  -3   58.29   16.70
  -2  13   3   65.59   17.20
   1 -13  -3    4.90   12.90
  -1 -13   3   35.10   15.90
  -1  13   3   10.90   13.40
   1  13  -3   18.90   13.50
   0 -13  -3  -10.60   11.80
   0 -13   3  -23.20   11.20
   0  13  -3   11.30   13.50
   0  13   3   -7.70   10.50
   1 -13   3  258.27   28.20
  -1 -13  -3  162.78   24.00
   1  13   3  170.78   22.80
  -1  13  -3  147.19   22.10
  -2 -13  -3    5.30   13.20
   2 -13   3   -9.50   12.30
   2  13   3    4.80   11.80
  -2  13  -3   14.30   12.50
  -3 -13  -3   56.69   16.40
   3 -13   3   73.49   19.30
  -3  13  -3   70.49   18.10
   3  13   3   55.19   16.50
  -4 -13  -3    4.40   12.90
   4 -13   3    3.70   14.00
  -4  13  -3    1.70   13.20
  -5 -13  -3   38.40   15.10
  -5  13  -3   57.79   17.10
  -4 -14   3  -18.30   12.30
   4 -14  -3   27.00   17.30
  -4  14   3   -8.70   12.10
   3 -14  -3   31.00   17.20
  -3  14   3   46.30   16.20
  -2 -14   3   50.49   17.80
   2 -14  -3  101.89   22.00
  -2  14   3   84.29   18.70
   2  14  -3  107.19   20.90
  -1 -14   3   73.89   20.00
   1 -14  -3   77.79   19.50
  -1  14   3  135.89   22.60
   1  14  -3   81.29   20.40
   0 -14   3    9.30   15.10
   0 -14  -3   -6.60   13.90
   0  14  -3   18.50   15.40
   0  14   3   22.00   14.90
   1 -14   3   22.50   17.10
  -1 -14  -3    3.80   13.70
   1  14   3   -2.20   12.50
  -1  14  -3    3.30   14.40
   2 -14   3   26.50   16.70
  -2 -14  -3   72.59   18.80
  -2  14  -3   24.90   16.00
   2  14   3   48.70   17.20
  -3 -14  -3    0.60   14.00
   3 -14   3   13.80   16.10
  -3  14  -3   10.90   14.40
  12   0  -4    0.30   10.90
  12   0  -4   -6.00   11.50
  12   0  -4  -23.80   13.20
  11   0  -4   -7.70   12.00
  11   0  -4    4.70   11.50
  11   0  -4   24.00   11.60
  10   0  -4   21.00   11.60
  10   0  -4    0.30    9.50
  10   0  -4    0.90   11.00
   9   0  -4    1.80   10.10
   9   0  -4   -1.10    9.70
   9   0  -4   -3.90    8.70
   8   0  -4   24.50   11.20
   8   0  -4   36.60   11.10
   8   0  -4   36.20   11.80
   7   0  -4   58.89   12.60
   7   0  -4   68.09   12.30
   7   0  -4   65.69   13.00
   6   0  -4  212.88   16.60
   6   0  -4  238.88   16.50
   6   0  -4  232.88   15.90
   5   0  -4  168.78   13.80
   5   0  -4  148.89   12.50
   5   0  -4  172.48   14.40
   4   0  -4 1508.35   30.90
   4   0  -4 1528.55   31.70
  -4   0   4 1503.65   20.40
   4   0  -4 1461.55   31.80
   3   0  -4 1343.47   26.50
  -3   0   4 1382.46   20.10
   3   0  -4 1378.26   27.50
   2   0  -4  446.66   12.90
  -2   0   4  450.65   10.40
  -1   0   4 1562.84   23.50
   0   0   4   87.39    5.30
   1   0   4 3914.91   49.90
   2   0   4 1218.68   25.30
   2   0   4 1198.88   21.40
   3   0   4   20.70    4.10
   3   0   4   21.10    6.10
   4   0   4   15.70    6.80
   4   0   4    7.20    6.00
   4   0   4    8.60    3.60
   5   0   4   57.09    7.20
   5   0   4   60.09   10.60
   5   0   4   53.39    9.60
   6   0   4   12.20    9.20
   6   0   4   16.50    9.00
   7   0   4  186.48   18.50
   7   0   4  148.99   16.70
   8   0   4   17.30   11.50
   8   0   4   22.80   11.00
   9   0   4   28.20   13.10
   9   0   4   53.19   14.60
  10   0   4   -4.00   12.10
  11   0   4  251.47   27.30
  12  -1  -4   -0.50   13.90
  12  -1  -4  -12.50   10.90
  12  -1  -4   16.80   12.10
  12   1  -4  -18.90   13.30
  12   1  -4    6.00   13.60
  12   1  -4   11.70   12.50
  11  -1  -4  -15.10   11.60
  11  -1  -4   -4.60   11.00
  11  -1  -4   -2.50   10.10
  11   1  -4   17.50   13.50
  11   1  -4   -2.50   10.80
  11   1  -4    3.60   10.20
  10  -1  -4  105.29   17.50
  10  -1  -4  105.99   17.20
  10  -1  -4   81.29   16.30
  10   1  -4   89.99   16.90
  10   1  -4  110.79   16.90
  10   1  -4  116.09   18.40
   9  -1  -4   22.70   11.90
   9  -1  -4   20.80   10.90
   9  -1  -4   61.69   13.10
   9   1  -4   40.40   12.40
   9   1  -4   46.00   13.40
   9   1  -4   40.60   12.40
   8  -1  -4   80.39   13.70
   8  -1  -4   59.19   13.40
   8  -1  -4   65.49   12.90
   8   1  -4   70.49   14.20
   8   1  -4   81.69   14.80
   8   1  -4   85.89   14.00
   7  -1  -4  220.08   19.00
   7  -1  -4  198.38   18.50
   7  -1  -4  193.58   16.60
   7   1  -4  210.28   18.70
   7   1  -4  205.88   18.60
   7   1  -4  189.58   16.70
   6  -1  -4  321.47   18.40
   6  -1  -4  320.47   18.10
   6  -1  -4  320.87   19.10
   6   1  -4  351.16   18.20
   6   1  -4  377.56   20.60
   6   1  -4  354.36   19.70
   5  -1  -4  164.88   12.60
   5  -1  -4  136.39   12.60
   5  -1  -4  178.88   13.10
   5   1  -4  175.68   14.40
   5   1  -4  174.78   14.90
   5   1  -4  153.68   12.10
  -5   1   4  160.98    5.50
  -4  -1   4  224.58    6.90
   4  -1  -4  190.78   13.00
   4  -1  -4  226.48   12.50
   4  -1  -4  221.48   12.50
   4   1  -4  231.08   14.20
   4   1  -4  223.28   12.10
  -4   1   4  213.58    6.90
   4   1  -4  217.38   13.10
  -3  -1   4 1209.88   19.10
   3  -1  -4 1181.68   25.10
   3   1  -4 1170.98   23.70
   3   1  -4 1198.08   26.30
  -3   1   4 1140.09   18.90
   2  -1  -4  697.83   16.90
  -2  -1   4  677.23   13.90
   2   1  -4  697.63   15.20
  -2   1   4  697.23   14.10
  -1  -1   4  443.86   11.30
  -1   1   4  456.15   11.50
   0  -1   4 1068.19   19.00
   0   1   4 1011.90   18.60
   1  -1   4  423.56   11.90
   1   1   4  436.76   11.80
   2  -1   4  369.76   11.60
   2   1   4  367.16   14.20
   2   1   4  361.46   11.20
   3  -1   4  408.16   14.00
   3  -1   4  400.56   15.20
   3  -1   4  409.66   12.40
   3   1   4  383.36   11.80
   3   1   4  373.46   16.10
   4  -1   4   44.90    8.00
   4  -1   4   41.30    7.70
   4  -1   4   46.00    5.80
   4   1   4   36.50    8.30
   4   1   4   46.80    5.50
   5  -1   4  396.26   18.80
   5  -1   4  391.16   13.30
   5  -1   4  408.96   19.60
   5   1   4  424.76   21.20
   5   1   4  403.96   14.00
   6  -1   4  369.96   20.20
   6  -1   4  405.26   22.60
   6   1   4  396.06   21.50
   6   1   4  388.16   23.70
   7  -1   4  201.58   18.10
   7  -1   4  212.88   19.30
  -7   1  -4  208.78   11.70
   7   1   4  199.68   19.50
   7   1   4  209.68   19.80
   8  -1   4   35.60   11.70
   8  -1   4   19.30   10.50
   8   1   4   18.90   10.90
   9  -1   4  709.93   32.70
   9  -1   4  686.53   34.30
   9   1   4  696.23   35.50
  10  -1   4    4.90   11.60
  10  -1   4   35.10   14.30
  10   1   4   25.80   14.40
  11  -1   4   28.10   14.80
  11   1   4   52.39   17.20
  12  -2  -4   -3.40   11.60
  12  -2  -4   34.30   14.70
  12   2  -4   50.19   16.90
  12   2  -4   -8.10   15.30
  12   2  -4   19.40   13.60
  11  -2  -4  -32.10    9.90
  11  -2  -4  -14.70    8.70
  11  -2  -4   -8.90   10.50
  11   2  -4   17.70   12.10
  11   2  -4  -13.70    8.60
  11   2  -4  -11.20   12.50
  10  -2  -4   -2.40   10.50
  10  -2  -4    7.50   10.70
  10  -2  -4    4.80   10.40
  10   2  -4   -1.10   11.60
  10   2  -4   16.40   12.00
  10   2  -4   16.40   11.30
   9  -2  -4   80.09   15.20
   9  -2  -4   80.79   14.10
   9  -2  -4   85.99   15.30
   9   2  -4   68.09   14.70
   9   2  -4   66.89   13.60
   9   2  -4   57.89   14.50
   8  -2  -4   36.30   10.90
   8  -2  -4   30.50   11.90
   8  -2  -4   24.70   10.60
   8   2  -4   33.90   12.70
   8   2  -4   17.20    9.30
   8   2  -4   35.00   11.60
   7  -2  -4  102.29   13.40
   7  -2  -4   81.69   13.50
   7  -2  -4  130.89   16.10
   7   2  -4   87.49   14.40
   7   2  -4  129.69   15.10
   7   2  -4   71.99   13.60
   6  -2  -4  235.48   17.50
   6  -2  -4  243.98   16.30
   6  -2  -4  241.38   17.00
   6   2  -4  227.78   15.60
   6   2  -4  222.78   17.20
  -6   2   4  237.78    8.00
   6   2  -4  232.98   18.40
   5  -2  -4   42.20    7.70
   5  -2  -4   42.80    9.20
  -5  -2   4   40.50    4.50
   5  -2  -4   28.00    7.90
   5   2  -4   39.90    8.90
   5   2  -4   38.30    9.10
  -5   2   4   44.10    4.70
   5   2  -4   38.70    7.70
   4  -2  -4  399.86   16.70
   4  -2  -4  407.16   14.70
  -4  -2   4  417.76   11.40
   4  -2  -4  410.26   16.80
   4   2  -4  401.36   16.30
   4   2  -4  391.06   15.00
  -4   2   4  410.46   11.50
   4   2  -4  423.06   18.40
   3  -2  -4  475.05   16.40
   3  -2  -4  461.35   12.80
  -3  -2   4  474.75   12.60
   3   2  -4  462.55   14.20
   3   2  -4  469.25   15.80
  -3   2   4  469.25   12.60
   3   2  -4  447.86   17.10
   2  -2  -4  136.89    8.20
  -2  -2   4  134.69    7.90
   2   2  -4  142.59    7.60
  -2   2   4  130.89    7.70
   2   2  -4  137.49   10.30
  -1  -2   4  174.68    8.70
   1  -2  -4  182.58    8.90
  -1   2   4  190.58    9.00
   1   2  -4  164.68    5.80
   0  -2  -4  175.78    9.00
   0  -2   4  177.68    9.10
   0   2   4  173.98    8.90
  -1  -2  -4 2320.07   35.70
   1  -2   4 2329.07   36.00
   1   2   4 2261.57   36.40
   1   2   4 2309.87   35.20
   2  -2   4 1825.12   30.90
   2  -2   4 1787.62   28.00
   2   2   4 1796.42   29.70
   2   2   4 1789.52   34.00
   3  -2   4  533.45   17.30
   3  -2   4  574.84   16.20
   3  -2   4  570.94   16.50
   3   2   4  518.85   19.40
   3   2   4  537.05   14.70
   4  -2   4   25.30    5.70
   4  -2   4   28.40    6.90
   4  -2   4   13.20    6.30
   4   2   4   23.70    5.00
   4   2   4   25.90    7.60
   5  -2   4   20.70    5.80
   5  -2   4   31.70    8.40
   5  -2   4   36.10    9.00
   5   2   4   27.10    9.70
   5   2   4   25.60    5.00
   6  -2   4  272.87   17.70
   6  -2   4  280.37   19.20
   6   2   4  308.57   21.70
  -6   2  -4  274.17   13.70
   7  -2   4    7.60    9.20
   7  -2   4    2.40    8.50
   7   2   4   12.20   10.00
  -7   2  -4    9.00    6.40
   8  -2   4    0.50    9.10
   8  -2   4   -1.80    9.00
  -8   2  -4    5.80    5.90
   8   2   4   -5.00    9.70
   9  -2   4   -1.00   10.00
   9  -2   4   15.30   10.30
   9   2   4   20.30   12.40
  10  -2   4   -3.90   10.10
  10  -2   4    3.10   11.50
  10   2   4  -18.00   10.50
  11  -2   4   -4.30   12.80
  11  -2   4   26.30   14.90
  11   2   4   -5.60   13.30
  12  -3  -4   -8.90   11.20
  12  -3  -4    1.30   13.50
  12   3  -4    1.80   13.10
  12   3  -4  -20.90   13.80
  12   3  -4    1.00   11.60
  11  -3  -4   -0.90   11.00
  11  -3  -4   19.80   13.30
  11   3  -4   -7.70   11.00
  11   3  -4  -24.10   11.20
  11   3  -4  -12.80   10.10
  10  -3  -4  -14.70    9.00
  10  -3  -4   -9.90    9.30
  10  -3  -4   -8.50   10.20
  10   3  -4   -1.20   10.90
  10   3  -4   15.30   13.20
  10   3  -4   -2.80   10.10
   9  -3  -4   17.50   11.60
   9  -3  -4   22.80   10.90
   9  -3  -4   43.70   12.70
   9   3  -4   39.20   13.70
   9   3  -4   31.90   12.40
   9   3  -4   28.30   11.30
   8  -3  -4  337.77   23.00
   8  -3  -4  381.26   21.60
   8  -3  -4  373.16   22.80
   8   3  -4  365.86   25.40
   8   3  -4  322.47   22.30
   8   3  -4  345.17   21.60
   7  -3  -4   12.90    9.40
   7  -3  -4    3.90    9.10
   7  -3  -4   22.90    8.90
   7   3  -4    3.00    8.00
   7   3  -4   16.50   10.60
   7   3  -4   15.00   10.30
  -7   3   4   14.90    4.50
   6  -3  -4   95.39   12.70
   6  -3  -4   79.59   12.40
  -6  -3   4   85.09    7.00
   6  -3  -4  105.79   11.40
  -6   3   4   83.69    7.60
   6   3  -4   97.29   13.40
   6   3  -4   63.89   10.80
   6   3  -4   78.49   12.90
  -5  -3   4  236.08   10.30
   5  -3  -4  225.18   12.80
   5  -3  -4  240.08   15.70
   5  -3  -4  216.18   15.30
   5  -3  -4  231.48   10.20
   5   3  -4  230.38   14.80
   5   3  -4  229.68   14.00
  -5   3   4  230.78   10.30
   5   3  -4  251.17   17.50
   4  -3  -4   -9.00    5.50
  -4  -3   4    4.70    4.60
   4  -3  -4    2.90    4.00
  -4   3   4    0.80    4.00
   4   3  -4   11.90    6.40
   4   3  -4    5.60    4.30
   4   3  -4   -7.80    6.10
   4   3  -4    8.60    5.10
   3  -3  -4  378.66   15.20
   3  -3  -4  364.86   12.90
  -3  -3   4  345.17   12.50
   3   3  -4  343.57   12.30
   3   3  -4  385.16   12.50
  -3   3   4  355.46   12.80
   3   3  -4  358.56   13.70
   3   3  -4  366.06   16.20
   2  -3  -4 1633.64   29.60
  -2  -3   4 1669.13   29.80
   2   3  -4 1660.03   29.30
   2   3  -4 1633.94   31.90
   2   3  -4 1686.63   25.00
  -2   3   4 1590.54   29.40
  -1  -3   4   12.80    5.10
   1  -3  -4   12.60    5.30
   1   3  -4    7.50    2.30
  -1   3   4   14.40    5.00
   1   3  -4    2.40    5.20
   0  -3  -4   18.00    5.00
   0  -3   4   12.80    4.80
   0   3  -4   18.30    5.40
   0   3   4    9.20    4.80
   1  -3   4   57.39    4.20
  -1  -3  -4   48.70    6.60
   1  -3   4   63.99    7.40
   1   3   4   49.70    6.50
   1   3   4   51.79    6.60
   2  -3   4  180.48   10.40
  -2  -3  -4  188.28   10.00
   2  -3   4  177.08    8.10
   2   3   4  188.28   11.70
   2   3   4  180.58    9.90
   3  -3   4  523.55   16.80
   3  -3   4  511.25   16.10
   3  -3   4  479.95   15.00
   3   3   4  510.95   15.40
   3   3   4  511.95   19.70
  -3   3  -4  519.65   17.20
   4  -3   4  192.18   11.80
   4  -3   4  191.48   12.50
   4  -3   4  177.78   11.20
   4   3   4  172.28   14.70
  -4   3  -4  213.28   12.60
   4   3   4  167.58    9.90
   5  -3   4    4.90    6.70
   5  -3   4    5.80    6.80
   5  -3   4    5.70    5.40
  -5   3  -4    1.00    6.40
   5   3   4   -1.80    4.00
   5   3   4   -9.30    7.50
   6  -3   4    0.60    7.30
   6  -3   4   -4.30    7.40
  -6   3  -4    0.90    6.50
   6   3   4    2.10    8.70
   7  -3   4   58.99   11.60
   7  -3   4   63.09   12.30
  -7   3  -4   73.99   10.00
   7   3   4   68.89   14.00
   8  -3   4  110.69   15.20
   8  -3   4  118.39   16.20
  -8   3  -4  138.79   11.60
   8   3   4  129.79   18.20
   9  -3   4   13.90   11.20
   9  -3   4   -1.80   10.30
   9   3   4    7.70   11.30
  10  -3   4    4.40   12.00
  10  -3   4  -18.40    9.50
  10   3   4   -1.90   11.80
  11  -3   4   37.10   15.50
  11   3   4   75.49   19.00
  11  -4  -4    9.00   12.90
  11  -4  -4   -1.70   11.50
  11   4  -4   -8.30   13.50
  11   4  -4    8.00   12.50
  11   4  -4   -4.60   10.70
  10  -4  -4   21.60   12.20
  10  -4  -4   19.60   12.20
  10   4  -4   17.20   12.10
  10   4  -4   23.50   14.10
  10   4  -4   36.60   13.10
   9  -4  -4   22.70   11.60
   9  -4  -4   43.10   12.50
   9   4  -4   62.29   15.50
   9   4  -4   31.00   11.50
   9   4  -4   31.30   12.40
   8  -4  -4  192.68   19.70
   8  -4  -4  129.79   16.40
   8  -4  -4  168.18   15.10
   8   4  -4  147.09   18.80
  -8   4   4  154.18    9.40
   8   4  -4  158.48   18.00
   8   4  -4  159.48   17.30
  -7  -4   4  123.99    8.30
   7  -4  -4  129.89   16.10
   7  -4  -4  125.09   12.60
   7  -4  -4  120.19   15.60
   7   4  -4  141.09   17.70
  -7   4   4  124.99   10.00
   7   4  -4  106.99   14.60
   7   4  -4  149.99   16.60
   6  -4  -4   -0.20    6.50
   6  -4  -4    6.90    8.10
  -6  -4   4    0.80    5.30
   6  -4  -4    6.70    8.70
   6   4  -4    6.50    8.30
   6   4  -4   18.20    9.60
  -6   4   4   -0.20    5.20
   6   4  -4    3.00    7.60
   5  -4  -4  191.78   14.90
   5  -4  -4  217.68   12.10
  -5  -4   4  220.88   11.90
   5  -4  -4  226.88   16.10
   5   4  -4  224.48   11.30
   5   4  -4  197.58   14.40
   5   4  -4  209.58   13.70
  -5   4   4  191.88   11.90
   5   4  -4  233.88   18.10
  -4  -4   4   44.90    7.30
   4  -4  -4   47.90    8.60
   4  -4  -4   40.60    7.00
   4   4  -4   32.60    8.50
   4   4  -4   33.60    7.00
   4   4  -4   34.10    6.60
  -4   4   4   36.40    6.80
   4   4  -4   40.40    7.10
  -3  -4   4   47.60    7.50
   3  -4  -4   41.10    7.90
   3  -4  -4   54.79    7.60
  -3   4   4   53.39    7.50
   3   4  -4   31.80    6.50
   3   4  -4   36.80    8.10
   3   4  -4   38.50    6.20
   3   4  -4   47.20    6.80
   2  -4  -4  129.79   10.10
  -2  -4   4  117.79    9.60
   2   4  -4  118.19    7.50
   2   4  -4  110.99   10.00
   2   4  -4  139.59   10.10
  -2   4   4  137.89   10.00
   2   4  -4  133.69    6.90
   1  -4  -4  393.06   15.40
  -1  -4   4  353.16   14.90
  -1   4   4  359.16   14.20
   1   4  -4  382.66   15.20
   0  -4  -4   20.50    6.30
   0  -4   4    2.30    5.20
   0   4  -4   23.80    6.70
   0   4   4   17.70    4.20
   0   4   4   23.80    6.30
   1  -4   4  307.07    7.20
   1  -4   4  317.47   14.40
  -1  -4  -4  293.57   13.30
  -1   4  -4  301.47   14.20
   1   4   4  291.07   13.10
   1   4   4  287.37   12.50
  -2  -4  -4  160.78   10.80
   2  -4   4  133.29    7.30
   2  -4   4  157.08   11.30
  -2   4  -4  132.39   11.10
   2   4   4  138.09   10.90
   2   4   4  129.99   10.00
   3  -4   4   27.90    5.20
  -3  -4  -4   45.00    7.30
   3  -4   4   36.20    6.30
   3  -4   4   27.30    6.80
   3   4   4   32.40    6.50
  -3   4  -4   33.40    7.80
   3   4   4   30.60    7.40
  -4  -4  -4    1.80    5.60
   4  -4   4   -2.60    5.00
   4  -4   4    2.50    6.00
   4  -4   4   -0.30    5.60
   4   4   4   -3.70    4.20
  -4   4  -4   -3.40    5.90
   4   4   4    0.70    6.90
   5  -4   4   64.59    9.50
   5  -4   4   61.99   10.40
   5  -4   4   57.29    9.20
   5   4   4   68.89   12.20
  -5   4  -4   67.49   10.40
   5   4   4  102.29    9.60
   6  -4   4   15.90    9.00
   6  -4   4   33.30    8.90
  -6   4  -4   26.20    8.80
   6   4   4   33.90   11.70
   7  -4   4   28.50   10.20
   7  -4   4   75.39   11.80
   7   4   4   37.60   12.00
  -7   4  -4   50.39    9.50
   8  -4   4   12.10    9.00
   8  -4   4   11.00    9.40
   8   4   4   26.10   12.20
  -8   4  -4   16.40    7.70
   9  -4   4   38.30   12.70
   9   4   4   19.30   12.80
  10  -4   4   16.70   12.20
  10   4   4   23.00   14.60
  11  -4   4  -14.00   10.90
  11   4   4  -11.10   14.10
  11  -5  -4    2.90   10.50
  11  -5  -4   13.00   13.10
  11   5  -4   12.70   13.10
  11   5  -4    0.70   15.00
  11   5  -4   28.40   14.30
  10  -5  -4   31.50   12.90
  10  -5  -4   29.90   12.60
  10   5  -4   21.80   14.50
  10   5  -4   24.60   12.00
  10   5  -4    1.70   10.40
   9  -5  -4   84.49   15.60
   9  -5  -4  112.99   16.70
   9   5  -4   92.69   15.80
   9   5  -4   99.69   16.50
   9   5  -4  123.39   18.80
   8  -5  -4   14.90   10.10
   8  -5  -4   28.00   10.90
   8   5  -4   18.50   10.60
   8   5  -4   18.20   10.60
   8   5  -4   -2.60   10.20
  -8   5   4   20.10    6.30
   7  -5  -4   51.99   11.80
  -7  -5   4   58.19    8.30
   7  -5  -4   88.99   13.90
  -7   5   4   65.29    9.20
   7   5  -4   78.09   14.50
   7   5  -4   43.40   11.20
   7   5  -4   73.69   13.10
  -6  -5   4  102.69   10.50
   6  -5  -4  102.99   13.80
   6  -5  -4  128.99   15.20
  -6   5   4  105.49   11.00
   6   5  -4  105.19   14.90
   6   5  -4  127.09   14.40
   6   5  -4  110.99   13.00
   5  -5  -4   92.39   12.30
   5  -5  -4   89.59   12.80
   5  -5  -4  105.49   11.30
  -5  -5   4  117.19   11.60
   5   5  -4  111.79   14.10
  -5   5   4   96.09   10.50
   5   5  -4  108.39   11.60
   5   5  -4  121.39   10.90
   5   5  -4   94.29   11.80
   4  -5  -4   51.39    8.70
   4  -5  -4   51.29    8.80
  -4  -5   4   60.59    9.20
   4  -5  -4   59.29   10.20
  -4   5   4   65.09    9.30
   4   5  -4   55.19    8.60
   4   5  -4   61.09    8.80
   4   5  -4   56.69   10.40
   4   5  -4   50.99    8.20
   3  -5  -4  215.88   13.80
  -3  -5   4  198.08   12.80
   3   5  -4  200.48   14.30
  -3   5   4  207.78   12.90
   3   5  -4  182.38   10.70
   3   5  -4  168.98   12.50
   2  -5  -4   38.00    7.70
  -2  -5   4   46.60    8.20
  -2   5   4   41.00    7.50
   2   5  -4   32.80    7.50
  -2   5   4   35.40    3.40
   2   5  -4   35.60    5.10
   2   5  -4   30.40    7.50
  -1  -5   4  126.59   11.40
   1  -5  -4  130.09   11.50
   1   5  -4  149.49   12.10
  -1   5   4  134.89    7.20
  -1   5   4  111.29   10.40
   1   5  -4  142.39    5.80
   0  -5   4  182.28   12.90
   0  -5  -4  153.38   12.20
   0   5  -4  168.28   13.10
   0   5   4  161.18   11.20
   0   5   4  161.48    9.40
   1  -5   4   57.09    9.20
  -1  -5  -4   47.40    8.50
   1  -5   4   54.59    4.10
   1   5   4   73.19    8.40
   1   5   4   55.29    8.50
  -1   5  -4   71.29    9.90
  -2  -5  -4  744.43   22.50
   2  -5   4  702.13   22.90
   2  -5   4  720.13   15.50
   2   5   4  713.93   21.70
   2   5   4  704.73   22.20
  -2   5  -4  729.83   24.00
   3  -5   4   -0.10    4.80
  -3  -5  -4    2.90    6.20
   3  -5   4    0.20    6.10
   3   5   4    7.60    6.50
   3   5   4   10.80    5.80
  -3   5  -4    0.70    6.90
   4  -5   4  137.19   13.00
   4  -5   4  101.39   10.10
   4  -5   4  124.19   10.60
  -4  -5  -4  113.39   11.60
   4   5   4  107.89   11.10
   4   5   4  100.69   13.40
  -4   5  -4  113.89   13.00
   5  -5   4   18.40    8.00
  -5  -5  -4   34.00    8.00
   5  -5   4   22.30    6.90
   5  -5   4   23.80    8.30
   5   5   4   23.90   10.30
  -5   5  -4   33.20    9.40
   6  -5   4   37.50    9.20
   6  -5   4   19.00    9.50
   6   5   4   17.60   10.20
  -6   5  -4   30.00    9.30
   7  -5   4   56.19   11.90
   7  -5   4   68.19   11.40
   7   5   4   54.19   12.70
  -7   5  -4   45.30    9.70
   8  -5   4   -3.20    9.10
  -8   5  -4    4.30    7.80
   8   5   4   21.10   11.80
   9  -5   4    7.90   10.60
   9   5   4   -4.30   11.50
  10  -5   4    5.80   11.70
  10   5   4   -4.00   12.90
  11  -6  -4   36.20   14.60
  11  -6  -4   30.30   14.10
  11   6  -4   21.70   14.40
  11   6  -4   26.10   18.00
  10  -6  -4   57.99   15.20
  10  -6  -4   38.80   13.80
  10   6  -4   67.99   15.50
  10   6  -4   24.20   14.70
   9  -6  -4   12.50   10.40
   9  -6  -4   35.80   12.60
   9   6  -4   -3.40   11.30
   9   6  -4   12.30   10.20
  -8  -6   4   -2.40    6.40
   8  -6  -4   -2.80    9.00
   8  -6  -4   -4.10    8.40
  -8   6   4    5.20    6.60
   8   6  -4   10.40   10.00
   8   6  -4  -11.50   10.60
  -7  -6   4   80.99   10.40
   7  -6  -4   64.19   12.50
   7  -6  -4  101.49   15.00
  -7   6   4   84.39   11.20
   7   6  -4   81.79   13.30
   7   6  -4   74.09   15.10
  -6  -6   4  161.18   13.80
   6  -6  -4  170.18   17.30
   6  -6  -4  124.49   14.60
  -6   6   4  176.18   15.00
   6   6  -4  155.68   15.50
   6   6  -4  155.58   18.10
  -5  -6   4   86.79   11.80
   5  -6  -4   92.09   11.90
   5  -6  -4   75.29   11.60
   5  -6  -4   69.69   12.10
   5   6  -4   81.79   11.20
   5   6  -4   92.19   14.40
   5   6  -4   95.69   11.90
  -5   6   4   72.39   10.90
   4  -6  -4   94.29   12.60
   4  -6  -4   75.69   11.00
  -4  -6   4   50.39   10.20
   4  -6  -4   80.89   10.60
  -4   6   4   53.69   10.10
   4   6  -4   79.49   11.10
   4   6  -4   72.19    9.50
   4   6  -4   81.69   12.70
   3  -6  -4    3.30    7.20
  -3  -6   4   -1.80    7.00
   3   6  -4    1.80    7.10
   3   6  -4   -0.80    7.30
   3   6  -4    0.30    4.70
  -3   6   4    0.10    6.90
  -2  -6   4  395.36   18.90
   2  -6  -4  391.36   18.80
  -2   6   4  354.86   17.80
   2   6  -4  391.06   11.00
   2   6  -4  419.86   18.00
  -2   6   4  392.36    8.80
   2   6  -4  409.26   18.90
   1  -6  -4   37.90    8.80
  -1  -6   4   32.20    9.30
  -1   6   4   64.99    9.90
  -1   6   4   52.39    5.40
   1   6  -4   43.90    9.50
   0  -6   4    7.00    6.90
   0  -6  -4   22.50    8.30
   0   6  -4   14.20    7.90
   0   6   4   19.00    7.50
   0   6   4   14.30    4.90
  -1  -6  -4    8.00    7.40
   1  -6   4   22.50    8.20
   1  -6   4   20.30    3.50
   1   6   4   17.50    5.90
  -1   6  -4    6.70    7.00
   1   6   4   14.30    7.20
   2  -6   4  111.09    7.60
  -2  -6  -4  129.99   13.00
   2  -6   4  130.69   13.30
  -2   6  -4  117.59   13.40
   2   6   4  108.49   11.40
   2   6   4  108.79   11.60
   3  -6   4   16.70    5.70
  -3  -6  -4   13.20    7.90
   3  -6   4    6.00    8.00
   3   6   4    9.80    7.00
   3   6   4   12.20    7.70
  -3   6  -4    1.80    8.30
   4  -6   4  230.28   17.40
  -4  -6  -4  251.57   16.70
   4  -6   4  235.38   12.30
   4  -6   4  232.98   14.10
  -4   6  -4  262.07   18.60
   4   6   4  243.68   18.70
   4   6   4  252.37   15.60
   5  -6   4   69.69   12.20
   5  -6   4   69.79   10.50
  -5  -6  -4   78.39   11.30
   5  -6   4   65.59    8.90
  -5   6  -4   59.99   11.70
   5   6   4   82.99   13.80
   6  -6   4   20.40    9.10
  -6   6  -4    1.80    8.30
   6   6   4    9.80    9.70
   7  -6   4   -4.00    8.10
   7   6   4    8.60   10.10
  -7   6  -4    2.90    8.20
   8  -6   4   12.40   10.10
  -8   6  -4    8.70    8.30
   8   6   4    0.10   10.00
   9  -6   4    0.80    9.60
  -9   6  -4   24.90    9.00
   9   6   4   17.00   14.50
  10  -6   4   11.40   12.50
  10   6   4   -2.80   13.00
  10  -7  -4   12.20   12.00
  10  -7  -4   20.70   12.90
  10   7  -4   -7.90   14.10
  10   7  -4   -3.30   10.60
   9  -7  -4  138.89   18.60
   9  -7  -4  135.39   18.90
  -9   7   4  175.78   14.40
   9   7  -4  163.28   22.00
   9   7  -4  128.49   17.90
   8  -7  -4   81.29   14.80
   8  -7  -4   43.30   12.70
  -8  -7   4   61.29    9.80
   8   7  -4   59.09   13.40
   8   7  -4   53.39   15.00
  -8   7   4   62.79   10.90
   7  -7  -4  430.36   23.90
   7  -7  -4  358.76   22.40
  -7  -7   4  430.86   19.70
   7   7  -4  425.26   22.70
   7   7  -4  412.66   27.50
  -7   7   4  419.66   20.60
   6  -7  -4   44.80   10.80
   6  -7  -4   66.49   13.10
  -6  -7   4   64.89   11.10
  -6   7   4   72.19   11.40
   6   7  -4   89.49   12.30
   6   7  -4   70.99   14.00
   5  -7  -4  843.52   29.20
   5  -7  -4  818.82   29.10
  -5  -7   4  803.42   28.20
   5  -7  -4  754.42   26.00
  -5   7   4  834.82   28.50
   5   7  -4  855.11   26.00
   5   7  -4  800.82   31.90
   4  -7  -4   46.50    9.30
  -4  -7   4   28.70   10.20
   4  -7  -4   12.70    8.70
   4  -7  -4   19.60    9.70
   4   7  -4   23.70    7.30
   4   7  -4   17.50    8.90
  -4   7   4   17.70    8.80
   4   7  -4   24.30   10.40
   3  -7  -4    0.30    8.20
  -3  -7   4   -1.20    8.20
   3   7  -4    6.80    8.10
   3   7  -4    7.90    5.20
   3   7  -4   -3.00    7.20
  -3   7   4    9.60    8.80
   2  -7  -4  441.36   21.90
  -2  -7   4  417.06   21.20
  -2   7   4  419.06   20.90
   2   7  -4  440.16   22.10
  -1  -7   4   74.89   12.70
   1  -7  -4   78.69   12.50
  -1   7   4   87.69    7.00
   1   7  -4   93.39   13.50
  -1   7   4   85.39   12.50
   0  -7   4   94.79   13.60
   0  -7  -4   69.69   11.50
   0   7  -4   97.19   14.00
   0   7   4   97.79   12.70
   0   7   4  100.49    9.10
  -1  -7  -4    4.70    8.90
   1  -7   4    4.50    3.60
   1  -7   4   10.60    8.90
  -1   7  -4   -2.20    8.70
   1   7   4    4.00    6.20
   1   7   4   11.40    8.10
   2  -7   4   -2.00    8.50
  -2  -7  -4   15.10    9.10
   2  -7   4   -3.20    4.10
   2   7   4    0.90    7.50
  -2   7  -4    2.00    8.50
   2   7   4   11.70    7.10
   3  -7   4   34.70    6.50
   3  -7   4   40.20   11.10
  -3  -7  -4   26.40    9.60
  -3   7  -4   41.60   11.40
   3   7   4   43.90   10.00
   3   7   4   38.30    9.40
   4  -7   4  294.37   14.50
  -4  -7  -4  272.97   18.30
   4  -7   4  294.17   19.50
  -4   7  -4  272.67   19.60
   4   7   4  303.77   18.00
   4   7   4  282.27   20.70
   5  -7   4    5.20    6.70
   5  -7   4   -6.60    8.20
  -5  -7  -4   -1.90    7.50
   5   7   4   -1.90    8.40
  -5   7  -4   15.30    9.50
   6  -7   4    9.50    8.20
  -6  -7  -4   21.00    8.90
   6   7   4   15.40   10.60
  -6   7  -4   26.60   10.50
   7  -7   4   33.30   10.70
   7   7   4   23.50   12.20
  -7   7  -4   41.80   11.30
   8  -7   4   97.99   14.90
   8   7   4   84.29   18.00
  -8   7  -4  128.19   15.30
   9   7   4   -8.40   11.40
  -9   7  -4   -2.80    7.40
  10   7   4    4.70   14.50
  10  -8  -4    3.60   10.80
  10  -8  -4    0.00   11.70
  10   8  -4  -30.10   13.50
   9  -8  -4   58.69   13.80
   9  -8  -4   54.69   14.50
   9   8  -4   10.40   15.00
  -9   8   4   41.80    9.70
   8  -8  -4   87.99   16.00
   8  -8  -4   90.19   14.70
  -8  -8   4  106.99   12.50
   8   8  -4   93.39   14.60
  -8   8   4   81.19   12.60
   8   8  -4  129.59   20.30
   7  -8  -4   12.30    8.50
  -7  -8   4   -3.40    7.60
   7  -8  -4    5.30    8.90
  -7   8   4    2.60    7.80
   7   8  -4  -16.20    7.40
   7   8  -4   -1.40   10.90
  -6  -8   4   -3.60    8.30
   6  -8  -4    1.60    8.70
   6  -8  -4    5.50    7.30
   6   8  -4    4.80    7.90
  -6   8   4    4.80    8.10
   6   8  -4    2.50   10.40
   5  -8  -4  926.81   31.60
   5  -8  -4  953.60   32.70
  -5  -8   4  970.60   32.80
   5  -8  -4  935.11   28.50
  -5   8   4 1010.80   33.40
   5   8  -4  941.71   34.90
   5   8  -4  979.10   27.30
  -4  -8   4   -3.40    9.60
   4  -8  -4    4.60    6.90
   4  -8  -4  -17.00    7.90
   4  -8  -4   -0.10    9.30
  -4   8   4    6.90    9.70
   4   8  -4    7.00    8.80
   4   8  -4    8.90    9.50
   3  -8  -4   37.70   11.30
  -3  -8   4   39.40   11.70
  -3   8   4   56.69   11.90
   3   8  -4   54.79   12.10
   3   8  -4   43.70   10.60
   2  -8  -4  115.09   16.00
  -2  -8   4  104.09   14.80
  -2   8   4  103.49   14.20
   2   8  -4   66.09   12.60
   1  -8  -4  227.28   20.00
  -1  -8   4  197.78   18.20
   1   8  -4  202.98   18.30
  -1   8   4  235.38   10.50
  -1   8   4  223.58   19.00
   0  -8   4   42.70   12.40
   0  -8  -4   26.90   11.00
   0   8   4   44.90    7.40
   0   8   4   15.60    9.80
   0   8  -4   22.40   11.40
   1  -8   4   16.50   10.40
  -1  -8  -4    0.30    9.90
   1   8   4   -0.30    6.40
  -1   8  -4   -3.90   10.00
   1   8   4   -3.70    8.30
  -2  -8  -4    2.40    9.20
   2  -8   4    7.20   10.10
  -2   8  -4    6.40    9.70
   2   8   4    7.70    8.70
   2   8   4   -4.70    6.90
  -3  -8  -4   75.69   13.20
   3  -8   4   81.49   13.80
   3   8   4   86.99   13.00
   3   8   4  100.89   13.80
  -3   8  -4   85.49   14.50
   4  -8   4  203.88   19.10
  -4  -8  -4  214.08   18.00
  -4   8  -4  233.88   19.70
   4   8   4  188.58   18.20
   4   8   4  210.48   18.00
   5  -8   4   52.29   12.80
  -5  -8  -4   66.19   12.90
  -5   8  -4   57.99   12.30
   5   8   4   88.89   14.70
  -6  -8  -4   17.50    9.20
   6   8   4   11.20   10.40
  -6   8  -4   11.70   10.20
   7   8   4   -0.70   10.50
  -7   8  -4   11.40    9.50
  -8   8  -4  129.49   16.50
   8   8   4  102.49   19.00
  -9   8  -4   92.39   14.50
   9   8   4   39.90   17.10
   9  -9  -4   10.60   10.40
   9   9  -4   23.10   15.80
  -9   9   4    6.30    7.80
   8  -9  -4   63.39   14.40
  -8  -9   4   74.89   11.60
  -8   9   4   74.99   13.50
   8   9  -4   35.00   15.20
   7  -9  -4  212.18   20.80
  -7  -9   4  230.98   18.50
  -7   9   4  205.98   19.20
   7   9  -4  219.08   23.60
  -6  -9   4   19.60   10.40
   6  -9  -4   18.00    9.70
   6   9  -4   13.80   11.10
  -6   9   4    0.40    8.60
   5  -9  -4    2.40    9.60
  -5  -9   4    8.20    9.80
   5  -9  -4    3.50    8.70
   5   9  -4   -7.00    9.30
  -5   9   4   -0.40    8.10
  -4  -9   4  -12.50    8.50
   4  -9  -4    7.10    8.60
   4  -9  -4   10.10   10.80
  -4   9   4    5.30    9.50
   4   9  -4    1.10    8.70
   4   9  -4   -7.20    8.80
   3  -9  -4   19.70   11.50
  -3  -9   4   15.50   10.70
  -3   9   4    8.90    9.90
   3   9  -4    0.50    9.70
   3   9  -4   20.40    9.60
   2  -9  -4  206.78   20.10
  -2  -9   4  260.37   22.50
  -2   9   4  220.78   20.30
   2   9  -4  270.87   21.20
  -1  -9   4  241.18   21.40
   1  -9  -4  243.58   19.90
   1   9  -4  278.47   21.30
  -1   9   4  231.28   20.30
   0  -9   4   32.60   13.00
   0  -9  -4   33.10   12.20
   0   9  -4   27.70   11.80
   0   9   4   46.70   12.00
   0   9   4   36.90   12.10
  -1  -9  -4  918.81   35.30
   1  -9   4  902.81   34.80
   1   9   4  890.11   26.20
  -1   9  -4  848.82   34.00
   1   9   4  871.41   32.80
   2  -9   4   51.49   12.70
  -2  -9  -4   40.20   12.60
  -2   9  -4   28.40   11.30
   2   9   4   27.00    9.00
   2   9   4   19.20   10.10
   3  -9   4  127.59   17.40
  -3  -9  -4  151.68   17.60
  -3   9  -4  125.89   17.70
   3   9   4  133.89   16.40
   3   9   4  118.39   14.50
   4  -9   4  156.28   18.30
  -4  -9  -4  169.98   17.40
   4   9   4  138.09   16.70
  -4   9  -4  135.89   17.40
   4   9   4  174.28   17.70
  -5  -9  -4    3.10    8.90
  -5   9  -4   -1.00    8.80
   5   9   4   13.70   10.30
  -6  -9  -4   18.10    9.60
   6   9   4    0.50    9.40
  -6   9  -4   -0.50    9.50
  -7  -9  -4   30.70   10.60
  -7   9  -4    1.40   10.40
   7   9   4   19.70   11.60
   8   9   4   71.69   17.40
  -8   9  -4   80.59   14.80
   9   9   4    4.30   13.10
  -9   9  -4   11.30    9.30
   9 -10  -4   27.70   13.00
  -9  10   4   20.60    9.90
   9  10  -4   10.90   14.30
  -8 -10   4   37.70   11.20
   8 -10  -4   -0.10   10.00
  -8  10   4   33.40   12.30
   8  10  -4   13.60   13.50
  -7 -10   4   49.40   13.10
   7 -10  -4   29.40   11.60
  -7  10   4   41.30   12.20
   7  10  -4   21.90   11.90
  -6 -10   4    5.40   10.00
   6 -10  -4   18.30    9.80
   6  10  -4   -6.30   10.20
  -6  10   4   24.20   10.00
   5 -10  -4    8.80    9.70
   5 -10  -4    4.00   12.50
  -5 -10   4   20.90   11.70
   5  10  -4   16.60   10.50
  -5  10   4   17.00   10.60
   4 -10  -4    5.80   10.90
  -4 -10   4   -1.40    9.90
   4 -10  -4    8.90    9.40
   4  10  -4   17.30   10.30
   4  10  -4    9.80   10.00
  -4  10   4   10.70   10.80
   3 -10  -4   92.59   16.10
  -3 -10   4  109.19   16.30
  -3  10   4  102.09   16.30
   3  10  -4  120.19   17.30
  -2 -10   4   -1.00   10.10
   2 -10  -4   -2.90   10.80
   2  10  -4    3.30   10.40
  -2  10   4    7.20   10.60
   1 -10  -4   44.00   12.50
  -1 -10   4   50.99   13.80
  -1  10   4   37.60   12.50
   1  10  -4   47.80   13.20
   0 -10  -4   63.89   14.90
   0 -10   4   33.80   12.90
   0  10   4   56.39   12.80
   0  10  -4   39.70   12.50
  -1 -10  -4  343.47   25.40
   1 -10   4  320.77   24.40
   1  10   4  311.57   22.90
  -1  10  -4  407.06   25.90
   2 -10   4  240.48   23.30
  -2 -10  -4  185.68   20.00
  -2  10  -4  193.28   21.20
   2  10   4  224.58   17.30
   2  10   4  211.48   20.70
  -3 -10  -4  203.18   21.00
   3 -10   4  243.48   23.10
  -3  10  -4  289.57   23.40
   3  10   4  283.97   20.10
   3  10   4  289.37   22.40
  -4 -10  -4    8.40   10.10
   4 -10   4   -3.20   10.40
   4  10   4   19.40   10.70
  -4  10  -4    9.70   10.30
  -5 -10  -4   29.50   11.60
   5  10   4   28.80   11.60
  -5  10  -4   13.50   11.10
  -6 -10  -4   77.19   15.10
  -6  10  -4   77.59   15.60
   6  10   4   64.99   15.10
  -7 -10  -4   25.00   11.20
  -7  10  -4   40.20   13.30
   7  10   4   20.90   13.30
   8  10   4    9.80   14.40
  -8  10  -4   -6.90   10.30
  -8 -11   4   29.90   12.10
  -8  11   4    9.10   10.20
   8  11  -4   -3.50   13.40
  -7 -11   4   35.10   13.10
   7  11  -4  -20.60   10.90
  -7  11   4    1.30    9.30
   6 -11  -4    3.60   10.70
  -6 -11   4   21.00   12.00
  -6  11   4  -13.90    8.00
   6  11  -4  -10.60    9.80
  -5 -11   4   -2.20   10.50
   5 -11  -4   19.20    9.80
   5  11  -4  -10.40    9.90
  -5  11   4    5.00   11.10
   4 -11  -4   -3.80    9.10
   4 -11  -4   -1.50   11.30
  -4 -11   4    2.60   10.40
   4  11  -4   -1.40   10.10
  -4  11   4    7.20   11.20
   3 -11  -4  -10.60    9.20
  -3 -11   4   -9.30   10.00
   3 -11  -4    0.90   11.50
  -3  11   4   -5.70    9.80
   3  11  -4   -5.80   10.60
  -2 -11   4   17.50   12.30
   2 -11  -4    5.10   10.90
  -2  11   4    0.70   11.20
   2  11  -4    7.80   12.20
   1 -11  -4  243.68   24.40
  -1 -11   4  251.37   24.40
  -1  11   4  275.27   23.20
   1  11  -4  223.28   22.40
   0 -11  -4   47.00   15.10
   0 -11   4   37.60   13.90
   0  11  -4   22.90   12.90
   0  11   4   34.20   13.40
   1 -11   4  -11.20   10.00
  -1 -11  -4   10.80   11.70
   1  11   4   11.60   11.30
  -1  11  -4   -6.90   11.20
  -2 -11  -4   73.59   15.70
   2 -11   4   71.39   16.00
  -2  11  -4   85.49   15.90
   2  11   4   73.59   15.90
  -3 -11  -4   -0.50   10.40
   3 -11   4    5.60   11.00
   3  11   4   -7.00    8.90
  -3  11  -4    3.90   11.60
   3  11   4  -10.60    9.20
  -4 -11  -4   -6.90    9.80
   4 -11   4   14.70   12.10
  -4  11  -4   -2.10   11.00
   4  11   4   -8.10    8.60
  -5 -11  -4    3.80   10.40
   5  11   4   -1.60   10.10
  -5  11  -4   -0.40    9.30
  -6 -11  -4  -10.40   10.20
  -6  11  -4   -1.30   10.20
   6  11   4   -7.90   10.20
  -7 -11  -4  -12.10   10.20
  -7  11  -4   11.90   12.60
   7  11   4   13.30   13.00
  -7 -12   4    2.00   11.20
  -7  12   4   -0.90   10.50
   7  12  -4   -8.50   13.00
  -6 -12   4   16.10   11.90
  -6  12   4   -8.50   10.40
   6  12  -4  -26.20   11.00
  -5 -12   4    8.70   12.60
   5  12  -4   11.60   11.80
  -5  12   4   37.80   13.60
   4 -12  -4   19.50   13.90
  -4 -12   4   28.60   14.10
  -4  12   4   25.70   12.40
  -3 -12   4    3.00   12.90
   3 -12  -4   -0.10   11.70
   3  12  -4   -0.20   12.10
  -3  12   4    2.60   10.90
   2 -12  -4  234.98   25.60
  -2 -12   4  305.37   28.40
   2  12  -4  304.97   27.30
  -2  12   4  316.37   25.70
   1 -12  -4   65.79   16.80
  -1 -12   4   26.80   15.20
   1  12  -4   73.89   17.80
  -1  12   4   49.80   15.10
   0 -12   4  570.94   33.40
   0 -12  -4  543.35   33.40
   0  12   4  553.74   31.50
   0  12  -4  573.84   33.00
   1 -12   4   27.10   14.10
  -1 -12  -4  -10.70   11.60
   1  12   4  -14.50    9.80
  -1  12  -4   18.90   13.10
   2 -12   4  -12.90   10.80
  -2 -12  -4    8.30   11.80
  -2  12  -4   14.30   11.80
   2  12   4   -5.80   10.80
  -3 -12  -4    8.50   11.70
   3 -12   4   19.50   13.90
   3  12   4    4.00   11.20
  -3  12  -4   31.10   13.50
  -4 -12  -4   10.50   11.20
   4 -12   4   18.20   13.40
  -4  12  -4   -1.50   10.20
  -5 -12  -4   32.50   13.90
  -5  12  -4   39.20   15.00
   5  12   4   17.90   12.70
  -6 -12  -4    8.50   12.00
  -6  12  -4   -4.60   11.90
   6  12   4  -19.20   10.00
  -6 -13   4    3.60   12.80
  -6  13   4   16.20   11.70
  -5 -13   4   29.70   14.50
  -5  13   4   22.80   13.60
  -4 -13   4   -0.40   12.30
   4 -13  -4   27.70   15.10
  -4  13   4    5.80   11.40
  -3 -13   4   12.30   14.50
   3 -13  -4    6.30   14.40
  -3  13   4  -10.50   10.20
   3  13  -4    3.20   13.10
   2 -13  -4   41.60   16.90
  -2 -13   4   44.70   15.90
   2  13  -4   12.60   13.80
  -2  13   4   41.60   15.60
  -1 -13   4  174.98   24.10
   1 -13  -4  145.19   23.00
   1  13  -4  144.49   21.00
  -1  13   4  141.99   21.60
   0 -13   4   62.59   17.80
   0 -13  -4   32.70   15.30
   0  13  -4   11.70   14.20
   0  13   4   36.00   14.20
   1 -13   4  211.58   25.90
  -1 -13  -4  195.38   25.00
   1  13   4  233.58   25.00
  -1  13  -4  193.78   23.70
   2 -13   4    2.60   14.00
  -2 -13  -4   46.10   16.00
   2  13   4   13.20   12.60
  -2  13  -4   27.90   14.10
   3 -13   4  -15.50   12.50
  -3 -13  -4   42.70   14.70
  -3  13  -4    7.20   13.50
   3  13   4   42.00   14.20
   4 -13   4    1.10   13.70
  -4 -13  -4   17.40   12.60
  -4  13  -4   -6.60   13.00
  -5 -13  -4   22.30   13.10
  -5  13  -4  -20.50   10.70
   4 -14  -4   44.70   19.40
  -4 -14   4   71.99   19.10
  -4  14   4   22.40   15.40
   3 -14  -4   -9.20   14.80
  -3 -14   4  -13.20   12.60
  -3  14   4   12.30   14.70
  -2 -14   4   54.69   18.20
   2 -14  -4    5.80   16.10
  -2  14   4   34.10   15.40
   2  14  -4   13.80   14.80
  -1 -14   4   11.30   15.80
   1 -14  -4   18.50   16.50
  -1  14   4   -9.20   12.40
   1  14  -4    5.60   14.30
   0 -14  -4    3.40   14.90
   0 -14   4  -15.00   14.00
   0  14  -4    9.00   14.30
   0  14   4   14.00   14.40
  -1 -14  -4   53.19   18.70
   1 -14   4   27.00   17.30
  -1  14  -4   41.60   16.70
   1  14   4   12.20   15.10
   2 -14   4    4.60   15.20
  -2 -14  -4    1.80   13.30
  -2  14  -4   17.30   14.90
   2  14   4   20.40   14.20
   3 -14   4   50.19   18.60
  -3 -14  -4   64.19   19.30
  -3  14  -4   61.69   18.50
  12   0  -5  -11.90   12.90
  12   0  -5   23.40   13.40
  12   0  -5    0.40   11.40
  11   0  -5   -6.30    9.80
  11   0  -5   14.40   11.50
  11   0  -5  -23.10   10.50
  10   0  -5   -5.70   10.40
  10   0  -5  -12.90   11.30
  10   0  -5   10.40    9.60
   9   0  -5    2.40    8.70
   9   0  -5  -10.70    8.90
   9   0  -5    9.10   10.70
   8   0  -5   -2.80    9.30
   8   0  -5   -7.10    9.60
   8   0  -5    4.20    8.80
   7   0  -5    2.30    8.60
   7   0  -5    7.50    8.10
   7   0  -5   -3.60    9.20
   6   0  -5   -1.70    6.80
   6   0  -5    1.00    7.70
   6   0  -5  -11.50    7.20
   5   0  -5   -1.70    6.30
   5   0  -5    2.70    6.40
   5   0  -5   -5.70    4.60
  -5   0   5    2.10    2.20
   4   0  -5   -0.50    5.50
   4   0  -5   -1.70    4.70
  -4   0   5    1.70    2.40
   3   0  -5    3.20    4.90
  -3   0   5    2.20    2.80
  -2   0   5   -0.50    2.90
   2   0  -5   -0.30    4.50
  -1   0   5   -1.30    2.90
   0   0   5   -2.10    3.10
   1   0   5   -0.50    3.50
   2   0   5    0.10    3.50
   3   0   5    0.10    5.00
   3   0   5    3.40    3.30
   4   0   5    5.10    6.10
   4   0   5    0.50    3.50
   5   0   5   -2.80    4.00
   5   0   5   -5.70    7.10
   6   0   5    8.20    8.70
   7   0   5    2.50   10.40
   8   0   5    1.50    9.90
   9   0   5    3.70   11.10
  10   0   5  -13.10   11.10
  11   0   5  -23.90   11.90
  12  -1  -5  -14.50   13.70
  12  -1  -5   -5.40   11.60
  12  -1  -5   -4.60   11.60
  12   1  -5  -15.50    9.60
  12   1  -5   -7.00   11.30
  12   1  -5  -25.60   13.00
  11  -1  -5   29.50   13.60
  11  -1  -5   41.70   13.20
  11  -1  -5    3.80   12.40
  11   1  -5   22.00   11.80
  11   1  -5    3.90   13.70
  11   1  -5   17.70   13.60
  10  -1  -5    1.80   11.40
  10  -1  -5    2.50   10.60
  10  -1  -5   17.70   11.00
  10   1  -5    6.40   10.10
  10   1  -5   -6.00   10.30
  10   1  -5   13.90   12.90
   9  -1  -5   56.79   14.80
   9  -1  -5   19.10   11.40
   9  -1  -5   31.90   11.00
   9   1  -5   19.80   11.90
   9   1  -5   18.40    9.90
   9   1  -5   42.50   13.60
   8  -1  -5   26.20   10.90
   8  -1  -5   18.80   11.10
   8  -1  -5   51.89   12.80
   8   1  -5   43.20   13.20
   8   1  -5   33.80   12.30
   8   1  -5   54.99   12.00
   7  -1  -5    1.20    7.70
   7  -1  -5   13.00    9.80
   7  -1  -5    9.70    9.20
   7   1  -5    4.10    9.50
   7   1  -5   17.20    9.20
   7   1  -5   19.40   10.60
   6  -1  -5    0.80    7.30
   6  -1  -5    1.20    7.70
   6  -1  -5   -7.80    6.90
   6   1  -5   -1.60    8.20
  -6   1   5   -3.70    2.90
   6   1  -5    0.70    8.30
   6   1  -5   -0.90    6.70
  -6   1   5    1.10    2.20
   5  -1  -5  331.07   17.60
  -5  -1   5  326.17    8.90
   5  -1  -5  356.16   17.00
   5  -1  -5  341.87   16.60
   5   1  -5  363.36   17.70
   5   1  -5  313.87   17.60
  -5   1   5  351.66    9.20
   5   1  -5  357.16   16.20
  -4  -1   5  315.87    9.20
   4  -1  -5  307.57   14.30
   4  -1  -5  287.47   13.60
   4   1  -5  311.47   15.60
   4   1  -5  315.27   13.80
  -4   1   5  298.87    9.10
   4   1  -5  328.07   15.30
  -3  -1   5 1503.35   24.00
   3  -1  -5 1487.25   29.20
   3   1  -5 1469.95   27.40
  -3   1   5 1485.95   23.90
  -2  -1   5  337.87   10.30
  -2   1   5  333.27   10.60
   2   1  -5  315.27   10.90
  -1  -1   5  954.10   18.70
  -1   1   5  911.01   18.50
   0  -1   5 2094.59   32.50
   0   1   5 2116.89   32.40
   1  -1   5 2861.31   41.60
   1   1   5 2863.71   41.30
   2  -1   5  577.84   15.30
   2   1   5  574.74   15.20
   2   1   5  575.74   18.30
   3  -1   5   -5.00    4.40
   3  -1   5   -0.50    3.40
   3   1   5   -0.40    3.40
   3   1   5    8.00    5.60
   4  -1   5   35.00    5.90
   4  -1   5   35.30    7.90
   4  -1   5   25.20    7.70
   4   1   5   32.00    5.40
   4   1   5   37.40    8.80
   5  -1   5  118.19   13.10
   5  -1   5   98.19   12.20
   5  -1   5  111.49    9.30
   5   1   5  115.99    8.70
   5   1   5  123.89   14.60
   6  -1   5   10.50    8.90
   6  -1   5   28.30   10.20
   6   1   5   33.30   10.60
   7  -1   5  254.57   21.30
   7  -1   5  281.17   20.60
   7   1   5  282.47   22.60
   8  -1   5    1.70   10.10
   8  -1   5   10.70   10.60
  -8   1  -5    1.20    5.50
   8   1   5    1.60   10.00
   9  -1   5  -11.30   10.10
   9  -1   5    8.00   10.80
   9   1   5   -4.00   10.50
  10  -1   5   34.90   14.50
  10   1   5   49.70   16.50
  11  -1   5   -2.60   13.90
  11   1   5    6.10   15.10
  12  -2  -5   31.80   15.50
  12  -2  -5   22.10   14.10
  12   2  -5   22.70   17.50
  12   2  -5   42.60   16.20
  12   2  -5   -0.40   12.70
  11  -2  -5  -11.30   11.30
  11  -2  -5   16.50   12.90
  11  -2  -5   -1.10   10.70
  11   2  -5   -0.70   13.30
  11   2  -5   10.60   11.10
  11   2  -5    1.50   11.90
  10  -2  -5   34.00   12.80
  10  -2  -5   52.39   14.20
  10  -2  -5   17.00   11.90
  10   2  -5   29.90   15.00
  10   2  -5   17.50   10.30
  10   2  -5   28.10   13.10
   9  -2  -5   34.00   13.10
   9  -2  -5   39.10   11.60
   9  -2  -5   51.59   13.40
   9   2  -5   56.89   14.70
   9   2  -5   24.70   12.10
   9   2  -5   36.80   11.80
   8  -2  -5   21.30   11.50
   8  -2  -5   15.50    9.60
   8  -2  -5   21.60   10.50
   8   2  -5   25.40   12.20
   8   2  -5   -5.70    9.50
   8   2  -5   15.30    9.50
   7  -2  -5   52.09   11.70
   7  -2  -5   55.59   11.10
   7  -2  -5   57.69   12.10
   7   2  -5   49.99   12.30
   7   2  -5   56.59   13.00
   7   2  -5   44.70   11.10
  -7   2   5   55.49    4.60
   6  -2  -5   44.20   10.60
  -6  -2   5   37.90    4.30
   6  -2  -5   47.10   10.50
   6  -2  -5   30.80    8.70
   6   2  -5   27.30    9.80
  -6   2   5   40.40    4.70
   6   2  -5   28.20    8.80
   6   2  -5   31.40   10.30
   5  -2  -5  565.84   21.60
   5  -2  -5  594.44   20.20
   5  -2  -5  584.94   22.20
  -5  -2   5  591.04   13.80
   5   2  -5  595.74   22.40
   5   2  -5  590.24   20.30
   5   2  -5  582.44   23.60
  -5   2   5  602.14   14.20
   4  -2  -5  153.18    8.10
   4  -2  -5  133.99   11.50
  -4  -2   5  154.68    8.20
   4   2  -5  151.28   11.00
  -4   2   5  150.28    7.80
   4   2  -5  133.39   11.70
   4   2  -5  145.59   11.50
   3  -2  -5  657.33   15.80
   3  -2  -5  630.04   19.10
  -3  -2   5  713.83   16.40
   3   2  -5  653.63   20.60
   3   2  -5  692.13   17.00
  -3   2   5  651.03   15.80
  -2  -2   5   88.39    7.10
   2  -2  -5   81.39    7.20
   2   2  -5   92.39    6.90
  -2   2   5   82.59    6.90
  -1  -2   5  176.88    9.30
   1  -2  -5  176.48    9.50
   1   2  -5  169.08    6.40
  -1   2   5  166.98    8.90
   0  -2   5    0.70    3.80
   0   2   5    5.70    4.40
   1  -2   5 1486.65   27.60
   1   2   5 1480.05   27.20
   2  -2   5  898.21   21.10
   2   2   5  911.71   23.70
   2   2   5  921.91   20.60
   3  -2   5    3.50    4.90
   3  -2   5    5.10    4.40
   3  -2   5  -10.20    4.30
   3   2   5   11.10    5.60
   3   2   5    4.50    4.10
   4  -2   5  412.56   15.00
   4  -2   5  426.66   16.70
   4  -2   5  344.97   17.10
   4   2   5  438.96   20.70
   4   2   5  405.06   13.80
   5  -2   5  142.99   14.00
   5  -2   5  135.89   10.70
   5  -2   5  156.28   13.70
   5   2   5  122.29    9.20
   5   2   5  148.79   15.60
   6  -2   5   80.79   12.40
   6  -2   5  103.69   13.60
   6   2   5  125.69   16.40
   7  -2   5   34.00   11.00
   7  -2   5   40.80   10.80
   7   2   5   14.70   10.80
  -7   2  -5   43.30    8.30
   8  -2   5   -3.90    8.10
   8  -2   5   -1.70    9.60
  -8   2  -5    1.80    6.20
   8   2   5   -9.30    9.90
   9  -2   5   44.50   14.40
   9  -2   5   24.30   12.50
   9   2   5   22.30   13.90
  10  -2   5  -28.90   10.20
  10  -2   5    8.80   11.80
  10   2   5  -13.60   11.20
  11  -2   5   47.10   17.00
  11   2   5   30.30   16.20
  12  -3  -5   25.90   13.50
  12  -3  -5   22.70   14.60
  12   3  -5   25.50   15.00
  12   3  -5    6.00   16.60
  12   3  -5    4.30   13.00
  11  -3  -5  208.08   24.60
  11  -3  -5  171.88   22.30
  11   3  -5  141.09   20.40
  11   3  -5  156.38   21.20
  11   3  -5  162.28   24.20
  10  -3  -5   16.10   11.90
  10  -3  -5  -10.90    9.60
  10  -3  -5  -16.90   10.50
  10   3  -5    7.00   11.20
  10   3  -5  -13.10   11.70
  10   3  -5    4.80   10.30
   9  -3  -5   45.20   13.50
   9  -3  -5   32.10   12.20
   9  -3  -5   20.40   10.50
   9   3  -5   23.30   10.10
   9   3  -5   26.10   11.90
   9   3  -5   55.29   14.70
   8  -3  -5   34.50   11.60
   8  -3  -5   24.90   10.10
   8  -3  -5   26.60   10.00
   8   3  -5   35.30   10.80
   8   3  -5   34.10   11.90
   8   3  -5   12.50   10.70
   7  -3  -5    7.90    9.50
   7  -3  -5   -2.00    8.80
   7  -3  -5   10.90    8.10
   7   3  -5  -11.80    7.40
  -7   3   5    0.30    3.90
   7   3  -5   10.20    9.40
   7   3  -5  -10.50    8.90
   6  -3  -5   41.70   10.40
   6  -3  -5   46.70   10.70
  -6  -3   5   42.90    6.10
   6  -3  -5   48.50    9.20
   6   3  -5   50.49   11.20
   6   3  -5   43.90    9.50
   6   3  -5   38.10   11.10
  -6   3   5   43.30    6.30
  -5  -3   5  413.36   13.70
   5  -3  -5  395.36   19.10
   5  -3  -5  423.96   19.30
   5  -3  -5  413.56   13.90
   5   3  -5  444.86   22.50
   5   3  -5  431.96   19.00
   5   3  -5  436.76   17.60
  -5   3   5  393.56   13.60
   4  -3  -5   -1.00    5.10
   4  -3  -5   -0.80    3.90
  -4  -3   5    7.70    4.70
   4   3  -5    5.90    6.60
   4   3  -5    6.80    5.60
   4   3  -5    3.20    5.20
   4   3  -5    8.60    4.50
  -4   3   5    2.70    4.20
  -3  -3   5 1041.90   22.90
   3  -3  -5 1051.39   23.00
   3  -3  -5 1039.60   26.00
  -3   3   5  989.60   22.40
   3   3  -5 1075.79   27.50
   3   3  -5 1069.29   23.60
   3   3  -5 1066.69   22.90
   3   3  -5 1049.09   21.40
   2  -3  -5 1458.55   28.30
  -2  -3   5 1423.86   28.10
  -2   3   5 1450.35   28.20
   2   3  -5 1473.25   22.90
   1  -3  -5    5.60    5.00
  -1  -3   5    3.70    4.30
  -1   3   5   -2.50    4.60
   1   3  -5    1.20    2.20
   0  -3  -5  362.26   13.90
   0  -3   5  379.76   14.40
   0   3   5  348.97   13.70
  -1  -3  -5    3.10    4.40
   1  -3   5    8.40    5.00
   1   3   5    5.30    4.50
   1   3   5    6.60    4.20
  -2  -3  -5   29.00    6.10
   2  -3   5   23.50    4.60
   2  -3   5   20.30    5.70
   2   3   5   24.00    6.30
   2   3   5   21.20    5.40
   3  -3   5  379.76   15.40
   3  -3   5  370.06   13.60
   3   3   5  383.16   18.10
   3   3   5  388.36   14.20
   4  -3   5  239.58   13.50
   4  -3   5  216.98   13.80
   4  -3   5  222.88   12.70
   4   3   5  212.18   16.40
   4   3   5  203.58   11.20
   5  -3   5   31.40    7.40
   5  -3   5   49.50    9.50
   5  -3   5   32.30    8.80
   5   3   5   42.20   11.10
   5   3   5   31.70    6.60
  -5   3  -5   38.20    8.70
   6  -3   5   31.20   10.20
   6  -3   5   35.90   10.00
  -6   3  -5   41.80    8.90
   6   3   5   38.20   12.10
   7  -3   5   11.40    9.40
   7  -3   5    6.20    8.40
   7   3   5    9.10   10.00
  -7   3  -5    3.40    7.00
   8  -3   5   36.10   11.40
   8  -3   5   58.29   13.00
   8   3   5   33.10   13.20
  -8   3  -5   47.30    9.10
   9  -3   5   73.29   14.40
   9  -3   5   38.00   13.10
   9   3   5   58.99   15.40
  10  -3   5    7.40   14.20
  10  -3   5   11.30   13.60
  10   3   5  -10.70   11.70
  11  -3   5  131.19   21.90
  11   3   5   77.79   20.00
  11  -4  -5    2.90   11.40
  11  -4  -5   13.00   12.60
  11   4  -5   -3.20   11.00
  11   4  -5   -9.30   14.60
  11   4  -5    7.70   12.00
  10  -4  -5   65.69   15.80
  10  -4  -5   23.70   11.90
  10   4  -5   18.50   11.90
  10   4  -5   29.60   14.50
  10   4  -5   53.59   14.30
   9  -4  -5    7.70   11.30
   9  -4  -5    6.80   10.60
   9   4  -5   13.20   12.80
   9   4  -5    9.00   10.40
   9   4  -5   13.60   11.10
   8  -4  -5  202.78   20.20
   8  -4  -5  250.37   22.20
   8  -4  -5  211.98   17.50
   8   4  -5  236.38   20.90
  -8   4   5  227.18   10.80
   8   4  -5  223.48   23.00
   8   4  -5  249.38   19.40
  -7  -4   5  581.44   15.70
   7  -4  -5  549.05   26.10
   7  -4  -5  568.94   26.50
   7   4  -5  546.05   25.80
   7   4  -5  593.54   25.20
  -7   4   5  610.84   17.90
   7   4  -5  554.44   29.70
   6  -4  -5   54.09   11.40
   6  -4  -5   47.10   11.00
  -6  -4   5   42.50    7.30
  -6   4   5   55.99    7.70
   6   4  -5   55.09   11.30
   6   4  -5   54.69   12.50
   6   4  -5   54.39   10.10
   5  -4  -5   42.20    7.00
  -5  -4   5   43.90    7.50
   5  -4  -5   33.70    9.50
   5  -4  -5   31.20    9.10
   5   4  -5   54.99   11.60
  -5   4   5   28.20    6.30
   5   4  -5   28.00    7.70
   5   4  -5   26.70    8.40
   5   4  -5   41.80    7.00
   4  -4  -5  612.74   21.90
   4  -4  -5  642.54   19.30
  -4  -4   5  666.43   19.90
   4   4  -5  647.04   19.00
   4   4  -5  647.74   24.10
   4   4  -5  663.93   18.90
   4   4  -5  664.93   20.70
  -4   4   5  628.54   19.30
   3  -4  -5  993.00   24.60
  -3  -4   5  995.20   24.50
   3   4  -5  965.40   24.00
   3   4  -5  975.80   27.30
   3   4  -5  990.30   20.50
  -3   4   5  973.60   24.20
   3   4  -5  992.90   22.90
  -2  -4   5   41.40    7.20
   2  -4  -5   49.10    7.40
  -2   4   5   51.29    7.70
   2   4  -5   57.59    8.00
   2   4  -5   56.09    5.10
   1  -4  -5 1084.19   25.70
  -1  -4   5 1049.09   25.70
   1   4  -5 1040.40   25.70
  -1   4   5 1083.49   25.60
   0  -4  -5  184.58   11.70
   0  -4   5  208.38   12.50
   0   4  -5  214.38   12.90
   0   4   5  223.78   10.40
   0   4   5  184.68   11.50
   1  -4   5  343.27   15.00
  -1  -4  -5  353.36   15.20
   1   4   5  369.56   15.20
   1   4   5  394.66   14.90
  -1   4  -5  344.77   15.30
  -2  -4  -5   11.00    5.80
   2  -4   5    9.90    3.80
   2  -4   5   17.40    6.20
   2   4   5   17.50    6.00
   2   4   5    6.50    5.30
  -2   4  -5   18.60    7.20
  -3  -4  -5    2.40    5.70
   3  -4   5   16.20    5.30
   3  -4   5    2.30    5.80
  -3   4  -5    0.00    6.70
   3   4   5   -0.20    5.90
   3   4   5    4.00    4.70
   4  -4   5   13.90    6.70
   4  -4   5    8.40    6.20
   4  -4   5    7.40    6.90
  -4   4  -5   10.50    7.40
   4   4   5    4.10    5.40
   4   4   5   21.00    8.80
   5  -4   5   33.90    8.40
   5  -4   5   32.40    9.20
   5  -4   5   16.10    7.60
   5   4   5   29.00   10.90
   5   4   5   48.00   12.10
  -5   4  -5   37.90    9.00
   6  -4   5   -8.70    7.50
   6  -4   5   -5.90    7.10
  -6   4  -5   -5.00    7.40
   6   4   5   -2.80    9.00
   7  -4   5    4.50    8.30
   7  -4   5   20.20    9.20
   7   4   5   21.70   11.50
  -7   4  -5   27.70    8.90
   8  -4   5   50.49   12.50
   8  -4   5   27.70   10.80
  -8   4  -5   28.70    8.90
   8   4   5   34.70   13.00
   9  -4   5   20.50   11.50
   9   4   5   24.80   13.60
  10  -4   5    1.70   11.10
  10   4   5    7.30   13.40
  11  -5  -5   36.10   14.20
  11  -5  -5   16.90   13.00
  11   5  -5   29.60   13.70
  11   5  -5   19.50   13.80
  11   5  -5  -22.00   13.70
  10  -5  -5    5.30   11.00
  10  -5  -5    4.30   10.40
  10   5  -5   19.80   14.90
  10   5  -5   25.00   12.30
  10   5  -5   16.70   11.70
   9  -5  -5   34.80   12.40
   9  -5  -5   24.20   11.20
   9   5  -5   51.49   13.50
   9   5  -5   34.10   14.30
   9   5  -5   60.89   13.90
   8  -5  -5   -7.10    7.60
   8  -5  -5    3.00    9.10
   8   5  -5    3.70    8.70
   8   5  -5   -0.10   10.60
  -8   5   5    9.30    5.60
   8   5  -5   17.90   10.10
   7  -5  -5  135.39   16.60
  -7  -5   5  131.79   11.10
   7  -5  -5  176.48   18.30
   7   5  -5  204.78   18.30
  -7   5   5  149.69   12.00
   7   5  -5  137.69   16.00
   7   5  -5  156.38   19.10
   6  -5  -5  207.48   18.40
  -6  -5   5  195.88   13.30
   6  -5  -5  218.88   18.20
   6   5  -5  194.68   19.00
   6   5  -5  189.18   16.10
   6   5  -5  196.28   17.30
  -6   5   5  209.18   13.70
   5  -5  -5  204.68   16.70
   5  -5  -5  166.98   16.10
   5  -5  -5  187.08   13.30
  -5  -5   5  169.68   13.60
  -5   5   5  147.99   12.60
   5   5  -5  175.68   16.70
   5   5  -5  191.98   13.40
   5   5  -5  171.28   15.00
   5   5  -5  156.48   12.40
   4  -5  -5    8.20    7.60
   4  -5  -5    9.30    6.80
  -4  -5   5    1.80    6.50
  -4   5   5   11.00    6.60
   4   5  -5   10.00    7.90
   4   5  -5   16.00    6.20
   4   5  -5    1.90    6.30
   4   5  -5   17.60    6.80
  -3  -5   5   36.30    8.00
   3  -5  -5   29.60    7.80
   3   5  -5   29.40    6.20
  -3   5   5   36.00    7.90
   3   5  -5   38.90    6.20
   3   5  -5   45.40    8.30
   3   5  -5   50.39    9.10
   2  -5  -5   78.49    9.80
  -2  -5   5   92.49   10.50
  -2   5   5   94.19   10.80
   2   5  -5  119.09   11.60
   2   5  -5  105.39    7.60
   1  -5  -5   50.89    8.60
  -1  -5   5   35.30    7.80
  -1   5   5   52.09    8.40
  -1   5   5   50.39    5.60
   1   5  -5   47.90    9.10
   0  -5  -5   50.79    8.60
   0  -5   5   21.70    7.50
   0   5   5   28.70    5.50
   0   5  -5   55.99    9.40
   0   5   5   37.90    7.60
   1  -5   5   66.69    9.80
  -1  -5  -5   75.29    9.60
   1   5   5   63.99    8.20
   1   5   5   55.29    8.60
  -1   5  -5   59.69    9.50
  -2  -5  -5   12.20    6.90
   2  -5   5   17.00    7.20
   2  -5   5   10.40    4.00
   2   5   5   11.40    6.40
  -2   5  -5   15.70    7.70
   2   5   5   13.40    6.30
   3  -5   5  110.79   12.20
   3  -5   5  107.99    8.70
  -3  -5  -5   91.79   10.60
   3   5   5  103.39   12.10
  -3   5  -5   90.09   11.80
   3   5   5   98.99   10.80
   4  -5   5   73.89    9.10
  -4  -5  -5   55.79    9.70
   4  -5   5   56.59    8.30
   4  -5   5   53.09   10.20
   4   5   5   65.39   11.50
   4   5   5   57.29    9.10
  -4   5  -5   73.99   11.70
   5  -5   5  332.07   17.50
   5  -5   5  297.67   17.70
   5  -5   5  311.37   17.00
  -5   5  -5  286.37   18.50
   5   5   5  341.97   22.50
   6  -5   5   -9.40    7.20
   6  -5   5    9.00    7.60
   6   5   5    9.90    9.60
  -6   5  -5   -2.00    8.00
   7  -5   5   77.19   13.00
   7  -5   5  119.99   14.20
   7   5   5   82.79   15.40
  -7   5  -5  101.39   13.00
   8  -5   5   -7.20    9.00
  -8   5  -5   -2.30    7.40
   8   5   5    9.30   11.10
   9  -5   5   -4.20    9.40
   9   5   5   -6.00   11.20
  10  -5   5   -7.70   10.40
  10   5   5  -17.10   12.20
  11  -6  -5   64.39   16.30
  11  -6  -5   56.79   16.70
  11   6  -5   31.00   17.90
  11   6  -5   52.39   15.70
  10  -6  -5   11.40   10.90
  10  -6  -5    8.30   11.00
  10   6  -5   15.50   12.10
  10   6  -5   -5.50   10.30
  10   6  -5  -17.50   12.90
   9  -6  -5   17.20   11.70
   9  -6  -5   41.90   12.60
   9   6  -5   14.80   10.60
   9   6  -5   31.80   14.50
   9   6  -5   24.70   11.30
   8  -6  -5   -9.40    7.80
  -8  -6   5  -11.70    5.50
   8  -6  -5   14.80   10.50
   8   6  -5   22.90   10.70
   8   6  -5   -4.40   11.20
  -8   6   5    4.00    6.30
   8   6  -5    6.30    8.90
   7  -6  -5  245.78   21.40
   7  -6  -5  239.28   20.70
  -7  -6   5  250.07   15.00
   7   6  -5  219.98   22.20
  -7   6   5  225.08   15.10
   7   6  -5  222.28   19.70
   7   6  -5  236.78   19.80
   6  -6  -5  507.95   24.50
  -6  -6   5  455.95   20.20
   6  -6  -5  535.85   24.40
   6   6  -5  480.95   27.40
   6   6  -5  477.05   21.90
  -6   6   5  476.95   20.90
   6   6  -5  490.65   22.60
   5  -6  -5  108.49   14.40
  -5  -6   5   87.69   12.20
   5  -6  -5   94.69   11.90
   5  -6  -5  115.99   13.80
   5   6  -5  108.89   13.50
  -5   6   5   69.19   10.80
   5   6  -5  106.59   12.10
   5   6  -5   75.69   13.10
   4  -6  -5   17.00    9.10
  -4  -6   5  -10.20    7.10
   4  -6  -5   17.60    8.30
   4   6  -5   -4.70    7.90
   4   6  -5   -5.40    6.00
   4   6  -5   -6.40    7.10
  -4   6   5   -4.90    6.90
   3  -6  -5  178.48   14.60
  -3  -6   5  195.58   14.90
  -3   6   5  168.28   14.50
   3   6  -5  183.18   10.90
   3   6  -5  206.98   16.60
   3   6  -5  202.18   15.50
  -2  -6   5 1382.26   35.30
   2  -6  -5 1350.46   34.60
  -2   6   5 1358.06   34.00
  -2   6   5 1357.66   21.80
   2   6  -5 1368.66   22.90
   2   6  -5 1350.96   33.90
  -1  -6   5    3.60    6.80
   1  -6  -5    5.50    7.00
   1   6  -5    9.70    3.00
   1   6  -5    9.80    7.90
  -1   6   5    1.70    6.30
  -1   6   5   -0.60    3.60
   0  -6  -5  105.99   11.60
   0  -6   5  119.59   13.20
   0   6   5  132.89    9.60
   0   6   5  104.79   11.80
   0   6  -5  127.49   13.70
  -1  -6  -5   66.19   10.50
   1  -6   5   71.49   11.40
   1   6   5   64.89    8.50
   1   6   5   65.29   10.10
  -1   6  -5   83.99   12.00
   2  -6   5  151.78    7.90
   2  -6   5  168.08   15.30
  -2  -6  -5  164.68   13.80
   2   6   5  140.79   13.20
   2   6   5  158.48   13.70
  -2   6  -5  155.68   15.60
   3  -6   5  252.57   11.80
  -3  -6  -5  239.08   16.80
   3  -6   5  252.17   17.40
   3   6   5  232.78   16.00
   3   6   5  268.47   18.40
  -3   6  -5  219.28   17.30
   4  -6   5   64.29    8.30
   4  -6   5   63.89    9.10
   4  -6   5   59.59   11.60
  -4  -6  -5   58.89   10.30
   4   6   5   46.30   11.00
   4   6   5   50.39    9.60
  -4   6  -5   74.79   12.80
   5  -6   5   22.40    8.30
   5  -6   5    8.30    8.70
   5  -6   5   28.70    7.60
  -5  -6  -5   20.10    8.60
   5   6   5   19.70   10.40
  -5   6  -5   21.40   10.40
   6  -6   5   -4.10    7.00
   6   6   5   -5.50    9.10
  -6   6  -5  -11.20    6.80
   7  -6   5   18.70    9.10
   7   6   5   18.20   11.60
  -7   6  -5   28.80   10.20
   8  -6   5   54.49   13.30
  -8   6  -5   61.29   12.00
   8   6   5   63.49   15.40
   9  -6   5   -0.90   10.30
  -9   6  -5   14.00    9.10
   9   6   5    2.90   12.10
  10  -6   5   13.80   12.50
  10   6   5    1.30   12.80
  11   7  -5  -39.30   12.40
  10  -7  -5   -6.30   10.00
  10  -7  -5   -4.20   10.00
  10   7  -5  -10.20   10.60
  10   7  -5   -7.60   13.80
   9  -7  -5   18.40   11.40
   9  -7  -5   -4.90    8.60
  -9   7   5  -14.70    5.70
   9   7  -5   -7.50   11.80
   9   7  -5    5.40    9.30
   8  -7  -5  260.07   23.00
  -8  -7   5  262.87   16.00
   8  -7  -5  259.97   24.00
  -8   7   5  244.58   16.30
   8   7  -5  264.07   21.20
   8   7  -5  210.68   23.50
  -7  -7   5  255.27   16.70
   7  -7  -5  242.48   19.70
   7  -7  -5  250.07   22.00
  -7   7   5  280.17   17.90
   7   7  -5  267.47   20.00
   7   7  -5  250.67   23.70
   6  -7  -5   19.40    9.60
  -6  -7   5  -10.20    7.70
   6  -7  -5   15.40    9.60
   6   7  -5   -0.40    7.60
   6   7  -5    5.60   10.00
  -6   7   5    1.40    7.60
  -5  -7   5   28.30   10.50
   5  -7  -5   26.60   10.50
   5  -7  -5   24.80   10.10
   5  -7  -5   38.60   10.30
  -5   7   5   28.80   10.00
   5   7  -5   32.00    8.60
   5   7  -5   43.40   12.50
   4  -7  -5   16.80    9.70
   4  -7  -5   29.90   10.10
  -4  -7   5   11.90    9.10
   4   7  -5   16.70    6.90
   4   7  -5   12.00    9.80
  -4   7   5   12.20    8.70
   4   7  -5   44.60   10.50
  -3  -7   5   -0.20    8.60
   3  -7  -5   -0.30    8.50
  -3   7   5    7.80    8.60
   3   7  -5    2.80    8.30
   3   7  -5   -2.30    7.20
   3   7  -5    0.80    5.00
  -2  -7   5    1.90    8.40
   2  -7  -5   19.10    9.60
  -2   7   5  -10.40    7.50
   2   7  -5    1.10    8.40
   2   7  -5    5.90    3.70
  -2   7   5   -3.50    3.30
  -1  -7   5    9.40    9.10
   1  -7  -5   20.70    9.90
  -1   7   5   21.40    8.50
  -1   7   5   11.40    4.90
   1   7  -5   15.50    9.20
   0  -7   5  533.85   24.80
   0  -7  -5  579.84   24.70
   0   7   5  578.94   24.20
   0   7   5  561.24   18.30
   0   7  -5  520.15   24.20
  -1  -7  -5    0.60    8.10
   1  -7   5   38.90   11.00
  -1   7  -5   27.00   10.00
   1   7   5   27.40    7.80
   1   7   5   26.30    9.50
   2  -7   5    8.10    4.40
   2  -7   5    6.50    9.50
  -2  -7  -5   13.30    9.10
  -2   7  -5    2.80    9.60
   2   7   5    2.40    7.80
   2   7   5   -4.00    6.70
  -3  -7  -5   27.50    9.80
   3  -7   5   16.80   10.20
   3  -7   5   14.60    5.80
  -3   7  -5    9.60    9.80
   3   7   5    7.80    7.50
   3   7   5   10.60    8.50
   4  -7   5  124.49   15.30
   4  -7   5  118.79   11.00
  -4  -7  -5  108.59   13.70
   4   7   5  109.69   14.60
   4   7   5  144.39   14.50
  -4   7  -5   93.29   14.60
  -5  -7  -5  345.37   19.90
   5  -7   5  398.36   22.20
   5  -7   5  355.86   17.90
  -5   7  -5  373.76   21.70
   5   7   5  389.46   24.70
   6  -7   5   70.89   11.60
  -6   7  -5   65.89   12.80
   6   7   5   82.39   14.80
   7   7   5    4.20    9.80
  -7   7  -5    8.60    9.80
   8   7   5   56.09   16.00
  -8   7  -5   96.49   14.30
   9   7   5   33.90   15.30
  -9   7  -5   33.40   10.80
  10  -8  -5   16.80   12.50
  10  -8  -5   13.20   12.50
  10   8  -5   16.10   16.50
  10   8  -5   13.50   11.70
   9  -8  -5   14.20   11.50
   9  -8  -5   27.30   11.90
   9   8  -5   13.10   10.50
   9   8  -5   -6.30   13.50
  -9   8   5   30.20    8.80
   8  -8  -5    1.10    9.10
   8  -8  -5   11.10    9.70
  -8  -8   5   17.20    7.90
   8   8  -5   -7.60    8.40
   8   8  -5    1.40   11.70
  -8   8   5   -7.70    6.50
   7  -8  -5   73.49   13.10
   7  -8  -5   66.19   13.40
  -7  -8   5   45.20   11.50
   7   8  -5   64.19   12.70
   7   8  -5   38.30   14.10
  -7   8   5   86.89   13.30
  -6  -8   5   19.70    9.50
   6  -8  -5   -2.40    7.20
   6  -8  -5   14.90   10.10
   6   8  -5   22.10   11.60
   6   8  -5   20.40    8.70
  -6   8   5    8.20    8.40
   5  -8  -5   17.60   10.00
   5  -8  -5   57.59   10.50
   5  -8  -5   28.50   10.60
  -5  -8   5   23.90   10.30
   5   8  -5   43.90   11.90
  -5   8   5   30.30   10.60
   5   8  -5   31.60    8.60
  -4  -8   5   19.80   10.40
   4  -8  -5   45.20    8.90
   4  -8  -5   30.40   11.20
   4  -8  -5   17.90   10.60
   4   8  -5   50.59   11.70
   4   8  -5   48.90   11.70
  -4   8   5   40.10   11.10
  -3  -8   5  195.98   18.60
   3  -8  -5  195.18   18.70
  -3   8   5  223.98   19.80
   3   8  -5  250.77   19.20
  -2  -8   5  100.29   14.90
   2  -8  -5   76.39   13.40
   2   8  -5   94.29   14.80
  -2   8   5   90.89   14.70
   1  -8  -5  165.18   17.70
  -1  -8   5  193.08   19.10
  -1   8   5  183.38   10.70
  -1   8   5  203.28   18.50
   1   8  -5  178.58   19.20
   0  -8   5   86.39   14.90
   0  -8  -5   95.89   14.90
   0   8  -5  121.49   16.90
   0   8   5   78.59   13.60
   0   8   5  101.09    9.60
   1  -8   5  350.86   22.60
  -1  -8  -5  298.67   20.70
   1   8   5  317.97   17.10
   1   8   5  330.97   21.00
  -1   8  -5  343.07   22.60
  -2  -8  -5   72.99   13.20
   2  -8   5   70.89   13.60
   2   8   5   68.89   10.90
   2   8   5   48.80   11.30
  -2   8  -5   59.79   13.20
  -3  -8  -5   22.50   10.10
   3  -8   5   24.00   11.50
   3   8   5   15.30    8.90
  -3   8  -5   19.10   10.90
   3   8   5   28.70   10.00
  -4  -8  -5   72.59   13.10
   4  -8   5   81.99   14.40
   4   8   5   59.69   12.40
   4   8   5   97.99   14.10
  -4   8  -5   61.79   12.90
  -5  -8  -5   69.99   12.80
  -5   8  -5   87.89   14.80
   5   8   5   63.89   13.40
  -6  -8  -5   18.00    9.50
  -6   8  -5   19.70   11.40
   6   8   5   35.80   12.80
   7   8   5    4.80   10.50
  -7   8  -5   -2.20    9.00
   8   8   5  -11.50   10.60
  -8   8  -5    1.40    8.90
   9   8   5    7.20   13.40
  -9   8  -5  -14.50    7.60
   9  -9  -5   15.60   12.10
  -9   9   5   38.10   10.80
   9   9  -5    9.50   15.30
   8  -9  -5   23.60   11.00
  -8  -9   5   13.40    8.40
   8   9  -5   -9.70   11.00
  -8   9   5   18.50    9.20
  -7  -9   5   12.40    9.80
   7  -9  -5    6.70    9.00
   7   9  -5   -9.80   10.20
  -7   9   5   -3.50    8.60
  -6  -9   5   -4.70    8.40
   6  -9  -5    2.90    9.10
  -6   9   5    4.00    9.00
   6   9  -5    2.00   10.70
   5  -9  -5   34.30   11.70
   5  -9  -5   32.80   10.20
  -5  -9   5   47.60   12.30
  -5   9   5   21.80    9.90
   5   9  -5   24.10   11.50
   4  -9  -5   93.69   14.40
  -4  -9   5   57.99   13.00
   4  -9  -5   89.19   15.40
  -4   9   5   54.79   13.10
   4   9  -5   54.09   12.50
   4   9  -5   70.09   13.40
  -3  -9   5  191.58   19.30
   3  -9  -5  165.38   18.10
  -3   9   5  195.18   19.20
   3   9  -5  178.58   18.50
   2  -9  -5   50.89   13.10
  -2  -9   5   54.19   14.20
   2   9  -5   69.39   14.20
  -2   9   5   42.00   12.30
   1  -9  -5  138.69   17.60
  -1  -9   5  109.59   16.20
  -1   9   5  124.19   16.30
   1   9  -5  104.79   16.30
   0  -9   5  -10.10    9.80
   0  -9  -5  -15.50    9.20
   0   9   5   10.40    9.20
   0   9   5   -3.70    7.30
   0   9  -5   -9.30    9.80
   1  -9   5  241.68   22.70
  -1  -9  -5  155.08   18.60
   1   9   5  186.88   15.00
  -1   9  -5  191.98   20.30
   1   9   5  201.38   19.70
   2  -9   5  278.17   22.50
  -2  -9  -5  370.36   23.60
  -2   9  -5  351.76   24.10
   2   9   5  352.96   22.20
   2   9   5  333.27   19.60
   3  -9   5  102.49   16.50
  -3  -9  -5   90.69   14.00
   3   9   5   94.79   13.40
   3   9   5   86.49   13.50
  -3   9  -5  106.69   16.80
  -4  -9  -5   24.10   10.60
   4  -9   5   54.79   13.50
  -4   9  -5   38.20   12.60
   4   9   5   22.80   10.40
   4   9   5   40.60   11.60
  -5  -9  -5   12.80    9.70
  -5   9  -5   31.00   12.10
   5   9   5   33.80   11.80
  -6  -9  -5   -3.20    9.00
   6   9   5   -8.40    8.80
  -6   9  -5   10.00   11.20
   7   9   5   18.00   12.70
  -7   9  -5   26.20   12.10
  -8   9  -5   -5.70   10.00
   8   9   5   -1.00   11.90
   9 -10  -5   33.60   14.00
  -9  10   5   28.60   11.10
   9  10  -5   31.90   16.50
   8 -10  -5    9.40   10.40
  -8 -10   5   21.10   10.40
  -8  10   5   -6.30    8.50
   8  10  -5   -8.20   12.20
   7 -10  -5   -5.30    8.90
  -7 -10   5   -3.00    9.50
  -7  10   5    6.10    9.40
   7  10  -5  -19.20    8.90
   6 -10  -5   -4.20    8.50
  -6 -10   5   -0.70    9.40
   6  10  -5    3.70   11.10
  -6  10   5   13.20   10.50
   5 -10  -5  -12.80   10.80
  -5 -10   5  -14.30    9.80
   5 -10  -5   10.50   10.00
  -5  10   5    1.10    9.40
   5  10  -5   -7.20    9.50
   4 -10  -5   37.80   11.60
   4 -10  -5   34.70   13.50
  -4 -10   5   31.10   13.10
  -4  10   5   51.29   13.30
   4  10  -5   46.30   13.30
   3 -10  -5  111.89   17.40
  -3 -10   5   44.80   13.10
   3  10  -5  103.19   16.70
  -3  10   5   93.79   15.40
  -2 -10   5   62.59   14.00
   2 -10  -5   50.49   14.30
   2  10  -5   39.20   12.50
  -2  10   5   61.89   13.80
  -1 -10   5   17.20   11.50
   1 -10  -5   24.00   12.00
  -1  10   5   22.50   11.20
   1  10  -5    7.60   10.40
   0 -10  -5   95.09   16.50
   0 -10   5  104.89   17.20
   0  10  -5  105.09   16.90
   0  10   5   85.09   14.70
   1 -10   5   15.00   12.10
  -1 -10  -5    5.10   10.40
  -1  10  -5   31.70   12.50
   1  10   5    9.70   10.30
   2 -10   5   73.09   15.70
  -2 -10  -5   59.49   14.10
   2  10   5   71.79   11.70
  -2  10  -5   47.20   13.50
   2  10   5   78.69   14.30
  -3 -10  -5   67.49   14.60
   3 -10   5   60.29   14.90
   3  10   5   65.29   12.30
  -3  10  -5   64.69   14.80
   3  10   5   56.49   13.30
   4 -10   5   30.60   12.70
  -4 -10  -5   28.80   11.50
   4  10   5   35.70   11.30
  -4  10  -5   11.40   11.10
  -5 -10  -5    2.60   10.60
   5  10   5    8.40    9.40
  -5  10  -5    9.10   10.20
  -6 -10  -5    5.30   10.30
  -6  10  -5   25.00   12.00
   6  10   5   18.10   12.00
  -7 -10  -5  -11.00    9.40
  -7  10  -5    7.70   11.10
   7  10   5    8.10   12.50
  -8  10  -5   28.50   12.50
   8  10   5   23.30   14.40
  -8 -11   5   -0.70   11.00
  -8  11   5   22.50   10.50
   8  11  -5  -32.90   10.60
   7 -11  -5   17.40   10.80
  -7 -11   5   15.40   11.40
   7  11  -5  -22.50   11.40
  -7  11   5    9.10   10.20
  -6 -11   5   21.40   12.00
   6 -11  -5    8.90   10.30
  -6  11   5    5.40   10.10
   6  11  -5   -4.90   11.40
  -5 -11   5    5.70   10.50
   5 -11  -5  -13.50    7.70
   5  11  -5   -6.60    9.90
  -5  11   5   -2.10   11.00
  -4 -11   5  197.28   22.50
   4 -11  -5  205.58   22.50
   4 -11  -5  231.18   21.30
  -4  11   5  197.58   21.90
  -3 -11   5  119.09   18.30
   3 -11  -5  105.79   18.00
  -3  11   5   95.79   16.60
   3  11  -5   77.79   15.60
  -2 -11   5   42.30   13.60
   2 -11  -5   15.80   13.40
  -2  11   5   20.00   12.20
   2  11  -5   27.90   13.30
   1 -11  -5    6.90   11.00
  -1 -11   5    4.40   11.80
   1  11  -5  -22.00   10.10
  -1  11   5    3.80   10.40
   0 -11   5   68.59   16.10
   0 -11  -5   52.39   15.80
   0  11  -5   55.89   15.00
   0  11   5   81.59   16.20
  -1 -11  -5   -7.20   11.00
   1 -11   5    5.40   12.10
   1  11   5   -4.60   10.20
  -1  11  -5    6.30   11.20
   2 -11   5   13.00   12.80
  -2 -11  -5    2.60   10.90
  -2  11  -5  -16.00    9.10
   2  11   5    3.90   10.30
   3 -11   5   66.69   16.60
  -3 -11  -5   39.90   13.90
   3  11   5   70.79   16.90
  -3  11  -5   36.10   13.40
   3  11   5   57.69   14.80
  -4 -11  -5   -0.30   10.50
   4 -11   5   -7.20   10.50
  -4  11  -5    7.70   11.70
   4  11   5   -1.40    9.40
  -5 -11  -5   67.39   16.40
  -5  11  -5   57.19   15.30
   5  11   5   18.50   11.70
  -6 -11  -5   64.49   14.50
  -6  11  -5   96.49   17.90
   6  11   5   57.19   14.60
  -7 -11  -5   41.50   13.60
   7  11   5   15.50   13.50
  -7  11  -5   17.00   12.20
  -7 -12   5    1.10   11.50
   7  12  -5  -19.50   12.30
  -7  12   5    2.30   10.50
  -6 -12   5  -10.80   11.30
   6  12  -5  -15.80   11.50
  -6  12   5    1.30   11.00
  -5 -12   5   17.70   13.30
  -5  12   5   10.60   11.40
   4 -12  -5  -12.50   11.20
  -4 -12   5    3.80   11.80
  -4  12   5   -6.10    9.90
   3 -12  -5    5.40   12.30
  -3 -12   5   12.20   12.50
  -3  12   5  -15.40    9.50
   3  12  -5   -2.40   11.70
   2 -12  -5   26.80   13.80
  -2 -12   5   26.70   14.40
   2  12  -5   41.70   14.50
  -2  12   5    6.40   11.20
  -1 -12   5  120.09   20.50
   1 -12  -5  149.39   21.60
  -1  12   5  146.89   20.30
   1  12  -5  136.19   20.40
   0 -12   5   28.70   14.20
   0 -12  -5   39.50   14.50
   0  12   5   35.80   14.00
   0  12  -5   26.30   13.60
  -1 -12  -5  413.26   29.70
   1 -12   5  342.17   27.90
  -1  12  -5  312.27   28.60
   1  12   5  340.47   26.60
  -2 -12  -5  125.09   20.10
   2 -12   5  109.29   19.60
   2  12   5  129.59   18.90
  -2  12  -5   83.69   17.60
  -3 -12  -5   94.49   17.80
   3 -12   5   75.69   17.90
   3  12   5   64.99   15.40
  -3  12  -5   79.29   18.70
  -4 -12  -5   39.70   14.70
   4 -12   5   17.80   13.70
  -4  12  -5   40.90   14.90
  -5 -12  -5    8.90   12.70
   5  12   5   -7.10   12.40
  -5  12  -5   19.60   13.50
  -6 -12  -5   10.10   12.10
  -6  12  -5   10.80   12.60
   6  12   5    2.00   11.60
  -6 -13   5   69.09   17.80
  -6  13   5   31.20   13.60
  -5 -13   5   -1.20   11.80
  -5  13   5   26.60   13.20
   4 -13  -5   -4.20   12.10
  -4 -13   5    2.90   12.30
  -4  13   5   16.10   12.80
   3 -13  -5    2.60   13.80
  -3 -13   5    3.00   13.50
  -3  13   5   17.10   13.60
   3  13  -5   10.00   14.00
   2 -13  -5  172.98   23.90
  -2 -13   5  165.78   23.80
   2  13  -5  171.68   23.80
  -2  13   5  138.69   20.50
   1 -13  -5   18.70   15.50
  -1 -13   5   20.10   15.00
  -1  13   5   22.80   14.40
   1  13  -5   22.30   14.50
   0 -13   5    8.00   13.40
   0 -13  -5    5.90   13.80
   0  13  -5    5.60   13.10
   0  13   5   -3.10   12.80
   1 -13   5   42.50   16.90
  -1 -13  -5   21.30   14.60
   1  13   5   47.20   16.00
  -1  13  -5   43.90   15.60
  -2 -13  -5   75.39   18.70
   2 -13   5  147.09   22.20
   2  13   5  124.59   20.60
  -2  13  -5  124.79   21.20
   3 -13   5   38.40   16.60
  -3 -13  -5   32.40   15.70
   3  13   5   53.29   18.00
  -3  13  -5   24.60   14.40
  -4 -13  -5   10.70   14.00
   4 -13   5    9.70   14.70
  -4  13  -5   15.10   14.50
  -5 -13  -5   19.50   14.20
  -5  13  -5   23.90   15.80
  -4 -14   5   28.20   16.30
   4 -14  -5   50.39   19.20
  -4  14   5   52.49   17.60
  -3 -14   5   99.39   21.70
   3 -14  -5   74.59   20.10
  -3  14   5   83.89   19.30
  -2 -14   5   15.10   15.70
   2 -14  -5   -7.90   12.30
  -2  14   5   -6.20   13.60
   2  14  -5    1.90   15.70
   1 -14  -5  -21.60   12.60
  -1 -14   5  -12.60   13.20
   1  14  -5   -5.10   15.20
  -1  14   5   -2.30   13.60
   0 -14   5   44.70   18.90
   0 -14  -5   45.40   16.90
   0  14   5   59.99   17.70
   0  14  -5   76.99   19.30
  -1 -14  -5   14.70   15.10
   1 -14   5    9.80   15.20
   1  14   5   15.60   14.40
  -1  14  -5    2.80   14.00
   2 -14   5    9.50   15.70
  -2 -14  -5   -3.20   14.10
  -2  14  -5   11.10   16.00
   2  14   5    8.30   14.60
  -3 -14  -5   55.69   17.40
   3 -14   5   80.59   20.60
  -3  14  -5   42.20   17.50
  12   0  -6    8.00   13.10
  12   0  -6   -3.20   11.30
  12   0  -6  -12.40   14.90
  11   0  -6    1.90   12.90
  11   0  -6  -11.30    9.80
  11   0  -6    9.10   11.70
  10   0  -6   17.40   11.50
  10   0  -6    0.30    9.90
  10   0  -6   -0.80   11.70
   9   0  -6   33.70   12.40
   9   0  -6   21.60   11.70
   9   0  -6   33.50   11.90
   8   0  -6   43.20   11.80
   8   0  -6   60.09   13.80
   8   0  -6   47.00   12.50
   7   0  -6  369.66   20.80
   7   0  -6  376.76   22.60
   7   0  -6  388.86   23.50
   6   0  -6    7.10    8.50
  -6   0   6    2.40    2.90
   6   0  -6   14.40    8.10
   6   0  -6   -0.90    8.00
  -6   0   6    2.60    3.00
   5   0  -6  569.64   22.10
   5   0  -6  611.54   21.30
   5   0  -6  570.14   22.30
  -5   0   6  599.04   12.90
  -4   0   6  573.24   13.10
   4   0  -6  560.74   18.80
  -3   0   6    9.00    3.40
   3   0  -6    2.40    5.00
  -2   0   6  125.79    7.70
  -1   0   6  501.45   13.90
   0   0   6  753.52   17.70
   1   0   6  664.63   16.80
   2   0   6 1230.78   24.50
   3   0   6    9.50    6.20
   3   0   6    7.00    4.20
   4   0   6 1061.49   30.80
   4   0   6 1060.69   23.70
   5   0   6    4.60    4.90
   5   0   6    2.90    8.30
   6   0   6   26.20   11.30
   7   0   6   60.29   13.50
   8   0   6  321.07   25.30
   9   0   6   82.39   17.20
  10   0   6   -7.70   12.00
  11   0   6   12.60   15.20
  12  -1  -6   27.40   15.10
  12  -1  -6   18.00   13.60
  12  -1  -6   -4.30   14.60
  12   1  -6   31.20   14.60
  12   1  -6   -3.10   14.90
  12   1  -6   27.10   14.50
  11  -1  -6   28.80   14.60
  11  -1  -6   46.30   14.90
  11  -1  -6   29.50   12.60
  11   1  -6   30.20   14.70
  11   1  -6   34.10   14.30
  11   1  -6   36.10   14.10
  10  -1  -6    9.60   10.40
  10  -1  -6    8.20   10.60
  10  -1  -6   21.20   12.90
  10   1  -6   -0.20   11.10
  10   1  -6    4.40    9.70
  10   1  -6    2.40   12.20
   9  -1  -6    1.40   10.80
   9  -1  -6    7.40    9.60
   9  -1  -6   16.20   11.10
   9   1  -6   -2.30   10.30
   9   1  -6    9.00   11.60
   9   1  -6   14.80   10.40
   8  -1  -6   23.60   11.50
   8  -1  -6   36.00   11.60
   8  -1  -6   12.20   10.30
   8   1  -6   28.30   12.10
   8   1  -6   20.90   11.40
   8   1  -6    8.70    9.60
   7  -1  -6  487.65   25.50
   7  -1  -6  497.65   24.70
   7  -1  -6  527.55   24.30
   7   1  -6  527.35   25.50
   7   1  -6  593.54   27.30
   7   1  -6  528.95   23.90
   6  -1  -6  304.77   18.30
   6  -1  -6  288.87   19.30
  -6  -1   6  314.57    8.40
  -6  -1   6  306.87    8.90
   6  -1  -6  312.17   19.00
   6   1  -6  298.17   19.00
  -6   1   6  310.67    9.00
   6   1  -6  294.67   19.50
   6   1  -6  300.27   17.40
   5  -1  -6  166.08   13.30
   5  -1  -6  148.19   14.20
  -5  -1   6  159.48    7.60
   5  -1  -6  145.69   12.50
  -5   1   6  166.48    7.50
   5   1  -6  155.08   13.70
   5   1  -6  190.28   15.50
   5   1  -6  176.58   12.70
  -4  -1   6  186.58    8.30
   4  -1  -6  187.68   12.60
   4   1  -6  197.08   13.60
   4   1  -6  201.48   11.70
  -4   1   6  175.98    8.10
  -3  -1   6  968.10   19.30
   3  -1  -6  967.00   23.20
   3   1  -6  986.10   21.90
  -3   1   6  991.90   19.60
  -2  -1   6   22.10    4.60
   2   1  -6   23.50    5.40
  -2   1   6   24.90    4.70
  -1  -1   6  221.58    9.80
  -1   1   6  225.88    9.90
   0  -1   6   12.60    4.70
   0   1   6    3.50    4.20
   1  -1   6    1.60    3.50
   1   1   6    3.70    3.90
   2  -1   6    6.70    4.10
   2   1   6    5.40    4.30
   2   1   6    6.40    4.90
   3  -1   6   30.10    5.60
   3  -1   6   35.70    7.30
   3   1   6   41.50    6.20
   3   1   6   36.00    7.70
   4  -1   6   12.50    6.80
   4  -1   6   10.00    5.20
   4   1   6   13.80    7.10
   4   1   6   18.70    5.00
   5  -1   6  431.26   16.00
   5  -1   6  436.16   22.60
   5   1   6  459.15   23.70
   5   1   6  433.26   15.30
   6  -1   6  114.59   15.00
   6   1   6  111.59   15.50
   7  -1   6   17.10   10.30
   7   1   6   35.10   12.30
   8  -1   6   21.40   11.80
   8   1   6   28.20   12.30
  -8   1  -6   34.10    8.10
   9  -1   6  -11.60    9.70
   9   1   6  -21.50    7.90
  10  -1   6  432.36   32.30
  10   1   6  498.65   35.90
  11  -1   6  -21.30   11.70
  11   1   6  -10.00   13.20
  12  -2  -6   53.09   16.20
  12  -2  -6   47.60   16.20
  12   2  -6    7.00   16.30
  12   2  -6   28.90   14.40
  12   2  -6   22.30   14.30
  11  -2  -6   12.30   13.30
  11  -2  -6   11.60   12.20
  11  -2  -6   14.80   12.60
  11   2  -6   -1.70   10.40
  11   2  -6    5.80   11.30
  11   2  -6   -4.20   13.50
  10  -2  -6   18.40   12.60
  10  -2  -6   36.40   12.50
  10  -2  -6   16.70   11.40
  10   2  -6   17.40   13.50
  10   2  -6   14.50   11.50
  10   2  -6    7.90   10.40
   9  -2  -6    5.20    9.90
   9  -2  -6   23.30   11.20
   9  -2  -6   23.40   11.80
   9   2  -6   13.50   12.70
   9   2  -6    0.40    8.90
   9   2  -6    9.80   10.80
   8  -2  -6    6.70   10.30
   8  -2  -6   16.80    9.60
   8  -2  -6   25.50   10.50
   8   2  -6   -5.40    8.50
   8   2  -6   16.10   11.70
   8   2  -6    7.30   10.10
   7  -2  -6   24.90    9.90
   7  -2  -6   28.90   10.40
   7  -2  -6   27.90   10.80
   7   2  -6   29.20    9.60
   7   2  -6   17.90   10.20
  -7   2   6   26.40    4.40
   7   2  -6   38.80   11.90
   6  -2  -6  288.27   17.60
  -6  -2   6  273.17   10.20
   6  -2  -6  300.87   19.40
   6  -2  -6  247.18   16.60
  -6   2   6  265.17    9.80
   6   2  -6  278.87   17.10
   6   2  -6  260.17   19.60
   6   2  -6  288.97   19.70
  -5  -2   6   24.30    5.00
   5  -2  -6   10.20    7.30
   5   2  -6   24.80    8.00
   5   2  -6   26.70    7.30
  -5   2   6   20.80    4.40
   5   2  -6   17.50    8.60
   4  -2  -6  118.69   11.60
  -4  -2   6  105.89    7.90
   4   2  -6  122.59   10.30
   4   2  -6   80.79   10.70
  -4   2   6  110.89    7.60
  -3  -2   6   35.90    5.50
   3  -2  -6   49.90    8.20
   3   2  -6   48.00    6.20
  -3   2   6   47.10    5.90
  -2  -2   6   29.10    5.40
   2   2  -6   28.60    5.00
  -2   2   6   18.80    4.80
  -1  -2   6  194.68   10.10
  -1   2   6  190.68   10.00
   0  -2   6  399.46   14.00
   0   2   6  412.76   14.10
   1  -2   6    4.50    4.30
   1   2   6   -2.00    3.80
   2  -2   6 2027.10   36.10
   2   2   6 2092.09   35.50
   2   2   6 2021.90   39.50
   3  -2   6 1962.60   35.70
   3   2   6 1927.21   34.60
   3   2   6 1898.71   40.90
   4  -2   6   34.30    6.80
   4  -2   6   30.70    7.90
   4   2   6   30.90    8.70
   4   2   6   32.20    6.30
   5  -2   6   69.09   11.20
   5  -2   6   52.09   10.70
   5  -2   6   78.59    9.50
   5   2   6   47.50   11.70
   5   2   6   77.29    8.60
   6  -2   6   12.60    9.50
   6  -2   6   18.80    9.40
   6   2   6   11.30    9.80
   7  -2   6   97.19   14.40
   7  -2   6   91.09   14.40
   7   2   6  110.39   17.00
  -7   2  -6  125.19   12.50
   8  -2   6   42.90   13.10
   8  -2   6   15.70   10.90
  -8   2  -6   36.80    8.40
   8   2   6   17.70   11.90
   9  -2   6  243.68   23.20
   9   2   6  279.67   28.40
  10  -2   6   28.70   14.10
  10   2   6   15.10   14.60
  12  -3  -6   19.20   14.50
  12  -3  -6   13.40   12.40
  12   3  -6   10.40   12.30
  12   3  -6  -28.80   13.40
  12   3  -6   27.40   14.30
  11  -3  -6    3.40   11.30
  11  -3  -6    0.40   10.60
  11   3  -6  -12.20   11.30
  11   3  -6   -4.80   14.10
  11   3  -6   23.40   12.30
  10  -3  -6    5.10   13.80
  10  -3  -6   22.00   11.20
  10  -3  -6   10.60   12.00
  10   3  -6   16.80   14.30
  10   3  -6   16.50   11.80
  10   3  -6    1.10    9.50
   9  -3  -6   72.99   15.20
   9  -3  -6   83.69   14.70
   9  -3  -6   78.69   14.70
   9   3  -6   65.49   15.80
   9   3  -6   61.29   13.80
   9   3  -6   42.30   14.20
   8  -3  -6  102.79   16.00
   8  -3  -6   89.29   13.40
   8  -3  -6   90.99   14.60
   8   3  -6   95.69   16.30
   8   3  -6   96.69   14.80
   8   3  -6   94.69   15.50
   7  -3  -6   44.10   12.20
   7  -3  -6   30.70   11.10
  -7  -3   6   36.90    5.30
  -7   3   6   41.70    6.10
   7   3  -6   44.20   12.40
   7   3  -6   36.80    9.80
   7   3  -6   29.70   10.70
  -6  -3   6    7.60    5.20
   6  -3  -6   14.50    8.80
   6  -3  -6   -1.50    8.20
  -6   3   6    7.70    4.70
   6   3  -6    7.40    9.30
   6   3  -6    7.60    8.70
   6   3  -6   -4.40    7.30
  -5  -3   6   -0.60    5.00
   5  -3  -6   -2.00    4.20
   5  -3  -6    4.80    7.50
   5   3  -6    1.20    7.70
   5   3  -6    3.70    6.70
   5   3  -6    3.20    6.70
   5   3  -6   -6.10    5.50
  -5   3   6    4.40    4.60
  -4  -3   6  115.69    9.40
   4  -3  -6  135.29    9.20
   4  -3  -6  113.79   11.50
   4   3  -6  123.59   11.40
   4   3  -6  120.29    9.30
  -4   3   6  127.99    9.00
   4   3  -6  131.29   10.20
   4   3  -6  112.29   12.10
  -3  -3   6  544.75   16.70
   3  -3  -6  513.55   16.40
   3   3  -6  505.25   14.50
  -3   3   6  552.34   16.90
  -2  -3   6  953.40   22.80
   2  -3  -6  925.51   22.40
   2   3  -6  963.40   17.50
  -2   3   6  978.20   23.00
   1  -3  -6  347.47   13.60
  -1  -3   6  364.16   13.90
  -1   3   6  390.46   14.40
   1   3  -6  371.56    8.10
   0  -3  -6 1453.95   29.70
   0  -3   6 1413.06   29.60
   0   3   6 1512.85   30.00
  -1  -3  -6   42.00    7.10
   1  -3   6   46.70    7.20
   1   3   6   40.30    6.70
   1   3   6   44.70    6.80
   2  -3   6   15.40    6.00
   2   3   6    8.20    4.60
   2   3   6    7.20    5.30
   3  -3   6  158.68   11.70
   3   3   6  172.78   10.60
   3   3   6  194.28   14.60
   4  -3   6  351.06   15.90
   4  -3   6  337.37   16.00
   4  -3   6  377.76   18.00
   4   3   6  357.56   14.80
   4   3   6  358.16   20.50
   5  -3   6    0.50    7.00
   5  -3   6    0.10    6.00
   5  -3   6  -10.00    6.50
   5   3   6    3.40    8.70
   5   3   6   -2.40    5.00
   6  -3   6   74.69   12.40
   6  -3   6   84.09   12.50
  -6   3  -6   83.99   11.20
   6   3   6   89.99   15.50
   7  -3   6   12.60    9.00
   7  -3   6   15.50    9.80
  -7   3  -6   23.80    8.20
   7   3   6    3.50    9.90
   8  -3   6   63.59   14.10
   8  -3   6  116.99   16.90
   8   3   6   99.69   17.90
  -8   3  -6   77.39   11.00
   9  -3   6   -2.10    9.80
   9  -3   6  -21.50    9.20
   9   3   6  -15.80    9.40
  10  -3   6  -21.50   12.00
  10   3   6    7.10   14.80
  11  -4  -6  155.88   21.70
  11  -4  -6  135.69   20.40
  11   4  -6  132.69   20.50
  11   4  -6  118.79   19.80
  11   4  -6  120.09   22.40
  10  -4  -6   -2.10    9.90
  10  -4  -6   -1.30   10.90
  10   4  -6    8.00   10.90
  10   4  -6   21.70   12.70
  10   4  -6   27.50   15.10
   9  -4  -6   28.90   12.50
   9  -4  -6   29.60   11.80
   9   4  -6   21.80   14.10
   9   4  -6   32.80   11.60
   9   4  -6   10.50   11.10
   8  -4  -6   12.50   10.20
   8  -4  -6   28.80   11.70
   8   4  -6   18.00   10.30
   8   4  -6   10.60   12.00
   8   4  -6   33.30   10.80
  -8   4   6   21.00    5.50
   7  -4  -6   74.39   13.50
  -7  -4   6   61.89    7.70
   7  -4  -6   60.99   12.60
   7   4  -6   74.19   12.70
  -7   4   6   85.29    8.60
   7   4  -6   63.29   13.00
   7   4  -6   90.49   15.30
   6  -4  -6    8.80    9.30
   6  -4  -6   26.80   10.20
  -6  -4   6   30.30    7.40
   6   4  -6   15.60    9.00
   6   4  -6   27.40    9.00
  -6   4   6   30.90    7.00
   6   4  -6   11.10   10.00
   5  -4  -6  105.39   13.00
  -5  -4   6  103.89   10.50
   5  -4  -6   92.09    9.60
   5   4  -6  114.09   10.10
  -5   4   6   92.19    9.50
   5   4  -6   98.39   12.20
   5   4  -6   78.69   10.10
   5   4  -6   83.79   13.00
  -4  -4   6  422.76   16.30
   4  -4  -6  408.96   19.00
   4  -4  -6  397.26   15.70
   4   4  -6  384.66   20.20
   4   4  -6  410.16   15.30
   4   4  -6  383.26   16.80
  -4   4   6  418.76   16.30
   4   4  -6  381.16   15.40
  -3  -4   6  229.18   12.80
   3  -4  -6  236.48   12.90
  -3   4   6  278.57   13.90
   3   4  -6  261.07   10.60
   3   4  -6  261.47   13.40
   2  -4  -6  340.07   15.10
  -2  -4   6  346.97   15.60
  -2   4   6  389.06   15.90
   2   4  -6  383.06    9.90
   2   4  -6  369.56   16.00
  -1  -4   6  626.94   20.00
   1  -4  -6  622.94   20.10
   1   4  -6  572.64   19.60
  -1   4   6  570.34   19.30
   0  -4   6  136.99   11.20
   0  -4  -6  107.59   10.30
   0   4   6  129.89   11.60
   1  -4   6  625.44   20.60
  -1  -4  -6  638.84   20.00
   1   4   6  592.74   19.30
   1   4   6  609.54   19.40
  -2  -4  -6 2976.80   51.19
   2  -4   6 3120.69   52.79
   2   4   6 3054.59   50.99
   2   4   6 3157.98   54.19
   3  -4   6   62.89    9.40
   3  -4   6   75.99    7.90
   3   4   6   79.29    9.50
  -3   4  -6   75.09   10.90
   3   4   6   83.79   11.10
   4  -4   6   21.80    7.50
   4  -4   6   13.00    7.50
   4  -4   6   20.30    7.50
   4   4   6   49.80   11.00
   4   4   6   33.20    7.00
  -4   4  -6   11.10    8.60
   5  -4   6   76.69   10.80
   5  -4   6   73.29   10.80
   5  -4   6   86.19   11.30
  -5   4  -6   76.69   11.60
   5   4   6   88.19   13.60
   6  -4   6    1.70    7.70
   6  -4   6   10.80    8.60
   6   4   6   30.00   11.40
  -6   4  -6   15.60    8.70
   7  -4   6   21.50    9.70
   7  -4   6   43.50   11.50
   7   4   6   30.60   12.90
  -7   4  -6   54.09   10.50
   8  -4   6   26.00   11.10
   8  -4   6   42.20   12.00
   8   4   6   35.70   13.70
  -8   4  -6   23.20    9.20
   9  -4   6   -3.00   10.60
   9   4   6    9.90   12.20
  10  -4   6   32.00   14.10
  10   4   6    2.40   13.30
  11  -5  -6   25.00   13.20
  11  -5  -6    0.40   11.00
  11   5  -6    1.90   12.20
  11   5  -6  -28.70   12.50
  11   5  -6    6.30   11.20
  10  -5  -6   11.80   11.00
  10  -5  -6   10.90   11.50
  10   5  -6   13.00   11.30
  10   5  -6   12.10   10.50
  10   5  -6  -12.80   12.50
   9  -5  -6  113.99   17.60
   9  -5  -6  114.19   17.30
   9   5  -6   92.79   15.40
   9   5  -6  124.79   19.90
   9   5  -6   98.49   16.50
   8  -5  -6  273.87   21.70
   8  -5  -6  343.47   23.80
  -8   5   6  315.97   14.40
   8   5  -6  301.27   26.10
   8   5  -6  301.37   22.20
   8   5  -6  299.57   21.50
  -7  -5   6  131.89   11.30
   7  -5  -6  119.99   16.10
   7  -5  -6  113.19   15.50
  -7   5   6  120.99   11.30
   7   5  -6  110.69   16.80
   7   5  -6  144.59   16.70
   7   5  -6  137.39   15.80
  -6  -5   6   -1.80    6.60
   6  -5  -6    2.30    8.50
   6  -5  -6    1.40    8.80
   6   5  -6   11.20    8.10
  -6   5   6   -5.40    6.00
   6   5  -6   17.40    8.80
   6   5  -6    0.80    9.70
   5  -5  -6  208.88   14.10
   5  -5  -6  209.08   16.80
  -5  -5   6  238.48   15.00
   5   5  -6  219.18   14.50
   5   5  -6  204.98   13.60
   5   5  -6  228.88   15.80
   5   5  -6  202.78   18.00
  -5   5   6  243.78   14.40
   4  -5  -6  150.68   12.70
  -4  -5   6  131.19   12.50
   4  -5  -6  166.58   15.10
   4   5  -6  150.78   15.20
   4   5  -6  146.59   12.00
  -4   5   6  141.89   12.30
   4   5  -6  150.28   10.90
   4   5  -6  157.28   12.20
  -3  -5   6   70.99   10.30
   3  -5  -6   62.49    9.20
  -3   5   6   95.89   10.90
   3   5  -6   80.89    8.60
   3   5  -6   91.69    7.60
   3   5  -6   88.89   10.40
  -2  -5   6   76.29   10.10
   2  -5  -6   84.99   10.30
  -2   5   6  102.49   11.30
   2   5  -6   71.89    9.70
  -1  -5   6   69.59   10.00
   1  -5  -6   74.69    9.40
  -1   5   6   76.19    9.70
   1   5  -6   87.49   10.80
   0  -5  -6   69.19    9.80
   0  -5   6   56.39    8.80
   0   5  -6   56.59    9.50
   0   5   6   43.20    6.50
   0   5   6   66.99    9.20
  -1  -5  -6 1208.88   31.00
   1  -5   6 1171.48   30.90
   1   5   6 1181.88   30.10
   1   5   6 1198.78   28.50
  -1   5  -6 1188.68   31.70
   2  -5   6  283.27    9.50
   2  -5   6  302.57   16.80
  -2  -5  -6  267.97   15.40
   2   5   6  264.07   15.10
  -2   5  -6  256.47   16.50
   2   5   6  267.97   16.30
  -3  -5  -6    3.60    6.90
   3  -5   6   17.30    8.00
   3  -5   6    4.40    5.30
   3   5   6   -4.20    5.70
   3   5   6    5.60    7.30
  -3   5  -6  -13.90    6.60
   4  -5   6   40.30    9.50
   4  -5   6   29.00    7.50
   4  -5   6   30.70    7.80
   4   5   6   35.10    8.30
   4   5   6   34.60   10.20
  -4   5  -6   43.00   10.50
   5  -5   6   39.30    9.00
   5  -5   6   43.60    9.30
   5  -5   6   44.70   10.30
  -5   5  -6   49.50   11.10
   5   5   6   40.70   11.90
   6  -5   6  165.38   15.50
   6  -5   6  179.08   15.70
  -6   5  -6  196.78   17.40
   6   5   6  161.58   18.30
   7  -5   6   -6.60    7.90
   7  -5   6   -0.10    7.90
  -7   5  -6   -9.90    7.20
   7   5   6  -14.10    8.30
   8  -5   6   41.50   12.10
   8   5   6   24.10   12.70
  -8   5  -6   32.00    9.50
   9  -5   6    1.50   10.00
   9   5   6    1.90   12.00
  -9   5  -6   13.40   10.30
  10  -5   6   -4.30   11.80
  10   5   6    6.50   14.50
  11  -6  -6   -4.10   11.10
  11  -6  -6   10.30   12.00
  11   6  -6  -15.50   14.80
  11   6  -6  -18.00   10.20
  11   6  -6   18.70   13.70
  10  -6  -6   18.40   12.40
  10  -6  -6   23.20   12.10
  10   6  -6    6.30   13.90
  10   6  -6   37.50   14.40
  10   6  -6   22.00   12.50
   9  -6  -6   15.80   10.70
   9  -6  -6   12.80   10.80
  -9   6   6   23.20   10.50
   9   6  -6   11.20   10.60
   9   6  -6    9.90   11.30
   9   6  -6    3.60   11.70
   8  -6  -6   18.00   10.50
  -8  -6   6    8.00    6.70
   8  -6  -6   15.90   10.40
   8   6  -6   21.10   13.30
   8   6  -6   13.90   10.60
   8   6  -6   -1.70    9.20
  -8   6   6   17.30    7.40
   7  -6  -6   74.89   14.10
  -7  -6   6   91.49   11.30
   7  -6  -6   55.59   12.60
   7   6  -6   68.69   12.60
   7   6  -6   71.19   12.20
  -7   6   6   74.59   10.30
   7   6  -6   90.09   16.10
   6  -6  -6  862.11   32.00
   6  -6  -6  922.91   31.70
  -6  -6   6  944.71   28.00
   6   6  -6  947.11   36.50
  -6   6   6  957.60   28.30
   6   6  -6  968.10   28.80
   6   6  -6  948.91   30.40
  -5  -6   6   23.70    9.20
   5  -6  -6   20.60    9.70
   5  -6  -6   25.00    8.90
   5   6  -6   22.80   10.80
  -5   6   6    5.40    7.60
   5   6  -6   25.60    8.60
   5   6  -6   34.50    8.40
   5   6  -6   11.30    9.50
   4  -6  -6    9.10    7.90
  -4  -6   6    1.40    8.00
   4  -6  -6   -1.90    8.00
   4   6  -6   -0.70    6.20
  -4   6   6   18.10    8.60
   4   6  -6   -6.20    7.10
   4   6  -6    7.20    8.90
   3  -6  -6   46.60    9.90
  -3  -6   6   35.80    9.50
   3   6  -6   50.49    7.60
  -3   6   6   32.60    9.10
   3   6  -6   35.40    9.10
   2  -6  -6  111.49   12.90
  -2  -6   6  111.19   12.60
   2   6  -6  119.49    8.40
  -2   6   6  110.49   12.50
  -2   6   6  124.99    7.50
   2   6  -6   94.19   11.80
   1  -6  -6  151.28   14.10
  -1  -6   6  146.09   13.70
  -1   6   6  148.09   13.70
  -1   6   6  147.19    9.40
   1   6  -6  146.19   13.80
   0  -6  -6  203.98   14.50
   0  -6   6  222.38   16.00
   0   6   6  220.68   12.30
   0   6  -6  220.38   16.50
   0   6   6  243.68   15.60
  -1  -6  -6  312.47   17.90
   1  -6   6  281.77   18.00
   1   6   6  288.77   15.30
  -1   6  -6  286.37   18.50
   1   6   6  304.17   17.30
  -2  -6  -6   12.40    8.40
   2  -6   6   17.90    9.10
   2  -6   6   13.00    3.90
  -2   6  -6   27.80   10.30
   2   6   6    9.20    7.40
   2   6   6   12.30    7.20
  -3  -6  -6  394.86   20.40
   3  -6   6  405.76   20.90
   3  -6   6  398.66   13.70
   3   6   6  395.36   19.80
   3   6   6  374.26   21.00
  -3   6  -6  419.86   22.90
   4  -6   6  144.19   15.40
   4  -6   6  161.38   12.00
   4  -6   6  136.89   11.80
  -4  -6  -6  145.69   14.70
   4   6   6  128.79   13.30
   4   6   6  125.69   15.00
  -4   6  -6  149.39   16.60
   5  -6   6   -4.20    6.20
   5  -6   6   -5.80    7.60
   5  -6   6    3.90    7.20
  -5   6  -6    2.10    9.10
   5   6   6   -3.30    8.00
   6  -6   6   66.79   11.40
   6   6   6   59.99   13.70
  -6   6  -6   56.59   12.00
   7  -6   6    3.40    9.00
   7   6   6   19.80   11.60
  -7   6  -6    9.40    9.20
   8  -6   6    2.00    9.20
  -8   6  -6    6.90    8.60
   8   6   6   -4.50   10.40
   9   6   6   -9.30   11.30
  -9   6  -6    2.10    8.50
  10   6   6   34.90   16.70
  11   7  -6   33.90   18.10
  10  -7  -6   14.50   11.40
  10  -7  -6  -14.70    8.70
  10   7  -6   -9.10   10.30
  10   7  -6  -11.60   13.50
   9  -7  -6   -1.70    9.20
   9  -7  -6   25.10   12.60
  -9   7   6   12.00    7.20
   9   7  -6   13.30   13.30
   9   7  -6   22.20   11.30
  -8  -7   6   39.50    9.10
   8  -7  -6   37.40   11.90
   8  -7  -6   25.50   11.50
  -8   7   6   31.80    8.90
   8   7  -6   44.20   12.30
   8   7  -6   27.30   13.40
  -7  -7   6   61.39   11.30
   7  -7  -6   76.79   15.10
   7  -7  -6   80.39   13.80
  -7   7   6   82.79   12.00
   7   7  -6   54.69   12.10
   7   7  -6   62.79   15.00
  -6  -7   6  139.59   15.20
   6  -7  -6  161.68   17.00
   6  -7  -6  153.28   17.50
  -6   7   6  172.98   16.20
   6   7  -6  148.89   15.50
   6   7  -6  135.69   17.60
  -5  -7   6  169.78   16.70
   5  -7  -6  208.28   17.30
   5  -7  -6  191.68   16.80
   5  -7  -6  157.18   17.10
   5   7  -6  173.18   18.20
   5   7  -6  170.98   14.10
  -5   7   6  177.18   16.40
   4  -7  -6  250.37   18.50
  -4  -7   6  215.78   18.00
   4  -7  -6  229.08   18.00
   4   7  -6  216.28   13.80
   4   7  -6  216.48   18.80
  -4   7   6  216.98   17.00
   4   7  -6  241.68   18.00
  -3  -7   6  128.79   15.10
   3  -7  -6   97.99   13.50
   3   7  -6  123.29   10.10
   3   7  -6  106.39   14.20
  -3   7   6   98.89   13.50
  -2  -7   6  108.69   14.70
   2  -7  -6  162.68   16.50
  -2   7   6  127.09   14.20
   2   7  -6  138.89    8.20
  -2   7   6  150.68    8.40
   2   7  -6  116.19   14.70
  -1  -7   6   90.69   14.20
   1  -7  -6   77.09   12.40
  -1   7   6   72.39   11.70
  -1   7   6   84.49    8.00
   1   7  -6   99.99   14.50
   0  -7  -6    9.80    9.00
   0  -7   6   -4.40    9.20
   0   7   6    3.20    7.90
   0   7  -6    1.60    9.20
   0   7   6    6.50    6.00
  -1  -7  -6   63.39   11.60
   1  -7   6   50.39   11.30
   1   7   6   58.29    9.20
   1   7   6   50.09   11.00
  -1   7  -6   38.80   11.50
   2  -7   6  155.68   17.00
  -2  -7  -6  127.39   14.20
   2   7   6  134.89   13.40
  -2   7  -6  128.09   16.20
   2   7   6  133.39   14.30
  -3  -7  -6    0.50    8.50
   3  -7   6  -14.00    7.60
  -3   7  -6   -9.60    9.00
   3   7   6    6.80    8.50
   3   7   6    7.30    7.80
   4  -7   6   43.00   11.50
  -4  -7  -6   48.30   11.20
  -4   7  -6   24.00   11.30
   4   7   6   36.20   10.90
   4   7   6   55.09   10.70
  -5  -7  -6    4.90    8.30
   5  -7   6   -1.80    8.90
  -5   7  -6  -11.40    8.10
   5   7   6   10.40    9.30
  -6   7  -6  117.69   15.60
   6   7   6  124.69   17.10
  -7   7  -6   57.39   12.70
   7   7   6   68.99   15.30
   8   7   6    1.90   11.90
  -8   7  -6   13.30    9.30
   9   7   6  -15.70   12.30
  -9   7  -6   -2.30    8.30
  10  -8  -6    6.60   11.10
  10  -8  -6   11.70   11.20
  10   8  -6   17.00   12.80
  10   8  -6  -19.80   13.10
   9  -8  -6   43.40   13.20
   9  -8  -6   -1.40    9.60
  -9   8   6   13.10    7.90
   9   8  -6   19.70   11.10
   9   8  -6    4.60   13.80
   8  -8  -6   74.49   14.70
  -8  -8   6  110.49   13.20
   8  -8  -6  119.89   16.80
   8   8  -6   75.69   16.60
  -8   8   6   95.99   13.10
   8   8  -6   87.39   14.90
   7  -8  -6   14.10    9.80
   7  -8  -6   19.40   11.00
  -7  -8   6   -7.20    8.10
   7   8  -6   -3.10   10.50
  -7   8   6   17.90    9.00
   7   8  -6   12.90    9.30
   6  -8  -6    3.90    7.90
  -6  -8   6   -1.40    8.90
   6  -8  -6   12.30    9.70
  -6   8   6    8.50    8.40
   6   8  -6    3.80    7.70
   6   8  -6  -13.10    8.80
   5  -8  -6   87.99   14.00
   5  -8  -6   92.19   12.80
   5  -8  -6   83.09   13.50
  -5  -8   6   70.49   13.70
   5   8  -6   54.99   13.50
  -5   8   6   74.89   13.10
  -4  -8   6   58.29   12.30
   4  -8  -6   36.80   11.60
   4  -8  -6   38.40   11.60
   4   8  -6   48.40   11.10
  -4   8   6   36.10   11.20
  -3  -8   6    4.90   10.30
   3  -8  -6   15.40   10.70
   3   8  -6    1.90    9.40
  -3   8   6   12.10    9.20
   2  -8  -6   30.70   11.40
  -2  -8   6   15.30   10.20
  -2   8   6    4.90    9.50
   2   8  -6   23.90   10.70
   1  -8  -6   50.59   13.00
  -1  -8   6   46.90   12.60
  -1   8   6   69.79   13.00
  -1   8   6   37.30    6.70
   1   8  -6   52.99   12.80
   0  -8  -6  661.33   28.70
   0  -8   6  676.13   29.70
   0   8  -6  654.13   28.20
   0   8   6  682.93   21.50
  -1  -8  -6   31.40   11.50
   1  -8   6   43.30   13.10
   1   8   6   25.80   10.70
  -1   8  -6   29.30   12.00
   1   8   6   24.70    8.10
  -2  -8  -6   43.40   11.80
   2  -8   6   33.80   12.20
   2   8   6   36.10   11.10
   2   8   6   46.30   10.10
  -2   8  -6   47.50   13.00
  -3  -8  -6  172.28   18.20
   3  -8   6  110.19   15.70
  -3   8  -6  122.79   16.00
   3   8   6  143.49   16.60
   3   8   6  164.18   16.30
  -4  -8  -6   51.89   11.50
   4  -8   6   39.10   12.30
   4   8   6   33.40   11.20
  -4   8  -6   24.90   11.30
   4   8   6   42.40   10.60
  -5  -8  -6    0.40    8.20
   5   8   6   15.50   10.10
  -5   8  -6   11.30   10.20
  -6   8  -6   -2.10    9.60
   6   8   6    7.80    9.70
  -7   8  -6   60.99   14.10
   7   8   6   63.69   16.00
   8   8   6   -4.10   10.30
  -8   8  -6   -1.80    8.80
   9   8   6  -10.90   11.90
  -9   8  -6   20.30   10.10
   9  -9  -6  217.08   24.50
  -9   9   6  240.38   18.90
   9   9  -6  233.88   26.70
   8  -9  -6    9.80    9.80
  -8  -9   6   16.40    9.20
  -8   9   6    5.60    8.30
   8   9  -6   -5.00   12.20
  -7  -9   6   26.10   10.90
   7  -9  -6   26.90   12.00
   7   9  -6    8.20   12.00
  -7   9   6   31.10   10.70
  -6  -9   6    4.00    9.10
   6  -9  -6   -1.30    8.60
   6   9  -6   -4.20   10.20
  -6   9   6   -0.70    9.00
   5  -9  -6   77.29   14.10
   5  -9  -6   78.89   14.20
  -5  -9   6   56.09   13.80
   5   9  -6   73.19   14.20
  -5   9   6   76.19   13.90
   4  -9  -6   20.90   10.90
  -4  -9   6   48.20   12.00
   4  -9  -6   23.70   10.80
  -4   9   6   34.00   11.80
   4   9  -6   46.90   11.80
   3  -9  -6   10.30   10.20
  -3  -9   6   18.00   10.80
  -3   9   6    3.90    9.10
   3   9  -6    2.80    9.90
  -2  -9   6  -12.20    9.40
   2  -9  -6   36.60   12.60
  -2   9   6   10.90    9.70
   2   9  -6    4.10   10.20
  -1  -9   6   47.60   13.00
   1  -9  -6   49.30   13.20
   1   9  -6   44.40   12.90
  -1   9   6   68.49   13.90
   0  -9   6  132.39   18.10
   0  -9  -6  133.39   17.30
   0   9   6  156.68   14.50
   0   9   6  163.98   19.10
   0   9  -6  164.88   19.60
   1  -9   6   39.40   13.20
  -1  -9  -6   46.30   13.20
  -1   9  -6   63.79   14.60
   1   9   6   44.10    9.10
   1   9   6   40.30   12.10
   2  -9   6  357.76   24.60
  -2  -9  -6  395.86   23.70
  -2   9  -6  359.96   24.90
   2   9   6  352.06   22.20
   2   9   6  387.66   20.90
  -3  -9  -6   16.90   10.50
   3  -9   6   26.00   11.80
  -3   9  -6   24.30   11.80
   3   9   6   19.40   10.00
   3   9   6   13.30    9.40
   4  -9   6   10.50   10.90
  -4  -9  -6   49.90   12.40
   4   9   6   35.30   11.50
  -4   9  -6   25.00   12.20
   4   9   6   30.00   10.40
  -5  -9  -6   33.70   10.90
   5   9   6   32.10   11.80
  -5   9  -6   38.70   13.00
  -6  -9  -6   69.99   13.50
   6   9   6   85.29   16.00
  -6   9  -6   73.49   15.60
  -7   9  -6    0.90   10.20
   7   9   6   -6.60   10.40
   8   9   6   22.10   13.90
  -8   9  -6   15.00   12.20
   9 -10  -6   29.10   12.60
   9  10  -6  -19.20   13.30
  -9  10   6   16.40   10.70
   8 -10  -6   22.50   11.80
  -8 -10   6   42.90   12.20
   8  10  -6   11.40   13.50
  -8  10   6   22.00   11.00
   7 -10  -6   95.69   16.90
  -7 -10   6   54.09   12.90
  -7  10   6   86.09   15.10
   7  10  -6   79.39   17.10
  -6 -10   6  -12.80    8.80
   6 -10  -6    9.20   10.40
   6  10  -6  -11.90   10.10
  -6  10   6   11.20    9.50
   5 -10  -6   18.60   10.90
   5 -10  -6   -5.50   12.30
  -5 -10   6   12.90   11.30
  -5  10   6   19.80   10.90
   4 -10  -6   -4.90    9.40
  -4 -10   6    2.00   10.20
   4 -10  -6    4.40   10.40
  -4  10   6    9.00   10.00
   4  10  -6   13.80   11.00
  -3 -10   6   37.10   12.90
   3 -10  -6   28.50   12.90
   3  10  -6   25.30   11.80
  -3  10   6   16.70   11.50
   2 -10  -6   23.30   11.50
  -2 -10   6   26.10   12.00
  -2  10   6   27.80   12.00
   2  10  -6   16.40   11.40
   1 -10  -6  207.78   20.90
  -1 -10   6  220.78   22.30
  -1  10   6  176.98   19.80
   1  10  -6  187.98   21.50
   0 -10   6   16.70   12.10
   0 -10  -6   24.30   12.10
   0  10   6   14.00   10.80
   0  10  -6   25.10   12.30
   1 -10   6    3.00   10.80
  -1 -10  -6   18.10   11.20
  -1  10  -6   12.60   11.40
   1  10   6   18.60   10.40
   2 -10   6   23.10   12.50
  -2 -10  -6   36.60   12.30
  -2  10  -6   -1.90   10.60
   2  10   6   32.10    9.20
   2  10   6   36.10   11.60
  -3 -10  -6   -2.20    9.70
   3 -10   6    4.00   10.80
  -3  10  -6   -0.80   10.30
   3  10   6   15.70   10.40
   3  10   6   10.20    9.10
  -4 -10  -6   57.29   13.80
   4 -10   6   60.59   15.30
  -4  10  -6   85.49   16.90
   4  10   6   32.80   11.90
  -5 -10  -6   -1.20    9.20
  -5  10  -6   16.80   11.70
   5  10   6   34.40   11.80
  -6 -10  -6  -13.70    9.00
  -6  10  -6    5.50   10.60
   6  10   6   18.80   11.60
  -7  10  -6   10.90   11.20
   7  10   6   10.50   12.50
   8 -11  -6   30.20   13.30
  -8 -11   6   13.40   11.90
  -8  11   6   15.30   10.80
   8  11  -6  -21.50   12.30
   7 -11  -6    8.70   11.50
  -7 -11   6   -7.60   11.00
  -7  11   6   26.00   11.50
   7  11  -6  -16.70   11.40
  -6 -11   6    3.10    9.60
   6 -11  -6   14.50   11.30
  -6  11   6    7.20   10.80
   5 -11  -6   13.10   10.60
  -5 -11   6   -0.10   10.60
  -5  11   6   31.20   12.60
   4 -11  -6  -10.80    9.90
  -4 -11   6  -13.20    9.20
   4 -11  -6   -3.10   10.50
  -4  11   6    7.40   10.20
   3 -11  -6   10.30   11.90
  -3 -11   6    7.00   11.40
  -3  11   6   -2.60   10.00
   3  11  -6    6.80   10.90
   2 -11  -6   69.89   16.00
  -2 -11   6   49.10   14.80
  -2  11   6   48.20   14.00
   2  11  -6   47.00   14.90
  -1 -11   6  229.78   23.80
   1 -11  -6  239.28   24.70
   1  11  -6  199.28   22.00
  -1  11   6  269.27   25.80
   0 -11   6  210.78   23.80
   0 -11  -6  163.78   21.30
   0  11  -6  165.78   21.10
   0  11   6  200.18   21.80
   1 -11   6   53.69   15.90
  -1 -11  -6   34.70   14.20
  -1  11  -6   71.39   16.80
   1  11   6   40.90   13.50
  -2 -11  -6    5.60   11.00
   2 -11   6  -19.80   10.10
  -2  11  -6   -4.90   10.00
   2  11   6   11.10   10.60
  -3 -11  -6    8.40   10.50
   3 -11   6   12.20   12.70
   3  11   6    9.50   10.70
  -3  11  -6  -10.20   10.00
   3  11   6   -9.50   10.30
   4 -11   6   10.30   12.20
  -4 -11  -6   10.20   11.80
  -4  11  -6   -8.40    9.70
   4  11   6   16.50   10.40
  -5 -11  -6   18.50   12.20
  -5  11  -6    6.40   12.10
   5  11   6   33.60   12.50
  -6 -11  -6    6.80   11.20
   6  11   6   -2.40   11.10
  -6  11  -6    3.10   11.00
   7  11   6   13.30   13.20
  -7  11  -6   -2.00   11.20
  -7 -12   6   30.40   13.50
  -7  12   6   23.40   12.80
  -6 -12   6   21.60   13.80
  -6  12   6   47.20   14.10
  -5 -12   6   31.70   14.30
   5 -12  -6   35.20   16.10
  -5  12   6   23.20   12.90
   4 -12  -6   -5.40   11.50
   4 -12  -6   -9.50    9.40
  -4 -12   6    2.30   12.40
  -4  12   6  -23.30    8.90
   3 -12  -6   56.79   15.50
  -3 -12   6   29.40   13.90
  -3  12   6   54.39   15.40
   3  12  -6   48.70   14.80
   2 -12  -6   -2.80   11.50
  -2 -12   6   16.50   13.70
  -2  12   6   51.49   15.40
   2  12  -6    0.90   11.90
  -1 -12   6   10.50   13.10
   1 -12  -6   19.30   13.10
   1  12  -6   -8.90   11.20
  -1  12   6   18.70   13.10
   0 -12   6   -1.40   12.20
   0 -12  -6   15.60   13.40
   0  12  -6   -5.20   11.40
   0  12   6   -1.40   11.20
  -1 -12  -6   -3.80   12.20
   1 -12   6   25.00   14.20
   1  12   6   14.00   12.30
  -1  12  -6    3.80   11.40
   2 -12   6   44.10   16.10
  -2 -12  -6   36.80   14.50
   2  12   6   36.20   13.80
  -2  12  -6   14.50   12.90
  -3 -12  -6   26.70   13.30
   3 -12   6    4.00   12.70
   3  12   6   -4.50   11.20
  -3  12  -6   -9.90   10.50
  -4 -12  -6   27.10   13.10
   4 -12   6   15.10   13.20
  -4  12  -6    4.50   11.90
  -5 -12  -6   33.00   14.00
  -5  12  -6    7.00   13.00
  -6 -12  -6   -9.10   11.60
  -6  12  -6   25.10   14.00
   6  12   6   -5.30   11.60
  -6 -13   6   -5.00   13.20
  -6  13   6   -9.60   10.30
  -5 -13   6  -23.60    9.30
  -5  13   6   20.30   12.90
  -4 -13   6   24.30   14.00
   4 -13  -6    2.80   12.80
  -4  13   6   22.10   13.30
   3 -13  -6    4.60   13.30
  -3 -13   6  -11.90   13.00
  -3  13   6    4.70   12.30
   3  13  -6  -13.20   12.70
  -2 -13   6   19.30   14.00
   2 -13  -6    9.70   14.60
  -2  13   6   21.60   14.60
   2  13  -6   22.10   15.00
   1 -13  -6   37.90   16.30
  -1 -13   6   33.20   16.10
   1  13  -6   47.80   15.90
  -1  13   6   13.80   13.30
   0 -13  -6    0.50   13.40
   0 -13   6   -2.10   12.80
   0  13   6    9.00   13.40
   0  13  -6    4.60   13.40
  -1 -13  -6   15.60   14.60
   1 -13   6   43.50   16.60
   1  13   6   18.70   13.80
  -1  13  -6   -0.10   12.50
  -2 -13  -6    4.20   12.90
   2 -13   6    2.80   14.10
   2  13   6  -19.80   10.80
  -2  13  -6    2.80   13.80
  -3 -13  -6   49.99   16.30
   3 -13   6   71.79   18.60
  -3  13  -6   45.60   16.70
   4 -13   6   14.70   15.50
  -4 -13  -6    6.90   14.10
  -4  13  -6    6.50   13.60
   3 -14  -6   -8.90   13.80
  -3 -14   6   11.00   15.40
  -3  14   6   29.10   15.20
  -2 -14   6   36.50   18.10
   2 -14  -6   10.30   15.00
   2  14  -6   -2.30   14.00
  -2  14   6    2.40   13.60
   1 -14  -6   11.50   15.60
  -1 -14   6   -6.40   14.70
  -1  14   6   17.90   14.80
   1  14  -6   -3.80   14.80
   0 -14   6  114.99   23.10
   0 -14  -6  117.49   21.70
   0  14  -6  103.89   21.70
   0  14   6   79.99   19.30
   1 -14   6    5.60   15.20
  -1 -14  -6   12.80   16.50
  -1  14  -6   28.50   16.40
   1  14   6    2.30   14.80
   2 -14   6   24.00   17.30
  -2 -14  -6   11.10   14.70
   2  14   6   29.20   14.80
  -2  14  -6   -9.90   15.30
  12   0  -7   12.10   13.30
  12   0  -7  -23.80   13.30
  12   0  -7  -21.90    9.20
  11   0  -7    8.10   10.20
  11   0  -7   -0.20   12.60
  11   0  -7    3.70   10.70
  10   0  -7    0.10   10.30
  10   0  -7    2.40   10.00
  10   0  -7  -19.90   10.50
   9   0  -7   -5.50   10.10
   9   0  -7  -15.40    9.00
   9   0  -7   -2.50    9.40
   8   0  -7   -3.20    8.60
   8   0  -7   -5.70    9.50
   8   0  -7   -4.60    9.70
   7   0  -7    4.60    9.70
   7   0  -7    5.40    8.80
   7   0  -7   20.60   10.60
  -6   0   7   -1.90    3.20
   6   0  -7  -22.70    5.90
   6   0  -7    8.10    8.40
   6   0  -7    8.40    8.50
   5   0  -7   -4.20    5.60
  -5   0   7    0.00    3.00
   4   0  -7    6.40    5.60
  -4   0   7   -3.70    2.80
  -3   0   7   -2.80    3.10
   3   0  -7    7.00    5.30
  -2   0   7    2.80    3.70
  -1   0   7    1.60    3.80
   0   0   7   -1.30    3.90
   1   0   7    1.70    3.90
   2   0   7    4.50    3.90
   3   0   7    2.70    5.70
   3   0   7   11.90    4.70
   4   0   7    6.20    4.70
   4   0   7   -2.50    6.60
   5   0   7  -10.80    4.50
   5   0   7  -17.00    6.90
   6   0   7   -8.30    7.80
   7   0   7  -12.00    8.00
   8   0   7   -7.80   10.00
   9   0   7    7.50   10.80
  10   0   7  -19.70   10.30
  12  -1  -7   49.70   16.00
  12  -1  -7   36.50   14.70
  12  -1  -7    2.30   15.70
  12   1  -7  -12.30   14.10
  12   1  -7   28.10   15.00
  12   1  -7   65.39   16.70
  11  -1  -7   12.30   12.70
  11  -1  -7   -3.90   10.10
  11  -1  -7   -9.90   12.00
  11   1  -7    7.80   12.00
  11   1  -7    4.70   11.30
  11   1  -7    4.90   12.90
  10  -1  -7   -4.30   11.10
  10  -1  -7   16.20   10.80
  10  -1  -7    3.60   10.80
  10   1  -7    4.30   10.80
  10   1  -7    2.60    9.50
  10   1  -7   11.10   12.90
   9  -1  -7    2.00   11.00
   9  -1  -7   24.60   11.20
   9  -1  -7    8.80   10.50
   9   1  -7   -3.50   10.50
   9   1  -7   16.50   10.20
   9   1  -7    6.40   10.90
   8  -1  -7    7.20    9.90
   8  -1  -7    9.80    8.80
   8  -1  -7   -8.20    9.80
   8   1  -7   -0.90    9.10
   8   1  -7   -7.50    8.60
   8   1  -7    4.80   10.20
   7  -1  -7    6.70    8.70
   7  -1  -7    6.60    9.10
   7  -1  -7   10.40    9.80
   7   1  -7    1.50   10.40
  -7   1   7    6.20    3.30
   7   1  -7    1.60    9.90
   7   1  -7   20.10    9.20
   6  -1  -7    1.60    7.80
   6  -1  -7    5.10    8.60
  -6  -1   7   -4.20    3.70
   6   1  -7   12.00    8.20
   6   1  -7    1.80    8.10
  -6   1   7   -0.30    3.40
   6   1  -7   11.30    9.80
   5  -1  -7  137.29   12.60
  -5  -1   7  176.68    8.70
   5   1  -7  166.38   12.90
  -5   1   7  182.68    8.60
   5   1  -7  196.08   15.60
  -4  -1   7  455.65   13.40
   4  -1  -7  475.35   18.30
  -4   1   7  463.25   13.60
   4   1  -7  479.45   17.10
  -3  -1   7    3.20    3.70
   3  -1  -7    3.80    5.50
  -3   1   7    3.20    3.50
   3   1  -7    3.70    4.50
  -2  -1   7  295.47   11.60
   2   1  -7  279.67   11.60
  -2   1   7  290.67   11.30
  -1  -1   7 1739.73   31.10
  -1   1   7 1759.12   31.20
   0  -1   7 1839.02   32.70
   0   1   7 1795.02   32.40
   1  -1   7    3.40    3.70
   1   1   7   -2.60    3.70
   2  -1   7   90.79    8.70
   2   1   7   58.89    7.10
   3  -1   7   60.69    7.70
   3   1   7   62.59    7.70
   3   1   7   58.29    9.10
   4  -1   7    4.30    5.20
   4  -1   7   -0.50    6.70
   4   1   7    5.30    7.60
   4   1   7    5.10    4.90
   5  -1   7  498.15   24.50
   5  -1   7  500.05   18.10
   5   1   7  435.86   24.30
   5   1   7  467.95   16.80
   6  -1   7   57.79   12.70
   6   1   7   45.70   12.30
   7  -1   7  124.69   17.00
   7   1   7  122.49   17.50
   8  -1   7   28.50   12.40
   8   1   7   -1.30   10.50
   9  -1   7    5.80   11.30
   9   1   7   24.60   13.80
  10  -1   7   93.09   18.40
  10   1   7   88.19   20.30
  12  -2  -7   28.00   15.50
  12  -2  -7   27.10   14.20
  12   2  -7   54.09   17.80
  12   2  -7   22.80   13.40
  12   2  -7    6.10   16.10
  11  -2  -7   23.10   13.10
  11  -2  -7    4.00   13.20
  11  -2  -7   19.60   13.10
  11   2  -7    5.50   14.20
  11   2  -7   -7.90   10.50
  11   2  -7   22.50   13.00
  10  -2  -7   83.39   15.60
  10  -2  -7   75.99   15.90
  10  -2  -7   99.49   17.30
  10   2  -7   66.99   14.70
  10   2  -7   55.89   15.00
  10   2  -7   67.19   16.70
   9  -2  -7   -3.70    9.90
   9  -2  -7   11.90    9.80
   9  -2  -7   -9.00    9.40
   9   2  -7   -2.50    8.90
   9   2  -7  -11.40    9.00
   9   2  -7   -6.30   10.60
   8  -2  -7   38.50   12.40
   8  -2  -7   18.90   10.40
   8  -2  -7   15.50    9.10
   8   2  -7   39.20   13.30
   8   2  -7   31.00   11.00
   8   2  -7   11.10   10.50
  -7  -2   7   22.60    4.60
   7  -2  -7   36.30   10.30
   7  -2  -7   14.40   10.30
   7   2  -7   21.00   10.70
   7   2  -7   36.80   11.60
  -7   2   7   14.40    4.30
   7   2  -7   23.20    9.70
  -6  -2   7  226.48   10.50
   6  -2  -7  226.08   16.40
   6  -2  -7  235.68   18.30
   6   2  -7  217.08   15.70
   6   2  -7  220.18   17.40
  -6   2   7  225.28   10.10
   6   2  -7  250.57   19.90
  -5  -2   7  733.23   17.90
   5  -2  -7  717.83   24.70
   5   2  -7  644.84   25.40
   5   2  -7  702.03   22.50
   5   2  -7  679.93   24.60
  -5   2   7  711.03   17.40
  -4  -2   7  561.64   16.00
   4  -2  -7  582.64   20.90
  -4   2   7  550.04   15.80
   4   2  -7  512.75   17.70
  -3  -2   7   29.50    5.60
  -3   2   7   39.00    6.20
   3   2  -7   44.40    6.50
  -2  -2   7    9.60    4.50
  -2   2   7    3.10    4.10
   2   2  -7   10.10    4.10
  -1  -2   7    0.20    4.30
  -1   2   7    1.80    4.00
   0  -2   7  917.21   22.60
   0   2   7  945.01   22.60
   1  -2   7   23.40    5.70
   1   2   7   15.70    4.80
   2  -2   7   19.00    5.80
   2   2   7   11.10    5.70
   2   2   7   18.40    5.30
   3  -2   7  675.53   20.30
   3   2   7  653.73   24.20
   3   2   7  679.43   19.90
   4  -2   7  454.15   17.90
   4  -2   7  507.55   21.70
   4   2   7  497.45   17.50
   4   2   7  516.75   23.80
   5  -2   7    5.70    8.40
   5  -2   7   -6.20    5.70
   5   2   7    5.90    5.70
   5   2   7   13.80    9.50
   6  -2   7   21.70    9.60
   6   2   7   24.60   10.80
   7  -2   7  115.79   16.40
   7   2   7  123.09   17.40
   8  -2   7  251.17   23.80
   8   2   7  208.28   23.60
  -8   2  -7  233.08   15.50
   9  -2   7   12.00   11.50
   9   2   7   18.30   13.00
  10  -2   7    1.60   12.50
  10   2   7   13.90   14.80
  12  -3  -7   25.70   14.50
  12  -3  -7    1.50   12.30
  12   3  -7   12.40   13.10
  12   3  -7   16.60   13.50
  12   3  -7  -17.70   15.00
  11  -3  -7   -9.20   10.00
  11  -3  -7   17.70   14.10
  11   3  -7  -18.90   12.90
  11   3  -7   12.40   11.20
  11   3  -7   23.20   13.30
  10  -3  -7  111.29   18.60
  10  -3  -7  154.58   20.30
  10   3  -7  112.89   19.90
  10   3  -7  138.89   19.10
  10   3  -7  145.49   18.30
   9  -3  -7    9.20   11.20
   9  -3  -7   17.30   10.50
   9   3  -7    2.90   10.30
   9   3  -7    5.60    9.70
   9   3  -7    0.30   11.70
   8  -3  -7   12.70    9.70
   8  -3  -7   25.10   11.20
   8   3  -7   16.60   10.90
   8   3  -7   -3.90   10.20
  -8   3   7   23.70    4.80
   8   3  -7   26.30    9.70
   7  -3  -7   11.80    9.70
  -7  -3   7   -0.50    5.10
   7  -3  -7   -2.30    8.10
   7   3  -7   -3.90   10.00
   7   3  -7    2.20    8.00
  -7   3   7    4.90    4.30
   7   3  -7    4.70    9.30
   6  -3  -7   31.80   10.50
  -6  -3   7   23.80    6.50
   6  -3  -7   34.00   10.70
   6   3  -7   11.10    8.10
   6   3  -7   42.40   11.30
   6   3  -7   22.70   11.00
  -6   3   7   40.90    6.70
  -5  -3   7    5.60    5.60
   5  -3  -7    2.90    8.00
   5   3  -7   -2.80    8.00
   5   3  -7    7.50    5.40
   5   3  -7   -0.30    7.10
   5   3  -7   10.00    6.90
  -5   3   7   -6.30    4.30
  -4  -3   7  547.85   17.40
   4  -3  -7  583.84   21.60
   4  -3  -7  573.44   17.70
   4   3  -7  589.74   18.00
  -4   3   7  555.74   17.50
  -3  -3   7  130.89   10.10
   3  -3  -7  139.89   10.00
   3   3  -7  122.39    8.60
  -3   3   7  138.29    9.70
  -2  -3   7  300.07   13.50
   2  -3  -7  287.97   13.40
  -2   3   7  294.47   13.20
   2   3  -7  281.27    9.60
   1  -3  -7 2440.66   42.80
  -1  -3   7 2556.44   43.10
   1   3  -7 2450.75   31.60
  -1   3   7 2445.06   42.40
   0  -3   7   19.30    6.00
   0   3   7   18.40    5.70
   1  -3   7 1292.27   29.50
   1   3   7 1326.17   29.10
   2  -3   7   22.60    6.60
   2   3   7   22.40    6.60
   2   3   7   41.80    7.10
   3  -3   7   11.50    6.00
   3   3   7    9.30    5.60
   3   3   7   10.40    7.20
   4  -3   7   27.50    8.30
   4  -3   7   21.80    7.30
   4   3   7   16.00    8.80
   4   3   7   26.30    6.60
   5  -3   7   50.09    9.10
   5  -3   7   34.10    9.40
   5   3   7   33.70   11.20
   6  -3   7   18.90    9.80
   6   3   7   20.10   10.50
   7  -3   7    5.40    9.40
   7   3   7  -13.70    8.50
  -7   3  -7   -3.00    7.50
   8  -3   7   -6.70    9.80
  -8   3  -7    1.40    7.10
   8   3   7   10.50   11.70
   9  -3   7   -3.80    9.60
   9   3   7    0.20   11.20
  10   3   7    7.30   13.10
  11  -4  -7   40.30   14.70
  11  -4  -7   64.79   16.60
  11   4  -7   30.00   17.60
  11   4  -7   45.30   15.00
  11   4  -7   22.80   12.50
  10  -4  -7   46.70   14.00
  10  -4  -7   31.70   13.40
  10   4  -7   48.10   14.50
  10   4  -7   44.90   13.50
  10   4  -7   33.70   15.50
   9  -4  -7    8.80   10.30
   9  -4  -7    7.20   10.00
   9   4  -7   -5.80    9.70
   9   4  -7    0.30   12.10
   9   4  -7   11.50    9.70
   8  -4  -7   57.99   13.10
   8  -4  -7   42.20   12.50
   8   4  -7   22.30   11.30
   8   4  -7   38.40   11.40
   8   4  -7   34.70   12.70
  -8   4   7   34.40    6.30
   7  -4  -7   -5.40    8.80
   7  -4  -7  -11.90    8.40
  -7  -4   7    8.50    6.00
   7   4  -7  -11.60    6.80
  -7   4   7    4.80    5.10
   7   4  -7  -16.60    9.50
   7   4  -7   -5.50    8.30
  -6  -4   7   59.99    9.10
   6  -4  -7   65.19   12.80
   6  -4  -7   48.60   11.70
  -6   4   7   58.19    8.50
   6   4  -7   69.29   11.30
   6   4  -7   68.99   12.00
   6   4  -7   65.39   13.30
   5  -4  -7   26.90    6.90
  -5  -4   7   10.90    6.60
   5  -4  -7   11.40    9.10
  -5   4   7   12.20    6.30
   5   4  -7   27.50    7.80
   5   4  -7   22.80   11.10
   5   4  -7   26.10    7.20
   5   4  -7   23.00    8.60
   4  -4  -7  642.34   20.40
   4  -4  -7  628.84   23.20
  -4  -4   7  643.94   20.80
   4   4  -7  673.13   20.40
   4   4  -7  633.74   21.20
   4   4  -7  644.24   18.90
  -4   4   7  653.33   20.50
  -3  -4   7   13.90    6.30
   3  -4  -7   14.00    6.20
   3   4  -7   11.70    4.60
   3   4  -7    7.70    6.20
  -3   4   7    9.40    5.70
  -2  -4   7  300.17   14.60
   2  -4  -7  303.77   14.80
  -2   4   7  268.47   14.10
   2   4  -7  278.37    8.70
  -1  -4   7  864.61   24.30
   1  -4  -7  857.51   24.10
  -1   4   7  823.72   23.90
   0  -4  -7   14.70    6.70
   0  -4   7   16.20    6.80
   0   4   7   12.80    6.30
  -1  -4  -7  567.24   20.10
   1  -4   7  504.75   19.10
   1   4   7  530.15   19.20
   1   4   7  506.35   18.80
   2  -4   7  411.16   18.00
   2   4   7  379.56   18.50
   2   4   7  416.26   17.30
   3  -4   7   62.89    9.80
   3   4   7   61.69    9.30
   3   4   7   51.19    9.90
   4  -4   7   43.40    8.90
   4  -4   7   38.60    9.10
   4   4   7   19.40    7.20
   4   4   7   41.30   10.50
   5  -4   7   75.19   12.10
   5  -4   7   55.69   10.60
   5  -4   7  102.89   12.30
   5   4   7  120.69   16.30
  -5   4  -7   68.49   11.80
   6  -4   7  309.07   20.80
   6  -4   7  317.87   19.50
   6   4   7  314.87   24.00
  -6   4  -7  299.87   18.40
   7  -4   7   57.49   12.60
   7  -4   7   22.30   10.30
   7   4   7   30.10   13.10
  -7   4  -7   16.70    8.30
   8  -4   7   -8.70    9.70
   8  -4   7    0.90    9.90
   8   4   7   -7.00   10.10
  -8   4  -7    3.60    8.10
   9   4   7   19.30   13.50
  10   4   7   15.90   15.10
  11  -5  -7    2.30   11.70
  11  -5  -7    7.40   12.40
  11   5  -7    2.00   11.90
  11   5  -7  -12.10   14.70
  11   5  -7  -15.40   10.00
  10  -5  -7    8.90   10.90
  10  -5  -7   26.00   12.10
  10   5  -7  -10.80   11.90
  10   5  -7    5.00   10.90
  10   5  -7   19.60   11.20
   9  -5  -7   33.00   12.50
   9  -5  -7   23.90   12.20
   9   5  -7   10.90   11.10
   9   5  -7    5.60   10.30
   9   5  -7   39.10   15.60
   8  -5  -7   51.69   12.70
   8  -5  -7   36.70   11.70
   8   5  -7   54.19   12.50
   8   5  -7   61.99   15.10
   8   5  -7   47.30   12.70
  -8   5   7   53.89    8.40
   7  -5  -7   97.79   15.40
   7  -5  -7   88.49   15.00
  -7  -5   7   93.99   10.40
   7   5  -7   96.59   14.80
  -7   5   7   74.09    9.70
   7   5  -7   80.09   12.20
   7   5  -7   91.69   15.80
   6  -5  -7  173.78   17.60
   6  -5  -7  157.48   16.80
  -6  -5   7  162.78   13.80
   6   5  -7  172.58   16.20
   6   5  -7  165.88   18.30
   6   5  -7  212.78   15.50
  -6   5   7  155.28   12.70
   5  -5  -7  237.38   15.10
   5  -5  -7  237.58   20.30
  -5  -5   7  232.18   16.00
   5   5  -7  221.98   16.00
   5   5  -7  245.08   15.10
   5   5  -7  217.58   18.80
   5   5  -7  220.08   14.00
  -5   5   7  212.68   14.40
  -4  -5   7   11.60    7.80
   4  -5  -7   -1.90    8.30
   4  -5  -7   20.90    7.40
   4   5  -7   13.90    7.20
   4   5  -7   13.70    7.30
  -4   5   7    9.50    7.10
   4   5  -7   13.00    6.10
   3  -5  -7   12.40    6.90
  -3  -5   7    9.60    7.00
   3   5  -7   13.50    4.90
  -3   5   7   11.30    6.40
   3   5  -7   10.30    7.10
  -2  -5   7  364.86   17.60
   2  -5  -7  381.96   17.80
   2   5  -7  358.66    9.20
  -2   5   7  360.46   16.90
   2   5  -7  390.76   18.00
   1  -5  -7  794.22   25.40
  -1  -5   7  775.92   25.20
  -1   5   7  812.42   25.30
   1   5  -7  828.32   26.10
   0  -5  -7  374.26   18.00
   0  -5   7  363.46   17.50
   0   5  -7  377.66   18.10
   0   5   7  393.96   15.50
   0   5   7  384.06   17.90
   1  -5   7   93.09   11.10
  -1  -5  -7   91.29   11.10
   1   5   7   86.59   10.80
  -1   5  -7   76.69   10.90
   1   5   7   98.79   10.30
   2  -5   7  149.69   14.30
  -2  -5  -7  138.19   13.30
  -2   5  -7  120.89   13.80
   2   5   7  133.99   12.90
   2   5   7  124.49   12.90
   3  -5   7   16.40    8.60
  -3   5  -7    4.10    9.10
   3   5   7    8.10    7.50
   3   5   7    3.00    6.80
   4  -5   7  134.89   14.10
   4  -5   7  121.39   11.00
   4  -5   7  101.19   11.10
   4   5   7  135.59   12.90
   4   5   7   86.19   13.70
  -4   5  -7  113.49   14.30
   5  -5   7   69.19   10.80
   5  -5   7   44.90   10.60
   5  -5   7   57.29   10.00
  -5   5  -7   54.19   12.00
   5   5   7   86.39   14.30
   6  -5   7  298.37   19.50
   6  -5   7  279.67   17.90
   6   5   7  250.87   23.50
  -6   5  -7  306.07   20.10
   7  -5   7   10.50    9.80
   7  -5   7    3.70    8.80
  -7   5  -7    6.70    9.10
   7   5   7   39.70   13.00
   8  -5   7   37.20   11.60
  -8   5  -7   38.70   11.10
   8   5   7   50.69   15.10
   9  -5   7   25.50   12.90
   9   5   7   10.00   12.40
  -9   5  -7   55.69   11.90
  10   5   7   19.70   16.20
  11  -6  -7   82.19   17.70
  11  -6  -7   56.59   16.10
  11   6  -7   51.09   19.70
  11   6  -7   46.70   16.50
  11   6  -7   64.19   16.70
  10  -6  -7   20.90   12.80
  10  -6  -7   14.20   11.40
  10   6  -7   26.00   12.10
  10   6  -7   54.69   14.10
  10   6  -7   20.50   15.10
   9  -6  -7   60.19   14.70
   9  -6  -7   43.50   13.50
   9   6  -7   39.20   12.90
  -9   6   7   44.50    8.50
   9   6  -7   55.79   16.00
   9   6  -7   50.39   13.10
   8  -6  -7   76.29   14.30
  -8  -6   7   82.99   10.30
   8  -6  -7   77.49   14.30
  -8   6   7   65.49    9.90
   8   6  -7   53.59   12.50
   8   6  -7   72.89   13.30
   8   6  -7   54.29   15.30
   7  -6  -7  237.88   19.50
   7  -6  -7  293.47   21.70
  -7  -6   7  277.27   16.50
  -7   6   7  306.97   16.80
   7   6  -7  287.47   24.20
   7   6  -7  322.27   19.50
   7   6  -7  281.77   20.10
   6  -6  -7   13.20    9.60
   6  -6  -7   -5.70    8.60
  -6  -6   7   -6.40    7.60
   6   6  -7   -4.30    8.40
   6   6  -7   -3.60   10.10
   6   6  -7   -5.30    7.60
  -6   6   7    1.60    7.10
  -5  -6   7   10.80    8.60
   5  -6  -7   17.70    8.30
   5  -6  -7   26.10   10.80
   5   6  -7   27.60   11.70
   5   6  -7   28.90   13.90
  -5   6   7   14.10    8.00
   5   6  -7   25.90    8.20
   5   6  -7   35.40    8.10
  -4  -6   7  267.67   17.50
   4  -6  -7  245.98   16.50
   4  -6  -7  253.87   20.30
   4   6  -7  276.17   13.30
   4   6  -7  285.47   15.30
   4   6  -7  286.77   17.20
  -4   6   7  280.77   17.60
   3  -6  -7   48.80   10.00
  -3  -6   7   43.40   10.00
  -3   6   7   38.40    9.60
   3   6  -7   60.09    8.10
   3   6  -7   49.50   10.40
  -2  -6   7   77.09   11.60
   2  -6  -7   77.29   11.30
  -2   6   7   63.79   10.30
   2   6  -7   85.19   12.40
  -1  -6   7   63.49   10.90
   1  -6  -7   85.19   12.10
  -1   6   7   86.99   12.20
  -1   6   7  102.19    8.60
   1   6  -7   69.19   11.60
   0  -6  -7   16.30    9.00
   0  -6   7    8.00    7.90
   0   6   7   12.10    8.20
   0   6   7   17.40    6.10
   0   6  -7   24.50    8.40
  -1  -6  -7   -3.70    7.40
   1  -6   7   10.10    8.50
   1   6   7   -0.20    7.10
  -1   6  -7    9.20    9.40
   1   6   7   -2.80    5.80
   2  -6   7    2.80    8.00
  -2  -6  -7    7.30    8.00
   2   6   7    3.40    7.70
   2   6   7   -6.80    6.80
  -2   6  -7   -7.30    8.30
   3  -6   7  141.49   15.20
  -3  -6  -7  115.09   13.70
   3   6   7  109.29   13.60
   3   6   7  129.39   13.40
  -3   6  -7  111.29   14.70
   4  -6   7  100.39   10.80
   4  -6   7  112.89   14.80
   4  -6   7  125.69   11.30
   4   6   7  127.59   15.80
  -4   6  -7   96.29   14.60
   4   6   7  123.59   13.70
   5  -6   7  248.08   19.40
   5  -6   7  249.38   16.40
   5  -6   7  256.17   15.50
   5   6   7  254.97   21.50
  -5   6  -7  249.08   19.30
   6  -6   7   10.20    8.20
  -6   6  -7   12.40    9.20
   6   6   7    8.50    9.90
   7  -6   7   48.20   14.10
  -7   6  -7   53.39   12.60
   7   6   7   52.39   14.50
   8   6   7   24.00   13.10
  -8   6  -7   16.20    9.70
   9   6   7    4.60   13.20
  -9   6  -7   -0.30    8.90
  10  -7  -7    0.80   10.90
  10  -7  -7   -9.30   10.60
  10   7  -7   -7.90   14.30
  10   7  -7  -13.60    9.00
   9  -7  -7    5.10   10.20
   9  -7  -7   -0.70    9.90
   9   7  -7    1.90    9.60
  -9   7   7    8.50    6.20
   9   7  -7  -17.40   11.20
   8  -7  -7   85.89   15.20
  -8  -7   7  101.59   11.90
   8  -7  -7   98.39   16.60
  -8   7   7  123.49   13.30
   8   7  -7   82.59   14.50
   8   7  -7   93.49   17.40
   7  -7  -7   18.70   10.30
   7  -7  -7   34.20   11.10
  -7  -7   7    6.40    8.50
  -7   7   7   24.50    9.00
   7   7  -7   -2.70   10.50
   7   7  -7   26.80   10.60
   6  -7  -7  199.78   19.90
  -6  -7   7  194.88   16.50
   6  -7  -7  187.38   17.90
   6   7  -7  199.18   16.90
  -6   7   7  161.28   15.60
   6   7  -7  196.68   20.40
   5  -7  -7   99.29   14.80
  -5  -7   7  118.99   14.60
   5  -7  -7  131.59   14.80
   5   7  -7  102.59   15.10
  -5   7   7  113.89   14.00
   5   7  -7  141.89   13.50
  -4  -7   7    8.90    9.80
   4  -7  -7    0.90    8.20
   4   7  -7    3.40    6.50
   4   7  -7   -2.00    8.70
  -4   7   7    2.10    7.60
  -3  -7   7   28.90   11.00
   3  -7  -7   34.80   10.40
   3   7  -7   32.80   10.50
   3   7  -7   32.70    7.00
  -3   7   7   39.30    9.70
  -2  -7   7   -4.10    8.60
   2  -7  -7    2.30    8.60
   2   7  -7   15.00    9.90
   2   7  -7   -0.10    4.70
  -2   7   7   16.30    4.60
  -2   7   7   -6.80    8.00
  -1  -7   7  230.58   18.50
   1  -7  -7  212.88   17.60
  -1   7   7  237.38   12.50
  -1   7   7  234.78   17.50
   1   7  -7  221.48   19.00
   0  -7  -7    9.90    9.40
   0  -7   7    4.90    8.90
   0   7   7    0.80    5.90
   0   7  -7    2.80    9.80
   0   7   7   23.70    9.60
   1  -7   7   29.60   11.00
  -1  -7  -7   10.10    9.40
   1   7   7    2.00    8.30
   1   7   7   25.60    7.70
  -1   7  -7   16.60   10.10
  -2  -7  -7  132.49   15.40
   2  -7   7  130.19   15.70
   2   7   7  115.69   13.10
   2   7   7  137.29   15.30
  -2   7  -7  113.29   15.70
  -3  -7  -7  458.85   23.50
   3  -7   7  417.76   23.60
  -3   7  -7  401.06   24.10
   3   7   7  442.46   22.10
   3   7   7  468.55   24.00
  -4  -7  -7   -0.40    8.00
   4  -7   7    4.50    9.00
   4   7   7  -17.70    7.70
   4   7   7    8.70    7.20
  -4   7  -7   -1.80    8.90
   5   7   7   14.50   10.50
  -5   7  -7   -7.50    9.20
  -6   7  -7   18.00   10.20
   6   7   7   20.50   11.70
   7   7   7    0.80   10.00
  -7   7  -7   -1.20    8.60
  -8   7  -7    7.50    9.10
   8   7   7   -2.80   11.60
  -9   7  -7   31.80   10.90
   9   7   7    5.90   13.60
  10  -8  -7   24.50   13.10
  10  -8  -7   38.40   14.60
  10   8  -7    2.80   15.50
  10   8  -7   14.70   14.00
   9  -8  -7   28.20   13.20
   9  -8  -7   47.80   13.80
  -9   8   7   53.59   10.10
   9   8  -7   40.70   16.20
   9   8  -7   44.40   13.90
   8  -8  -7    2.90   10.20
   8  -8  -7    6.80   10.30
  -8  -8   7    5.40    7.60
   8   8  -7   -9.20   10.50
  -8   8   7   -6.90    6.70
   8   8  -7   11.30   10.00
   7  -8  -7   17.20   10.00
   7  -8  -7   20.80   10.40
  -7  -8   7   -7.20    8.60
  -7   8   7   30.00   10.00
   7   8  -7    2.20    8.90
   7   8  -7    8.30   11.90
   6  -8  -7    8.70    9.80
  -6  -8   7    9.40    9.10
   6  -8  -7  -11.00    7.10
  -6   8   7   -1.50    7.70
   6   8  -7   -1.70   10.00
   5  -8  -7  -17.30    7.60
   5  -8  -7   -2.90    7.70
  -5  -8   7  -10.60    8.60
  -5   8   7   -5.50    7.90
   4  -8  -7  309.97   21.70
  -4  -8   7  257.97   20.60
   4   8  -7  288.07   20.20
  -4   8   7  309.47   20.40
  -3  -8   7   48.20   12.70
   3  -8  -7   30.70   11.50
  -3   8   7   33.80   11.00
   3   8  -7   36.10   11.80
  -2  -8   7   44.40   12.30
   2  -8  -7   75.99   14.10
  -2   8   7   90.29   13.70
   2   8  -7   66.39   13.80
   1  -8  -7   63.89   13.40
  -1  -8   7   54.69   13.50
  -1   8   7   42.90    7.40
  -1   8   7   68.69   12.40
   1   8  -7   52.49   13.30
   0  -8  -7   50.49   12.00
   0  -8   7   42.10   12.30
   0   8  -7   56.99   13.00
   0   8   7   36.30   10.70
   0   8   7   49.70    8.50
   1  -8   7   89.09   15.70
  -1  -8  -7   81.49   14.30
   1   8   7   98.19   11.90
  -1   8  -7  110.19   17.40
   1   8   7  107.99   15.30
   2  -8   7   -0.80    9.60
  -2  -8  -7   -3.10    9.50
  -2   8  -7   12.50   11.60
   2   8   7  -10.50    7.20
   2   8   7   -4.10    7.80
  -3  -8  -7   85.49   13.40
   3  -8   7   69.69   14.60
   3   8   7   57.89   11.70
   3   8   7   62.69   12.20
  -3   8  -7   82.09   15.20
  -4  -8  -7   48.40   10.90
   4  -8   7   65.39   13.90
   4   8   7   22.70    9.60
   4   8   7   41.70   11.50
  -4   8  -7   28.90   11.80
  -5  -8  -7   65.29   13.50
   5   8   7   40.00   11.80
  -5   8  -7   63.99   14.10
   6   8   7   19.30   11.70
  -6   8  -7   40.70   12.40
  -7   8  -7    6.30   10.70
   7   8   7    9.60   11.30
  -8   8  -7   25.30   11.90
   8   8   7    5.20   12.10
   9  -9  -7   11.90   11.70
   9   9  -7    2.70   14.30
  -9   9   7   -1.70    8.10
   8  -9  -7  114.69   17.90
  -8  -9   7  120.89   15.80
   8   9  -7   93.79   19.60
  -8   9   7  140.49   17.00
   7  -9  -7   13.90   10.70
  -7  -9   7   21.30   10.60
  -7   9   7    4.60    8.40
   7   9  -7  -13.50   10.20
   6  -9  -7   21.20   12.90
  -6  -9   7   -2.10    9.00
   6  -9  -7    8.50   10.20
   6   9  -7   12.40   11.10
  -6   9   7   -6.40    8.30
   5  -9  -7   90.79   15.60
  -5  -9   7  109.09   15.90
   5  -9  -7   77.29   14.30
   5  -9  -7  115.69   14.90
  -5   9   7   93.09   14.70
   4  -9  -7   -4.20    9.40
  -4  -9   7    4.60    9.90
   4  -9  -7   18.70   10.70
   4   9  -7   15.20   10.60
  -4   9   7  -11.90    7.50
   3  -9  -7  606.14   29.30
  -3  -9   7  633.64   30.40
   3   9  -7  597.24   28.70
  -3   9   7  666.63   29.60
  -2  -9   7   74.39   14.50
   2  -9  -7   41.50   12.60
   2   9  -7   68.09   14.50
  -2   9   7   53.29   12.80
  -1  -9   7   27.10   11.60
   1  -9  -7   20.00   11.80
   1   9  -7   19.40   11.70
  -1   9   7    4.60    8.90
   0  -9   7    5.90   11.30
   0  -9  -7   11.50   10.60
   0   9  -7   15.50   11.70
   0   9   7    4.80    8.60
   0   9   7    5.10    6.90
   1  -9   7   60.39   14.50
  -1  -9  -7   39.50   12.10
   1   9   7   36.30   11.90
  -1   9  -7   20.20   12.40
   1   9   7   51.49    9.40
   2  -9   7   -7.40    9.60
  -2  -9  -7    7.30    9.70
  -2   9  -7   -5.80    9.70
   2   9   7   -8.10    8.80
   2   9   7  -11.50    7.00
  -3  -9  -7   30.50   12.00
   3  -9   7   56.29   14.30
  -3   9  -7   76.69   15.40
   3   9   7   77.69   13.50
   3   9   7   73.29   12.90
  -4  -9  -7   11.50   10.00
   4  -9   7    6.90   10.50
   4   9   7    3.80    8.90
  -4   9  -7   24.20   12.00
  -5  -9  -7   67.09   14.00
  -5   9  -7   68.39   15.00
   5   9   7   53.49   13.50
   6   9   7   25.50   11.90
  -6   9  -7   -5.90   10.30
   7   9   7   25.80   13.50
  -7   9  -7   34.20   12.30
  -8   9  -7   53.99   14.60
   8   9   7   65.79   17.30
   9 -10  -7   15.00   12.20
  -9  10   7  -19.10    8.10
   9  10  -7  -19.20   14.00
   8 -10  -7    8.20   11.50
  -8 -10   7   22.40   11.30
  -8  10   7   -3.60    8.80
   8  10  -7    0.70   13.00
  -7 -10   7   31.10   11.30
   7 -10  -7   11.20   10.50
   7  10  -7   -2.10   11.50
  -7  10   7   48.20   12.00
  -6 -10   7   14.00   11.10
   6 -10  -7   16.40   10.90
  -6  10   7   12.90   11.10
  -5 -10   7  254.37   23.90
   5 -10  -7  226.58   22.20
  -5  10   7  230.38   22.20
  -4 -10   7   32.90   12.80
   4 -10  -7    8.50   11.20
   4 -10  -7   23.30   12.10
   4  10  -7   13.60   11.10
  -4  10   7   19.10   11.10
   3 -10  -7   88.09   16.40
  -3 -10   7   69.99   14.90
  -3  10   7   63.29   14.20
   3  10  -7  103.79   16.90
  -2 -10   7   46.40   13.70
   2 -10  -7   23.30   11.40
   2  10  -7   35.10   14.10
  -2  10   7   40.60   12.50
  -1 -10   7   92.49   16.50
   1 -10  -7   90.19   16.20
  -1  10   7   71.79   14.30
   1  10  -7   92.79   16.00
   0 -10  -7   25.90   12.40
   0 -10   7   30.40   13.40
   0  10  -7   19.10   13.00
   0  10   7    9.90   10.60
   1 -10   7   46.30   14.20
  -1 -10  -7   52.09   13.70
  -1  10  -7   32.70   13.50
   1  10   7   50.79   13.00
  -2 -10  -7   40.70   13.10
   2 -10   7   73.49   16.00
  -2  10  -7   66.89   15.50
   2  10   7   57.89   13.80
   2  10   7   72.99   12.10
   3 -10   7   27.30   13.20
  -3 -10  -7  -17.30    9.10
   3  10   7   13.10   10.10
  -3  10  -7    9.10   11.10
   3  10   7   -0.40    8.50
   4 -10   7    4.50   11.00
  -4 -10  -7    9.50   10.50
  -4  10  -7   -1.60   11.10
   4  10   7    6.30    9.20
  -5 -10  -7   34.30   11.70
  -5  10  -7    3.20   11.40
   5  10   7   -6.20    8.80
  -6 -10  -7   61.99   14.20
   6  10   7   44.10   14.00
  -6  10  -7   20.90   12.90
  -7  10  -7   35.30   13.90
   7  10   7   54.79   16.40
   8 -11  -7    1.60   11.50
  -8 -11   7   28.40   13.10
  -8  11   7   -7.30    9.10
   8  11  -7  -17.30   12.20
   7 -11  -7    2.80   10.60
  -7 -11   7  -18.00    9.40
  -7  11   7   -7.50    9.10
   6 -11  -7    9.30   10.90
  -6 -11   7   51.79   14.10
  -6  11   7   38.70   13.10
   5 -11  -7   29.10   12.00
  -5 -11   7   25.20   12.60
  -5  11   7   42.60   13.20
   4 -11  -7   -7.90   10.40
  -4 -11   7   10.40   10.90
   4 -11  -7   25.30   12.60
  -4  11   7    7.40   11.20
   3 -11  -7  148.89   20.30
  -3 -11   7  101.29   18.20
   3  11  -7  175.48   21.10
  -3  11   7  151.28   20.20
   2 -11  -7   28.90   13.00
  -2 -11   7   17.50   13.10
  -2  11   7   14.60   12.10
   2  11  -7   11.60   12.30
   1 -11  -7    7.60   12.00
  -1 -11   7   14.70   12.30
   1  11  -7   14.30   12.20
  -1  11   7  -14.60    8.40
   0 -11  -7   -3.80   10.90
   0 -11   7    1.40   11.20
   0  11  -7   13.70   12.20
   0  11   7   15.80   12.00
   1 -11   7    3.60   12.20
  -1 -11  -7    3.90   11.20
   1  11   7   -8.50    9.70
  -1  11  -7    9.80   11.30
   2 -11   7    7.00   13.10
  -2 -11  -7    8.20   11.20
   2  11   7   15.60   11.20
  -2  11  -7   11.90   11.60
  -3 -11  -7    6.80   11.60
   3 -11   7   -6.00   10.60
   3  11   7   -8.90    9.50
  -3  11  -7    3.80   11.00
  -4 -11  -7   25.40   13.40
   4 -11   7   39.10   14.60
   4  11   7    9.60   10.30
  -4  11  -7   22.90   12.10
  -5 -11  -7   68.89   15.60
   5  11   7   56.59   14.10
  -5  11  -7   57.79   15.30
  -6 -11  -7   42.70   14.50
  -6  11  -7   -2.90   10.90
   6  11   7   38.90   14.20
  -7 -12   7   13.50   13.80
  -7  12   7    9.60   11.60
  -6 -12   7  108.29   19.70
   6 -12  -7  101.29   17.90
  -6  12   7   89.99   18.10
  -5 -12   7   -9.20   11.30
   5 -12  -7   14.90   11.10
  -5  12   7   28.20   13.10
   4 -12  -7   -8.20   11.90
  -4 -12   7   17.20   13.10
   4 -12  -7   -8.40    9.60
  -4  12   7   12.10   11.60
   3 -12  -7    9.20   12.40
  -3 -12   7   39.20   14.60
   3  12  -7   -1.80   11.20
  -3  12   7   33.80   13.20
   2 -12  -7   16.80   13.40
  -2 -12   7    3.90   12.40
   2  12  -7   17.10   12.80
  -2  12   7   18.40   12.20
   1 -12  -7  -23.90   11.00
  -1 -12   7    0.40   12.10
  -1  12   7    0.40   11.30
   1  12  -7    4.30   11.20
   0 -12   7   10.60   13.60
   0 -12  -7   -0.10   12.00
   0  12   7   14.20   11.60
   0  12  -7   29.70   14.00
   1 -12   7    8.80   12.80
  -1 -12  -7   14.80   12.70
   1  12   7   17.50   12.40
  -1  12  -7   11.50   12.10
  -2 -12  -7    7.80   12.00
   2 -12   7   33.50   15.30
   2  12   7    0.80   11.20
  -2  12  -7   -0.70   12.60
   3 -12   7   18.10   14.70
  -3 -12  -7    2.30   13.30
   3  12   7   23.40   13.30
  -3  12  -7   11.60   11.80
   4 -12   7   65.29   18.20
  -4 -12  -7   38.80   15.20
  -4  12  -7   43.20   15.90
  -5 -12  -7   43.70   14.90
  -5  12  -7   61.69   16.60
  -5 -13   7   52.99   16.70
  -5  13   7   40.50   14.80
  -4 -13   7   16.50   14.80
   4 -13  -7   17.80   15.30
  -4  13   7   27.20   14.00
  -3 -13   7   -1.00   12.70
   3 -13  -7   -3.00   13.30
   3  13  -7   -4.90   13.00
  -3  13   7   21.10   13.80
  -2 -13   7   14.80   14.00
   2 -13  -7    5.10   12.70
   2  13  -7   20.30   13.80
  -2  13   7   31.80   14.30
   1 -13  -7   26.40   14.70
  -1 -13   7    7.70   14.00
   1  13  -7  -13.50   12.60
  -1  13   7   11.20   13.20
   0 -13  -7   27.60   15.80
   0 -13   7   30.80   16.00
   0  13   7   33.00   14.20
   0  13  -7   11.60   14.40
  -1 -13  -7   36.00   16.20
   1 -13   7   48.80   16.90
  -1  13  -7   31.20   15.70
   1  13   7   44.00   15.10
   2 -13   7   81.39   20.10
  -2 -13  -7   68.09   16.90
  -2  13  -7   60.69   17.80
   2  13   7   77.49   17.20
  -3 -13  -7   -2.30   13.10
   3 -13   7   17.50   14.90
  -3  13  -7   12.40   14.40
  -4 -13  -7    0.80   13.20
  -4  13  -7   26.90   15.20
  -3 -14   7   -8.00   13.40
   3 -14  -7   27.70   17.60
  -3  14   7    2.10   12.70
   2 -14  -7   42.40   17.20
  -2 -14   7   35.70   17.70
  -2  14   7   14.60   15.40
   2  14  -7   71.39   20.00
  -1 -14   7   77.39   20.90
   1 -14  -7   64.69   19.50
   1  14  -7   83.39   20.30
  -1  14   7  114.79   21.60
   0 -14   7   30.70   16.70
   0 -14  -7   43.80   17.40
   0  14   7   32.10   15.70
   0  14  -7   65.09   19.40
   1 -14   7  211.48   27.50
  -1 -14  -7  174.68   25.10
   1  14   7  189.88   25.10
  -1  14  -7  203.98   27.20
  -2 -14  -7   56.69   18.30
   2 -14   7   70.69   20.00
   2  14   7   61.49   17.70
  -2  14  -7   72.79   19.30
  12   0  -8   -2.60   13.20
  12   0  -8  -25.20   14.80
  12   0  -8    6.00   11.70
  11   0  -8  -19.00    9.30
  11   0  -8  -27.60   11.00
  11   0  -8    3.40   11.60
  10   0  -8  -28.50   10.70
  10   0  -8    1.90   11.10
  10   0  -8    2.50    9.60
   9   0  -8  -10.60   10.20
   9   0  -8   10.50   10.40
   9   0  -8    9.60   10.50
   8   0  -8   -5.30    9.30
   8   0  -8   -2.30   10.50
   8   0  -8   -2.10    8.20
   7   0  -8  132.69   15.40
  -7   0   8  138.39    7.80
   7   0  -8  122.89   16.40
   6   0  -8  324.27   18.90
  -6   0   8  343.57   11.50
   6   0  -8  342.07   20.80
   5   0  -8   22.80    7.80
  -5   0   8   11.20    4.20
   4   0  -8  273.97   14.50
  -4   0   8  279.77   11.00
  -3   0   8   45.80    6.00
   3   0  -8   48.50    8.10
  -2   0   8 1377.86   27.30
  -1   0   8  807.72   20.30
   0   0   8  234.98   11.60
   1   0   8   13.90    5.20
   2   0   8    1.80    4.20
   3   0   8 1275.57   33.80
   3   0   8 1294.67   28.80
   4   0   8   94.49   12.90
   4   0   8   99.59   10.20
   5   0   8  318.27   15.60
   5   0   8  309.37   21.50
   6   0   8   -8.90    8.80
   7   0   8    2.60    9.50
   8   0   8  134.79   19.10
   9   0   8   83.19   17.90
  10   0   8   -2.70   12.20
  12  -1  -8   -8.60   10.90
  12  -1  -8  -25.50   13.30
  12  -1  -8   -2.90   11.00
  12   1  -8    0.90   15.40
  12   1  -8   15.00   14.00
  12   1  -8    2.50   12.40
  11  -1  -8   -9.40   12.50
  11  -1  -8  -12.50   10.10
  11  -1  -8    0.50   10.40
  11   1  -8   -5.50   13.20
  11   1  -8   -5.10   10.90
  11   1  -8  -11.00    9.60
  10  -1  -8  144.09   19.40
  10  -1  -8  136.19   20.40
  10  -1  -8  122.29   18.70
  10   1  -8  100.69   16.80
  10   1  -8  128.59   19.30
  10   1  -8  123.99   20.10
   9  -1  -8   32.40   11.10
   9  -1  -8   32.80   12.50
   9  -1  -8   -0.90   10.20
   9   1  -8   22.80   11.50
   9   1  -8   29.00   11.40
   9   1  -8   19.00   13.30
   8  -1  -8  104.39   15.90
   8  -1  -8   94.39   14.80
   8   1  -8  111.29   15.20
   8   1  -8  118.29   17.00
   8   1  -8  108.59   16.60
   7  -1  -8  250.17   19.10
   7  -1  -8  218.68   20.40
  -7  -1   8  198.08    9.20
   7   1  -8  226.18   20.00
   7   1  -8  214.78   19.40
  -7   1   8  220.08    9.20
   7   1  -8  228.58   17.70
   6  -1  -8   -0.10    8.10
  -6  -1   8    0.40    4.30
   6   1  -8    6.60    7.70
  -6   1   8   -1.10    3.70
   6   1  -8    8.70    8.90
  -5  -1   8  175.38    9.50
   5  -1  -8  194.48   14.80
   5   1  -8  187.28   13.60
  -5   1   8  203.58    9.80
   4  -1  -8  298.57   15.60
  -4  -1   8  276.77   11.50
   4   1  -8  294.27   14.10
  -4   1   8  264.97   11.40
  -3  -1   8  163.38    9.60
   3   1  -8  154.38   10.40
  -3   1   8  162.58    9.80
  -2  -1   8  270.27   12.00
  -2   1   8  299.27   12.30
  -1  -1   8 1488.85   29.30
  -1   1   8 1490.75   29.50
   0  -1   8  307.07   13.20
   0   1   8  309.17   13.00
   1  -1   8  379.36   14.90
   1   1   8  365.46   14.70
   2  -1   8  101.59    9.30
   2   1   8  103.29    9.40
   3  -1   8  156.88   10.80
   3   1   8  133.29   12.90
   3   1   8  148.09   11.00
   4  -1   8    3.70    5.70
   4  -1   8   11.00    8.30
   4   1   8    2.00    7.80
   4   1   8    5.70    5.30
   5  -1   8   51.89    8.90
   5  -1   8   45.60   11.30
   5   1   8   67.89   13.70
   5   1   8   65.69   10.20
   6  -1   8   21.90   10.60
   6   1   8   10.00    9.60
   7  -1   8   80.19   15.40
   7   1   8   50.29   13.90
   8  -1   8   31.50   13.20
   8   1   8   12.30   11.30
   9  -1   8   32.00   14.30
   9   1   8   65.79   16.80
  10  -1   8   38.30   16.20
  10   1   8   26.10   14.90
  12  -2  -8    6.60   12.50
  12  -2  -8   24.70   15.10
  12   2  -8   -5.40   11.40
  12   2  -8   22.30   14.00
  12   2  -8  -14.30   14.70
  11  -2  -8   16.00   13.40
  11  -2  -8    7.90   11.50
  11   2  -8   20.80   13.10
  11   2  -8   16.80   13.10
  11   2  -8   31.80   15.70
  10  -2  -8   36.90   12.70
  10  -2  -8   16.90   12.60
  10   2  -8   25.50   13.20
  10   2  -8   27.70   12.00
  10   2  -8   -4.00   12.90
   9  -2  -8   12.90   10.30
   9  -2  -8    4.80    9.70
   9   2  -8    8.50   12.00
   9   2  -8    8.80    9.90
   9   2  -8   21.60   12.10
   8  -2  -8   37.70   12.80
   8  -2  -8   35.20   11.50
   8   2  -8   40.20   13.50
   8   2  -8   23.60   11.30
   8   2  -8   35.40   11.50
   7  -2  -8   19.60   10.90
  -7  -2   8   39.40    6.20
   7  -2  -8   44.80   11.80
   7   2  -8   23.70   10.20
   7   2  -8   27.40   12.20
  -7   2   8   37.80    5.80
   7   2  -8   19.90   10.60
   6  -2  -8  125.89   16.00
  -6  -2   8  117.79    9.60
   6   2  -8  116.69   13.80
   6   2  -8  140.29   15.30
  -6   2   8  130.19    9.20
   6   2  -8  150.18   15.90
  -5  -2   8   -1.60    4.70
   5  -2  -8   -3.40    6.60
   5   2  -8    1.50    6.60
  -5   2   8    1.90    4.30
   4  -2  -8   10.50    7.10
  -4  -2   8   -3.90    4.20
   4   2  -8   -5.90    4.90
  -4   2   8    6.10    4.40
  -3  -2   8   99.89    8.50
   3   2  -8  105.99    8.90
  -3   2   8  112.49    9.10
  -2  -2   8  262.47   12.50
   2   2  -8  261.07   10.80
  -2   2   8  278.97   12.60
  -1  -2   8  166.48   10.70
  -1   2   8  164.48   10.60
   0  -2   8  267.17   13.20
   0   2   8  291.47   13.30
   1  -2   8  653.03   20.30
   1   2   8  678.43   20.00
   2  -2   8   15.00    6.10
   2   2   8   12.40    6.20
   2   2   8   15.10    5.50
   3  -2   8   48.30    8.10
   3   2   8   34.60    7.00
   3   2   8   20.20    8.10
   4  -2   8   44.10    8.60
   4  -2   8   43.60   10.10
   4   2   8   54.09   11.70
   4   2   8   45.30    7.90
   5  -2   8    7.40    8.40
   5  -2   8   11.20    6.80
   5   2   8   14.30    9.20
   6  -2   8   36.80   11.60
   6   2   8   35.20   12.20
   7  -2   8    3.70    9.80
   7   2   8    7.30   10.50
   8  -2   8   86.39   16.40
  -8   2  -8  101.19   12.70
   8   2   8   97.39   18.30
   9  -2   8   83.99   17.60
   9   2   8  137.89   21.70
  10  -2   8   -4.60   12.90
  10   2   8   -0.20   13.50
  12  -3  -8    2.40   12.30
  12  -3  -8    4.60   13.60
  12   3  -8  -18.30   15.00
  12   3  -8    1.00   13.40
  12   3  -8   16.40   13.60
  11  -3  -8   24.40   13.80
  11  -3  -8    5.20   11.40
  11   3  -8   -3.10   10.30
  11   3  -8    9.30   11.40
  11   3  -8  -23.90   13.70
  10  -3  -8   17.20   11.70
  10  -3  -8   56.29   14.50
  10   3  -8   27.80   13.10
  10   3  -8  -10.30   12.90
  10   3  -8   18.00   12.20
   9  -3  -8   44.20   13.10
   9  -3  -8   79.09   15.50
   9   3  -8   73.69   16.00
   9   3  -8   83.99   14.80
   9   3  -8   66.79   15.40
   8  -3  -8   13.50    9.20
   8  -3  -8   16.70   11.20
  -8   3   8   32.50    5.90
   8   3  -8   20.70   12.70
   8   3  -8   38.70   12.20
   8   3  -8   33.90   10.60
   7  -3  -8   26.50   10.80
  -7  -3   8   16.80    6.40
   7  -3  -8   34.30   10.60
  -7   3   8   16.20    5.40
   7   3  -8    5.00    9.50
   7   3  -8   19.60   11.60
   7   3  -8    1.70    8.00
   6  -3  -8   68.29   12.80
  -6  -3   8   50.59    8.20
  -6   3   8   59.79    7.80
   6   3  -8   74.39   13.60
   6   3  -8   53.99   10.30
   6   3  -8   38.40   10.90
   5  -3  -8   93.79   12.20
  -5  -3   8  101.29    9.80
   5   3  -8  121.49   12.00
   5   3  -8  117.79   10.50
   5   3  -8  103.19   12.60
  -5   3   8   99.99    9.50
  -4  -3   8   63.99    8.20
   4  -3  -8   62.59   10.50
   4   3  -8   79.39    9.00
  -4   3   8   62.49    8.00
  -3  -3   8  881.91   23.60
  -3   3   8  903.41   23.50
   3   3  -8  910.31   20.30
  -2  -3   8  145.59   10.90
   2   3  -8  124.79    7.50
  -2   3   8  118.99   10.40
  -1  -3   8 1780.52   36.00
  -1   3   8 1888.71   36.60
   0  -3   8    9.20    5.80
   0   3   8   22.00    6.60
   1  -3   8  779.52   23.30
   1   3   8  824.32   23.20
   2  -3   8  104.19   10.80
   2   3   8  114.49   11.90
   2   3   8  106.59   10.40
   3  -3   8   80.59   10.00
   3   3   8   65.69   10.40
   3   3   8   80.59    9.70
   4  -3   8  188.38   16.10
   4  -3   8  209.08   15.00
   4   3   8  201.78   13.70
   4   3   8  172.08   16.50
   5  -3   8    2.40    7.90
   5  -3   8    6.20    6.90
   5   3   8   -4.60    8.20
   6  -3   8   64.69   12.80
   6   3   8   47.70   12.90
   7  -3   8   49.10   13.30
   7   3   8   54.29   14.10
  -7   3  -8   61.49   11.60
   8  -3   8   95.09   16.70
   8   3   8  127.39   20.00
  -8   3  -8  103.19   13.10
   9  -3   8    3.10   10.80
   9   3   8    1.10   12.20
  10   3   8   20.90   15.80
  11  -4  -8    5.20   12.00
  11  -4  -8   -0.80   11.90
  11   4  -8    2.50   12.10
  11   4  -8  -16.20   13.60
  11   4  -8    8.40   12.60
  10  -4  -8   23.10   12.50
  10  -4  -8   12.70   11.90
  10   4  -8   -4.90   12.80
  10   4  -8    8.30   10.80
  10   4  -8   30.20   12.10
   9  -4  -8    0.70   10.10
   9  -4  -8   14.10   10.70
   9   4  -8  -16.70    8.80
   9   4  -8    2.30    9.20
   9   4  -8  -20.20   11.10
   8  -4  -8   57.29   14.30
   8  -4  -8   74.79   14.20
   8   4  -8   56.39   14.80
   8   4  -8   51.99   12.20
   8   4  -8   62.19   14.20
  -8   4   8   90.49    9.10
   7  -4  -8  100.79   15.40
  -7  -4   8   90.09    9.80
   7  -4  -8  102.29   15.60
  -7   4   8  111.79   10.40
   7   4  -8   92.89   14.30
   7   4  -8  102.29   16.60
   7   4  -8   98.39   13.00
   6  -4  -8  449.46   23.60
  -6  -4   8  452.15   18.20
   6   4  -8  437.36   22.50
   6   4  -8  412.56   19.70
   6   4  -8  469.65   26.60
  -6   4   8  397.66   16.40
   5  -4  -8  149.39   15.60
   5  -4  -8  144.29   12.10
  -5  -4   8  176.08   13.40
   5   4  -8  170.48   15.40
  -5   4   8  144.39   12.20
   5   4  -8  145.49   12.60
   5   4  -8  161.68   12.40
  -4  -4   8   21.10    7.20
   4  -4  -8   18.10    6.90
   4  -4  -8   10.50    8.70
   4   4  -8    7.30    6.70
   4   4  -8   18.10    6.10
  -4   4   8   18.40    6.70
  -3  -4   8  120.19   11.30
   3  -4  -8  148.89   11.60
  -3   4   8  128.79   11.60
   3   4  -8  130.89    8.60
  -2  -4   8  261.07   14.70
   2  -4  -8  320.07   15.60
   2   4  -8  315.87    9.40
  -2   4   8  319.87   15.60
  -1  -4   8   26.80    7.70
   1  -4  -8   26.20    7.50
  -1   4   8   19.40    6.10
   0  -4   8  223.58   14.30
   0  -4  -8  186.38   13.40
   0   4   8  202.28   12.80
   1  -4   8  479.55   19.80
   1   4   8  499.55   19.60
   1   4   8  460.05   19.00
   2  -4   8  784.42   25.20
   2   4   8  738.93   23.80
   2   4   8  782.72   26.40
   3  -4   8  257.97   16.90
   3   4   8  248.98   15.30
   3   4   8  258.17   18.50
   4  -4   8  -14.40    5.80
   4  -4   8    3.40    7.30
   4   4   8    8.00    6.40
   4   4   8   -3.90    8.00
   5  -4   8   14.30    8.10
   5  -4   8   -5.60    7.20
   5   4   8   -1.30    8.90
  -5   4  -8   -9.20    7.90
   6  -4   8  111.29   14.30
  -6   4  -8  112.09   14.40
   6   4   8  111.29   16.90
   7  -4   8    2.00    9.10
  -7   4  -8   27.50   10.00
   7   4   8   23.60   11.70
   8  -4   8   37.50   12.70
  -8   4  -8   41.90   10.80
   8   4   8   40.40   15.30
   9   4   8    7.20   13.00
  -9   4  -8   -0.90   10.90
  10   4   8    2.90   15.10
  11  -5  -8    6.20   11.20
  11  -5  -8   -4.50   11.40
  11   5  -8    8.70   16.80
  11   5  -8   -1.50   10.90
  11   5  -8   -2.60   10.80
  10  -5  -8   36.20   13.60
  10  -5  -8    6.50   11.70
  10   5  -8   14.90   11.40
  10   5  -8    6.70   14.80
  10   5  -8   16.50   11.60
   9  -5  -8   52.79   14.50
   9  -5  -8   61.79   14.80
   9   5  -8   74.29   17.50
   9   5  -8   61.79   14.70
   9   5  -8   70.49   14.80
  -8  -5   8  273.17   14.20
   8  -5  -8  231.88   22.00
   8  -5  -8  274.77   22.10
   8   5  -8  290.87   21.60
  -8   5   8  296.27   14.80
   8   5  -8  306.37   20.10
   8   5  -8  331.27   26.90
   7  -5  -8  511.35   26.50
  -7  -5   8  534.35   20.20
   7  -5  -8  507.95   26.30
   7   5  -8  506.35   29.20
   7   5  -8  504.95   23.10
   7   5  -8  501.45   25.00
  -7   5   8  493.95   19.20
   6  -5  -8   -3.20    8.60
  -6  -5   8   15.20    8.20
   6   5  -8   29.70    9.90
   6   5  -8   -2.20    6.90
  -6   5   8    2.30    6.30
   6   5  -8   11.00   10.70
   5  -5  -8  121.79   12.50
  -5  -5   8  110.69   12.60
   5  -5  -8  133.39   15.60
   5   5  -8   95.49   11.30
   5   5  -8  111.79   12.20
  -5   5   8  105.99   12.10
   5   5  -8  127.29   13.50
  -4  -5   8   96.59   12.00
   4  -5  -8   83.59   11.20
  -4   5   8   73.69   10.30
   4   5  -8   82.29   11.20
   4   5  -8   86.79    9.30
   4   5  -8   95.49   11.50
   3  -5  -8    6.90    7.20
  -3  -5   8    3.60    7.00
   3   5  -8   12.00    7.50
  -3   5   8   17.40    7.80
   3   5  -8   11.10    4.80
  -2  -5   8    8.10    7.20
   2  -5  -8   22.00    7.70
  -2   5   8   16.20    7.60
   2   5  -8   17.40    3.60
   2   5  -8   22.80    8.50
  -1  -5   8  131.19   13.10
   1  -5  -8  118.99   12.70
  -1   5   8  114.19   11.80
   1   5  -8   95.89   12.10
   0  -5  -8   44.20    9.60
   0  -5   8   40.80    9.40
   0   5  -8   52.99    9.90
   0   5   8   50.09    7.40
   0   5   8   57.69    9.60
   1  -5   8  661.83   24.80
  -1  -5  -8  713.03   25.00
  -1   5  -8  693.83   25.80
   1   5   8  713.63   23.70
   1   5   8  650.83   23.60
  -2  -5  -8  313.67   18.10
   2  -5   8  319.17   18.60
   2   5   8  363.86   18.30
   2   5   8  326.27   19.40
  -2   5  -8  365.36   20.30
   3  -5   8   15.00    8.90
  -3   5  -8    9.30    9.30
   3   5   8   -5.10    6.10
   3   5   8    5.50    8.00
   4  -5   8   14.90    7.30
   4  -5   8   16.50    9.40
   4   5   8   12.20    7.50
  -4   5  -8   13.40    9.80
   4   5   8   25.20   10.10
   5  -5   8  224.58   21.10
   5  -5   8  219.18   17.40
  -5   5  -8  216.58   19.00
   5   5   8  170.78   18.30
   6  -5   8  -15.10    6.90
   6   5   8   10.80   10.20
  -6   5  -8   11.20    9.40
   7  -5   8  137.49   16.50
   7   5   8  120.39   19.20
  -7   5  -8  139.59   16.40
   8   5   8  153.68   21.70
  -8   5  -8  227.78   19.80
   9   5   8    0.00   13.50
  -9   5  -8   -5.40    8.20
  11  -6  -8   -6.40   11.60
  11  -6  -8   -8.50   11.00
  11   6  -8  -11.70   16.10
  11   6  -8   22.00   12.80
  11   6  -8   -7.50   11.50
  10  -6  -8    2.00   10.80
  10  -6  -8   -1.40   10.10
  10   6  -8    9.90   10.60
  10   6  -8  -13.60    9.70
  10   6  -8   15.30   15.40
   9  -6  -8   -2.90   10.10
   9  -6  -8   10.10   10.70
   9   6  -8  -15.30    8.50
  -9   6   8   -1.30    5.70
   9   6  -8   -6.10   12.20
   9   6  -8   -9.10    8.40
  -8  -6   8    2.50    7.20
   8  -6  -8   12.50   10.20
   8  -6  -8    7.00    9.80
   8   6  -8    0.10   12.00
  -8   6   8   11.90    7.20
   8   6  -8    3.20    8.90
   8   6  -8   -0.20    9.30
   7  -6  -8   -1.00    9.50
   7  -6  -8   -4.90    8.40
  -7  -6   8    4.00    7.20
  -7   6   8   -4.10    6.10
   7   6  -8    1.50    8.20
   7   6  -8   -2.20    8.50
   7   6  -8   -6.70   10.20
   6  -6  -8    1.50    9.30
  -6  -6   8    5.70    8.20
  -6   6   8    8.80    7.30
   6   6  -8    6.80   10.60
   6   6  -8   13.70    8.60
   6   6  -8    4.90    7.50
   5  -6  -8   25.70    9.40
  -5  -6   8   29.00   10.10
   5  -6  -8   36.80   11.30
   5   6  -8   30.30    8.30
  -5   6   8   23.00    8.60
   5   6  -8   33.80    9.10
  -4  -6   8   50.39   11.20
   4  -6  -8   55.09   10.90
   4   6  -8   57.49    8.10
  -4   6   8   43.20   10.40
   4   6  -8   52.49    9.30
   4   6  -8   49.90   11.00
   3  -6  -8   23.70    9.10
  -3  -6   8    9.10    8.60
   3   6  -8   16.10    9.00
   3   6  -8   22.20    7.10
  -3   6   8   11.10    8.90
   2  -6  -8   15.10    9.00
  -2  -6   8   34.70   10.00
  -2   6   8   41.50   10.40
   2   6  -8   33.10   10.00
  -1  -6   8  115.79   13.90
   1  -6  -8  119.59   14.00
   1   6  -8  135.39   14.90
  -1   6   8  130.89   14.50
  -1   6   8  136.99   10.50
   0  -6  -8   21.40    8.40
   0  -6   8   30.10    9.40
   0   6  -8   37.90   10.20
   0   6   8   25.80    7.10
   0   6   8   22.50    8.70
   1  -6   8  745.23   27.90
  -1  -6  -8  750.22   27.20
   1   6   8  717.43   26.50
  -1   6  -8  701.03   28.10
   1   6   8  723.93   24.80
   2  -6   8   88.79   13.70
  -2  -6  -8  124.29   14.50
   2   6   8   96.09   12.50
  -2   6  -8  105.39   15.00
   2   6   8  119.19   13.90
  -3  -6  -8  353.16   20.40
   3  -6   8  334.47   20.70
   3   6   8  345.97   19.80
   3   6   8  358.86   21.20
  -3   6  -8  352.16   21.90
   4  -6   8  261.37   16.50
   4  -6   8  222.88   18.80
   4   6   8  206.48   16.30
   4   6   8  246.68   20.20
  -4   6  -8  211.38   19.00
   5  -6   8   -1.00    6.60
   5   6   8   -3.20    9.20
  -5   6  -8    1.30    8.60
   6   6   8   83.59   15.90
  -6   6  -8   72.79   13.80
  -7   6  -8    7.90   10.30
   7   6   8   32.30   11.90
   8   6   8   16.20   12.00
  -8   6  -8   11.00    9.40
   9   6   8   17.30   14.10
  -9   6  -8    1.30    9.10
  10  -7  -8   20.30   13.40
  10  -7  -8   29.90   13.70
  10   7  -8   47.30   14.70
  10   7  -8   24.90   17.70
  10   7  -8   31.70   13.20
   9  -7  -8   -7.40    8.90
   9  -7  -8  -11.40    8.60
  -9   7   8  -10.70    5.00
   9   7  -8   -5.40    9.40
   9   7  -8   11.80   10.80
   9   7  -8  -12.80   13.00
  -8  -7   8   91.69   11.80
   8  -7  -8   79.99   15.60
   8  -7  -8   73.09   15.20
   8   7  -8   57.59   15.60
  -8   7   8   72.99   11.20
   8   7  -8   83.19   14.10
   8   7  -8   92.99   14.90
   7  -7  -8   47.10   12.50
  -7  -7   8   33.80    9.90
   7  -7  -8   26.30   11.50
   7   7  -8   63.19   12.10
   7   7  -8   36.90   10.40
   7   7  -8   28.40   13.20
  -7   7   8   54.69   10.70
   6  -7  -8  110.49   15.90
   6  -7  -8  123.59   15.40
  -6  -7   8   99.49   13.80
   6   7  -8   94.49   15.80
  -6   7   8  110.39   13.60
   6   7  -8  110.89   12.60
   6   7  -8  128.69   14.20
  -5  -7   8   80.39   13.10
   5  -7  -8   78.89   12.60
   5  -7  -8   54.49   13.20
   5   7  -8   62.89   10.60
  -5   7   8   69.19   11.90
  -4  -7   8   13.80   10.30
   4  -7  -8   38.30   10.20
  -4   7   8   11.30    8.60
   4   7  -8   24.90    7.80
   4   7  -8   17.90    9.50
  -3  -7   8    5.00    9.60
   3  -7  -8   -4.80    8.00
   3   7  -8   10.50    6.10
   3   7  -8    5.70    9.00
  -3   7   8    4.60    8.20
   2  -7  -8  171.08   16.90
  -2  -7   8  140.49   16.20
  -2   7   8  144.69   15.60
   2   7  -8  153.98   17.60
   2   7  -8  151.48   10.20
  -2   7   8  163.58   10.40
   1  -7  -8   24.30    9.60
  -1  -7   8    8.90    9.80
   1   7  -8   42.20   12.00
  -1   7   8   28.90    6.90
  -1   7   8   33.60   10.70
   0  -7   8   48.10   12.30
   0  -7  -8   42.60   12.10
   0   7  -8   45.10   12.90
   0   7   8   36.10    8.20
   0   7   8   50.39   11.60
   1  -7   8    1.40    9.30
  -1  -7  -8    4.60    9.30
   1   7   8   -2.90    8.00
   1   7   8   11.00    7.20
  -1   7  -8    6.60   10.70
   2  -7   8   63.29   13.60
  -2  -7  -8   75.09   12.50
  -2   7  -8   72.39   14.40
   2   7   8   66.79   12.10
   2   7   8   47.10   10.10
   3  -7   8   28.80   10.80
  -3  -7  -8    5.20    9.60
   3   7   8   16.70    8.80
   3   7   8   26.70    9.90
  -3   7  -8   15.70   11.00
   4  -7   8  155.28   19.80
   4  -7   8  150.08   16.70
  -4   7  -8  110.09   15.90
   4   7   8  128.49   16.20
   4   7   8  128.69   15.10
   5   7   8   16.60   11.10
  -5   7  -8   30.30   11.30
   6   7   8   17.70   10.90
  -6   7  -8    8.50   10.60
  -7   7  -8    4.50    9.30
   7   7   8   -1.00    9.80
   8   7   8   -0.70   11.60
  -8   7  -8   11.00    9.30
  -9   7  -8   17.60   11.10
   9   7   8    1.80   13.60
  10  -8  -8   36.80   15.00
  10  -8  -8   53.49   15.70
  10   8  -8  -13.80   15.00
   9  -8  -8   12.90   10.20
   9  -8  -8   -7.60    9.40
  -9   8   8   11.20    7.20
   9   8  -8  -19.20   12.80
   8  -8  -8  -11.00    8.60
  -8  -8   8   12.30    8.50
   8  -8  -8   11.10   10.40
  -8   8   8   19.20    8.90
   8   8  -8  -10.90   11.10
   7  -8  -8    7.60    9.80
  -7  -8   8    5.70    8.70
   7  -8  -8   14.20   10.80
  -7   8   8    3.80    7.70
   7   8  -8  -13.90   10.40
   6  -8  -8   21.30   10.90
   6  -8  -8   43.30   11.80
  -6  -8   8   28.50   10.70
  -6   8   8   28.10   10.10
  -5  -8   8   48.10   12.00
   5  -8  -8   22.10    9.60
   5  -8  -8   35.90   12.00
  -5   8   8   28.40   10.20
  -4  -8   8   -3.20    8.70
   4  -8  -8   -0.80    8.90
  -4   8   8    6.70    8.80
   4   8  -8    0.40    9.40
   3  -8  -8   64.29   13.20
  -3  -8   8   73.19   14.40
  -3   8   8   51.79   11.90
   3   8  -8  104.69   15.90
  -2  -8   8   20.20   11.40
   2  -8  -8   20.50   10.70
  -2   8   8   20.90   10.90
   2   8  -8   40.20   13.00
  -1  -8   8    5.60   10.50
   1  -8  -8    5.50   10.30
  -1   8   8   19.70    6.70
   1   8  -8   21.30   11.50
  -1   8   8    7.10    9.90
   0  -8  -8   32.90   11.90
   0  -8   8   41.10   13.00
   0   8   8   26.60    7.60
   0   8   8   38.70   11.70
   0   8  -8   47.60   13.80
  -1  -8  -8   55.19   13.10
   1  -8   8   72.69   14.50
   1   8   8   76.39   13.40
   1   8   8   63.09   11.00
  -1   8  -8   65.69   15.40
   2  -8   8  506.65   26.90
  -2  -8  -8  508.15   26.10
  -2   8  -8  502.15   27.80
   2   8   8  512.05   23.90
   2   8   8  534.75   25.90
   3  -8   8   40.20   12.00
  -3  -8  -8   10.50    9.50
  -3   8  -8   19.90   11.90
   3   8   8   25.60    9.50
   3   8   8   16.20    8.90
   4  -8   8   -5.10    9.40
  -4  -8  -8   -4.70    8.20
   4   8   8   10.50    8.70
  -4   8  -8   16.60   11.80
   4   8   8    6.80    9.20
  -5   8  -8   86.49   15.50
   5   8   8   82.19   14.90
   6   8   8    4.30    9.80
  -6   8  -8    4.90   11.00
   7   8   8   17.40   12.60
  -7   8  -8   34.90   13.10
  -8   8  -8   11.10   10.90
   8   8   8   -0.30   12.20
   9  -9  -8   22.00   11.80
  -9   9   8    5.80    8.60
   9   9  -8    6.30   14.40
  -8  -9   8   23.80   10.00
   8  -9  -8   -1.10    9.50
  -8   9   8   13.90    8.90
   8   9  -8  -38.80    9.50
  -7  -9   8   17.20   10.70
   7  -9  -8   12.80   10.80
   7  -9  -8   13.40   10.70
  -7   9   8   26.40   10.60
   6  -9  -8  -11.90    8.20
  -6  -9   8   -4.60    9.20
   6  -9  -8    7.70    9.60
  -6   9   8   -8.10    8.10
  -5  -9   8    1.30   10.30
   5  -9  -8  -15.10    8.90
   5  -9  -8   11.20   11.30
  -5   9   8   14.40    9.30
   4  -9  -8   74.19   14.40
  -4  -9   8   42.30   12.20
  -4   9   8   50.29   12.30
   4   9  -8   29.90   11.60
  -3  -9   8   93.19   15.80
   3  -9  -8  127.29   16.60
  -3   9   8  150.18   17.60
   3   9  -8  131.59   17.20
   2  -9  -8  151.18   17.70
  -2  -9   8  156.68   18.30
  -2   9   8  160.18   17.70
   2   9  -8  143.39   18.10
   1  -9  -8   -4.60    8.60
  -1  -9   8   14.70   11.80
  -1   9   8   13.90   10.10
   1   9  -8   14.60   11.50
   0  -9  -8   34.30   11.80
   0  -9   8   69.69   15.70
   0   9  -8   62.49   15.10
   0   9   8   31.00   11.20
   0   9   8   38.30    8.70
  -1  -9  -8   15.40   11.50
   1  -9   8   28.00   12.40
  -1   9  -8    5.40   11.80
   1   9   8   21.60   11.10
   1   9   8   13.70    7.40
   2  -9   8   45.40   14.30
  -2  -9  -8   34.70   12.70
   2   9   8   34.60   11.70
   2   9   8   31.20    9.70
  -2   9  -8   23.60   12.50
  -3  -9  -8    9.90   10.40
   3  -9   8   27.10   12.70
   3   9   8   13.00    9.10
   3   9   8   21.50   10.60
  -3   9  -8    7.90   11.10
   4  -9   8  169.78   20.30
  -4  -9  -8  120.49   16.90
   4   9   8  138.69   16.90
  -4   9  -8  155.18   19.90
  -5   9  -8   48.70   13.40
   5   9   8   13.30   11.20
  -6   9  -8    9.10   10.60
   6   9   8   -7.70   10.10
   7   9   8   -5.30   11.10
  -7   9  -8    2.10   11.60
   8   9   8   -3.50   11.20
  -8   9  -8   10.30   11.90
   9 -10  -8   11.60   12.90
  -9  10   8   29.30   11.40
   9  10  -8  -19.20   13.50
  -8 -10   8    2.70   10.30
   8 -10  -8    0.60   10.80
  -8  10   8   -7.20    8.80
  -7 -10   8   10.90   10.80
   7 -10  -8   14.30   11.40
  -7  10   8   21.30   10.10
   6 -10  -8   18.50   10.70
  -6 -10   8   16.40   11.70
  -6  10   8    9.80   10.30
   5 -10  -8  -10.00    9.60
  -5 -10   8    0.50   10.30
  -5  10   8   13.60   10.00
  -4 -10   8  105.09   17.20
   4 -10  -8  146.29   19.00
   4  10  -8  128.29   19.00
  -4  10   8  125.19   17.60
   3 -10  -8   11.60   10.90
  -3 -10   8   14.70   11.40
  -3  10   8   15.30   11.00
   3  10  -8  -12.00   10.50
  -2 -10   8   10.20   11.40
   2 -10  -8    7.50   10.80
  -2  10   8   23.20   10.80
   2  10  -8    8.50   11.50
   1 -10  -8    0.70   11.10
  -1 -10   8   -4.40   10.30
  -1  10   8   -7.00    9.00
   1  10  -8   30.70   13.20
   0 -10  -8   50.39   13.70
   0 -10   8   28.70   13.00
   0  10  -8   59.79   15.10
   0  10   8   35.50   12.50
  -1 -10  -8    5.60   11.50
   1 -10   8   10.80   12.30
  -1  10  -8  -16.30    9.70
   1  10   8   30.80   13.10
   2 -10   8    4.50   11.30
  -2 -10  -8    7.10   10.50
  -2  10  -8   -0.80   11.20
   2  10   8   22.80   11.30
   2  10   8    2.20    8.20
   3 -10   8   11.70   11.40
  -3 -10  -8    3.80   10.40
   3  10   8    1.20    8.90
   3  10   8    8.40    9.80
  -3  10  -8   -8.50   10.40
  -4 -10  -8   -1.30   10.30
   4 -10   8   11.90   12.00
   4  10   8   -1.50    9.50
  -4  10  -8   -2.40   10.90
  -5 -10  -8    0.90   10.80
  -5  10  -8    6.60   11.60
   5  10   8    1.20    9.50
   6  10   8   10.70   11.80
  -6  10  -8   -3.90   11.30
   7  10   8   17.90   13.50
  -7  10  -8   19.80   13.00
   8 -11  -8   27.30   12.90
  -8 -11   8   19.80   13.50
  -8  11   8   49.10   14.00
  -7 -11   8  132.39   19.30
   7 -11  -8   92.59   17.10
  -7  11   8  131.59   18.10
  -6 -11   8   15.60   13.10
   6 -11  -8   24.20   12.30
  -6  11   8   22.90   11.30
  -5 -11   8   16.20   12.00
   5 -11  -8    0.50   10.60
  -5  11   8   10.70   10.60
   4 -11  -8   36.50   14.40
   4 -11  -8   85.99   16.60
  -4 -11   8   66.39   15.50
  -4  11   8   97.59   16.10
  -3 -11   8   30.00   13.40
   3 -11  -8   27.70   12.90
   3  11  -8   26.00   13.50
  -3  11   8   23.10   12.60
  -2 -11   8    0.70   11.70
   2 -11  -8   -5.80   10.80
  -2  11   8    9.70   11.40
   2  11  -8   -6.70   11.60
   1 -11  -8   45.50   14.50
  -1 -11   8   57.39   15.80
   1  11  -8   52.29   16.00
  -1  11   8   73.89   15.60
   0 -11  -8   40.70   14.20
   0 -11   8   57.59   16.00
   0  11  -8   18.70   13.60
   0  11   8   48.30   13.60
  -1 -11  -8   11.60   12.10
   1 -11   8  -19.90   10.90
  -1  11  -8   -2.80   11.50
   1  11   8    3.40   10.70
  -2 -11  -8   22.60   12.90
   2 -11   8  -11.90   11.00
  -2  11  -8  -17.00   10.10
   2  11   8   -2.50   10.40
   3 -11   8   24.70   13.50
  -3 -11  -8    5.40   11.40
  -3  11  -8   -8.90   10.70
   3  11   8    3.80   10.80
   4 -11   8    2.20   12.40
  -4 -11  -8    1.30   10.80
   4  11   8  -20.00    7.90
  -4  11  -8  -12.60   10.60
  -5 -11  -8    0.60   12.20
   5  11   8    2.20   11.00
  -5  11  -8   -4.40   10.80
   6  11   8   14.30   12.70
  -6  11  -8   16.00   12.90
   7 -12  -8   34.60   14.20
  -7 -12   8   22.70   13.90
  -7  12   8   18.90   12.00
  -6 -12   8    1.30   12.80
   6 -12  -8   -2.80   10.50
  -6  12   8   -3.20   10.30
   5 -12  -8   -3.80   10.80
  -5 -12   8    4.80   11.70
  -5  12   8   -4.60   10.10
  -4 -12   8   31.30   14.10
   4 -12  -8   19.60   12.30
   4 -12  -8   -0.60   11.90
  -4  12   8   29.40   13.40
   3 -12  -8   43.50   15.10
  -3 -12   8   21.10   13.30
   3  12  -8   27.30   14.10
  -3  12   8    8.00   11.80
   2 -12  -8   -4.50   12.40
  -2 -12   8   19.00   13.70
   2  12  -8   -1.80   11.70
  -2  12   8   10.90   12.30
  -1 -12   8   13.90   13.70
   1 -12  -8   35.70   14.50
  -1  12   8   23.60   13.10
   1  12  -8    6.20   13.00
   0 -12   8   15.70   14.30
   0 -12  -8   -9.00   12.10
   0  12   8    7.70   11.70
   0  12  -8   17.50   13.50
   1 -12   8   42.70   15.80
  -1 -12  -8   27.90   14.40
   1  12   8   23.60   13.10
  -1  12  -8   24.30   14.20
   2 -12   8   -8.30   12.00
  -2 -12  -8  -11.90   11.70
  -2  12  -8   31.60   14.60
   2  12   8    7.10   11.80
   3 -12   8    7.50   14.20
  -3 -12  -8   -8.90   12.00
   3  12   8   35.30   14.20
  -3  12  -8   12.30   13.40
  -4 -12  -8    9.40   12.80
   4 -12   8   -3.00   13.40
  -4  12  -8   10.80   13.40
  -5 -12  -8   74.09   17.20
  -5  12  -8   35.70   16.30
  -5 -13   8   -4.30   12.80
  -5  13   8   13.50   13.40
   4 -13  -8   16.90   15.90
  -4 -13   8   29.70   16.70
  -4  13   8   52.89   15.80
  -3 -13   8    5.10   14.40
   3 -13  -8   21.10   15.20
  -3  13   8   -1.80   11.80
   3  13  -8   33.00   15.70
   2 -13  -8  -12.10   12.80
  -2 -13   8   13.90   14.10
  -2  13   8  -10.90   11.30
   2  13  -8    9.00   13.50
  -1 -13   8    1.20   13.50
   1 -13  -8   -6.60   12.80
   1  13  -8  -27.80   10.50
  -1  13   8    8.20   12.60
   0 -13  -8   -4.60   13.40
   0 -13   8   -6.50   13.40
   0  13  -8  -22.40   11.40
   0  13   8  -32.00    9.80
  -1 -13  -8    5.90   13.30
   1 -13   8   -2.20   13.30
  -1  13  -8  -18.60   11.30
   1  13   8   -2.00   12.30
   2 -13   8   11.40   15.00
  -2 -13  -8   27.90   15.40
   2  13   8   13.00   14.10
  -2  13  -8    3.10   13.80
  -3 -13  -8  -20.50   12.10
   3 -13   8   -7.00   13.70
  -3  13  -8   15.50   14.90
   3 -14  -8   10.00   13.40
  -3 -14   8    4.90   15.10
  -3  14   8   -4.20   11.80
  -2 -14   8   26.80   16.90
   2 -14  -8   39.80   16.80
   2  14  -8   17.20   15.20
  -2  14   8   64.89   19.00
   1 -14  -8   32.10   17.10
  -1 -14   8   64.39   19.80
   1  14  -8   24.30   16.40
  -1  14   8   22.30   14.90
   0 -14  -8  -13.70   13.00
   0 -14   8   15.30   16.00
   0  14   8    7.00   13.70
   0  14  -8   25.40   16.30
   1 -14   8   80.09   20.80
  -1 -14  -8   58.29   18.60
   1  14   8   68.39   18.30
  -1  14  -8   44.70   18.00
  12   0  -9    4.70   11.60
  12   0  -9   -1.30   12.50
  11   0  -9   -2.70   10.60
  11   0  -9   13.00   12.90
  10   0  -9   -3.70    9.70
  10   0  -9   -1.20   10.10
   9   0  -9    2.80    9.70
   9   0  -9   -8.90    9.30
   8   0  -9   -6.70    9.10
   8   0  -9    1.50    9.60
   7   0  -9   -0.70    8.30
   7   0  -9   -1.10    9.90
  -7   0   9   -1.30    4.30
  -6   0   9    0.60    4.60
   6   0  -9    2.10    7.90
  -5   0   9   -6.60    3.90
   5   0  -9    4.10    7.00
  -4   0   9    2.10    4.00
   4   0  -9   -0.30    6.00
  -3   0   9   -1.90    4.00
   3   0  -9    5.40    6.00
  -2   0   9   -0.70    4.10
  -1   0   9    0.20    4.30
   0   0   9    4.80    4.40
   1   0   9    3.50    4.80
   2   0   9   -0.60    4.30
   3   0   9    4.60    5.50
   4   0   9   -8.50    7.00
   4   0   9   -0.40    6.00
   5   0   9   18.60    9.90
   6   0   9    5.60    9.80
   7   0   9    4.70   10.60
   8   0   9   -6.90   10.20
   9   0   9   -8.50   10.90
  10   0   9   42.60   16.60
  12  -1  -9  -10.00   11.60
  12  -1  -9   -6.70   12.50
  12   1  -9   15.20   13.60
  12   1  -9    6.60   12.80
  12   1  -9  -15.50   14.00
  11  -1  -9   29.80   14.10
  11  -1  -9  -17.50    9.20
  11   1  -9   -8.10    9.90
  11   1  -9  -12.40   10.80
  11   1  -9  -32.60   11.40
  10  -1  -9  -10.50    9.30
  10  -1  -9    0.80    9.80
  10   1  -9  -16.20   10.70
  10   1  -9    0.50   10.20
  10   1  -9  -10.70   10.70
   9  -1  -9   38.90   12.50
   9  -1  -9   50.89   14.10
   9   1  -9   42.80   14.00
   9   1  -9   43.10   12.20
   9   1  -9   28.30   12.40
   8  -1  -9   15.20    9.30
   8  -1  -9   -0.10    9.50
   8   1  -9   12.90    9.60
   8   1  -9    3.40   10.10
  -7  -1   9   30.90    6.00
   7  -1  -9   35.10   11.40
   7  -1  -9   45.70   11.90
   7   1  -9   36.40   12.00
   7   1  -9   14.00    9.50
  -7   1   9   39.20    6.10
  -6  -1   9  118.19    9.40
   6  -1  -9  178.78   17.50
  -6   1   9  129.99    9.30
   6   1  -9  141.89   15.40
  -5  -1   9  111.79    9.20
   5  -1  -9   95.69   12.50
   5   1  -9  101.79   11.80
  -5   1   9  105.49    9.00
  -4  -1   9  324.07   13.20
   4  -1  -9  314.07   16.60
  -4   1   9  328.87   13.30
   4   1  -9  326.87   15.30
  -3  -1   9    0.10    4.20
  -3   1   9   -3.90    3.90
   3   1  -9    7.20    5.50
  -2  -1   9    6.10    4.40
  -2   1   9    3.40    5.00
  -1  -1   9   19.20    5.50
  -1   1   9   14.90    5.50
   0  -1   9  465.85   16.70
   0   1   9  482.35   17.40
   1  -1   9  441.86   16.90
   1   1   9  456.35   16.90
   2  -1   9   -1.10    5.00
   2   1   9   -3.20    4.50
   3  -1   9    0.70    5.50
   3   1   9    3.50    5.40
   3   1   9    1.10    6.60
   4  -1   9   46.40    8.40
   4  -1   9   34.10    9.90
   4   1   9   29.80    7.30
   4   1   9   33.00   10.40
   5  -1   9   30.90   11.10
   5  -1   9   54.99   12.20
   5   1   9   39.20   11.50
   6  -1   9    1.50    9.20
   6   1   9  -10.60    8.60
   7  -1   9    5.20   10.60
   7   1   9   17.50   11.60
   8  -1   9   17.00   11.60
   8   1   9   -3.90   10.90
   9  -1   9   63.29   17.00
   9   1   9   86.19   19.30
  10  -1   9   -5.20   11.70
  10   1   9   -0.20   13.20
  12  -2  -9    8.60   12.80
  12  -2  -9  -22.90   11.60
  12   2  -9   15.20   13.50
  12   2  -9  -32.00   13.70
  12   2  -9   -6.30   11.50
  11  -2  -9  -13.00   10.00
  11  -2  -9   -8.20   11.80
  11   2  -9   12.10   12.30
  11   2  -9   -2.80   13.80
  11   2  -9   -2.30   10.70
  10  -2  -9   25.80   12.20
  10  -2  -9    1.70   10.80
  10   2  -9   -4.90   12.80
  10   2  -9   11.10   10.80
  10   2  -9   -6.40   10.10
   9  -2  -9    5.50   10.10
   9  -2  -9  -12.50    9.70
   9   2  -9    8.10    9.20
   9   2  -9   -4.70   11.40
   9   2  -9   -1.60    9.80
   8  -2  -9   24.60   12.10
   8  -2  -9   30.60   11.30
   8   2  -9   34.00   11.20
   8   2  -9   24.40   12.60
  -8   2   9   30.60    5.40
   8   2  -9   31.00   12.00
   7  -2  -9   11.50    8.30
  -7  -2   9   18.50    6.00
   7  -2  -9   18.30   11.40
  -7   2   9   14.50    5.10
   7   2  -9   -4.60    7.80
   7   2  -9   27.60   11.10
  -6  -2   9    2.80    5.50
   6  -2  -9   -1.10    8.20
   6   2  -9    5.20    8.80
   6   2  -9    4.20    7.50
  -6   2   9    7.70    5.00
  -5  -2   9   32.90    6.80
   5  -2  -9   36.50    9.30
  -5   2   9   30.00    6.70
   5   2  -9   39.40    8.80
  -4  -2   9    9.50    5.20
   4  -2  -9   10.40    7.40
   4   2  -9    9.40    6.00
  -4   2   9   13.20    5.30
  -3  -2   9  804.92   22.00
  -3   2   9  806.32   21.90
   3   2  -9  808.62   20.60
  -2  -2   9 1319.77   29.40
  -2   2   9 1303.37   29.00
   2   2  -9 1379.36   25.90
  -1  -2   9   15.10    5.80
  -1   2   9   15.20    5.50
   0  -2   9  170.68   11.70
   0   2   9  164.48   11.40
   1  -2   9   15.90    6.10
   1   2   9   11.10    5.20
   2  -2   9   -5.90    5.20
   2   2   9   -1.10    5.10
   3  -2   9   22.20    7.60
   3   2   9    1.20    7.10
   3   2   9   10.60    6.10
   4  -2   9    8.80    7.20
   4  -2   9    7.10    8.00
   4   2   9    9.30    8.60
   4   2   9    7.10    6.50
   5  -2   9    3.20    8.60
   5  -2   9    4.10    7.70
   5   2   9   11.30    9.90
   6  -2   9   88.69   14.90
   6   2   9   65.79   14.00
   7  -2   9  268.87   23.00
   7   2   9  246.78   23.60
   8  -2   9   -3.80   10.10
   8   2   9   -4.90   11.00
   9  -2   9   -0.50   10.90
   9   2   9   14.90   13.10
  10  -2   9   51.89   17.70
  10   2   9   65.09   18.60
  12  -3  -9   43.90   17.00
  12  -3  -9   39.80   15.50
  12   3  -9   52.59   17.70
  12   3  -9   12.10   12.50
  12   3  -9   16.20   17.40
  11  -3  -9   -5.90   10.60
  11  -3  -9   12.20   12.60
  11   3  -9   13.50   11.60
  11   3  -9  -26.00   13.20
  11   3  -9    0.00   12.00
  10  -3  -9  106.99   18.40
  10  -3  -9  119.99   18.90
  10   3  -9   91.09   17.10
  10   3  -9   68.19   18.30
  10   3  -9  100.19   18.30
   9  -3  -9  183.88   20.80
   9  -3  -9  201.58   22.20
   9   3  -9  199.68   22.80
   9   3  -9  156.98   18.20
   9   3  -9  142.39   19.10
   8  -3  -9    6.30    9.10
   8  -3  -9   16.00   10.60
  -8   3   9    2.90    4.50
   8   3  -9   12.60   11.80
   8   3  -9  -12.00    7.80
   8   3  -9   10.60    9.70
   7  -3  -9   90.49   15.60
   7  -3  -9   70.19   13.90
  -7  -3   9   54.09    8.40
   7   3  -9   35.40   10.10
   7   3  -9   57.99   13.00
  -7   3   9   65.09    7.90
   6  -3  -9    4.60    9.30
  -6  -3   9   -3.40    6.00
   6   3  -9    0.90    8.50
   6   3  -9   13.90    7.90
  -6   3   9    1.30    4.90
   5  -3  -9   -3.50    7.90
  -5  -3   9   16.60    6.80
   5   3  -9    0.80    6.60
  -5   3   9   12.30    5.90
   4  -3  -9   59.19   11.00
  -4  -3   9   33.50    7.40
   4   3  -9   30.20    7.10
  -4   3   9   42.50    7.60
  -3  -3   9  504.05   18.50
  -3   3   9  503.35   18.30
   3   3  -9  572.24   16.20
  -2  -3   9  134.59   11.20
   2   3  -9  141.99    8.40
  -2   3   9  146.39   11.30
  -1  -3   9   20.80    6.40
  -1   3   9   20.00    6.60
   0  -3   9   40.50    7.80
   0   3   9   57.09    8.60
   1  -3   9  283.37   15.50
   1   3   9  323.37   15.90
   2  -3   9  516.45   20.60
   2   3   9  533.25   20.00
   2   3   9  580.14   23.00
   3  -3   9   16.40    7.40
   3   3   9   11.00    8.40
   3   3   9   10.80    6.30
   4  -3   9   18.70    8.00
   4  -3   9   11.00    8.40
   4   3   9    8.20    7.20
   4   3   9   16.20    9.20
   5  -3   9  229.78   22.30
   5  -3   9  229.28   19.40
   5   3   9  222.98   21.20
   6  -3   9  172.18   18.90
   6   3   9  162.18   20.50
   7  -3   9   52.69   12.90
   7   3   9   82.49   17.20
   8  -3   9    7.50   11.40
  -8   3  -9   49.20   10.90
   8   3   9   15.80   13.00
   9  -3   9    5.80   11.90
   9   3   9    2.20   13.10
  10   3   9   28.50   16.50
  11  -4  -9   18.80   12.90
  11  -4  -9    4.60   12.60
  11   4  -9   -0.30   11.40
  11   4  -9  -16.10   14.90
  11   4  -9   40.10   14.50
  10  -4  -9   -5.60   10.60
  10  -4  -9   16.80   11.10
  10   4  -9   -4.50   13.00
  10   4  -9    4.60   11.20
  10   4  -9   20.10   11.10
   9  -4  -9    7.00   10.80
   9  -4  -9  -14.00    9.10
   9   4  -9    7.20   10.80
   9   4  -9   -5.80    9.30
   9   4  -9   -6.30   12.20
   8  -4  -9   33.30   12.00
   8  -4  -9   18.60   11.50
  -8  -4   9   18.70    6.70
  -8   4   9   19.90    6.10
   8   4  -9   22.80   11.00
   8   4  -9   26.50   10.10
   8   4  -9   21.00   12.90
  -7  -4   9   19.30    7.20
   7  -4  -9   13.40   10.60
   7  -4  -9   28.30   10.90
   7   4  -9    7.50    8.40
  -7   4   9    4.70    5.70
   7   4  -9   -2.70    8.40
   6  -4  -9   -1.50    9.30
  -6  -4   9    5.00    7.10
   6   4  -9    8.00    9.10
  -6   4   9    4.80    6.10
   6   4  -9   12.90    7.60
  -5  -4   9  372.26   17.50
   5  -4  -9  355.16   21.20
   5   4  -9  346.17   16.70
   5   4  -9  368.66   19.60
   5   4  -9  363.06   16.80
  -5   4   9  369.06   17.10
  -4  -4   9    5.60    7.00
  -4   4   9  -11.30    5.20
   4   4  -9   -0.90    5.20
  -3  -4   9   79.39   10.70
   3  -4  -9   90.29   11.10
   3   4  -9   88.69    7.90
  -3   4   9   71.39    9.70
  -2  -4   9  153.28   12.80
   2   4  -9  147.59    7.60
  -2   4   9  151.88   13.60
  -1  -4   9   19.90    7.70
  -1   4   9   23.50    7.40
   1   4  -9   31.20    3.80
   0  -4   9  224.68   14.30
   0   4   9  230.18   14.70
   1  -4   9   89.99   11.20
   1   4   9   71.89    9.90
   1   4   9   92.49   11.40
   2  -4   9    2.40    7.10
   2   4   9    3.60    6.60
   2   4   9    7.80    6.80
   3  -4   9  360.96   19.70
   3   4   9  381.36   18.30
   3   4   9  395.56   22.30
   4  -4   9  211.48   17.00
   4  -4   9  210.68   16.20
   4   4   9  230.18   21.10
   4   4   9  226.48   15.50
   5  -4   9   47.20   10.60
   5   4   9   55.09   12.80
   6  -4   9  187.58   18.40
   6   4   9  170.78   19.70
  -6   4  -9  211.58   18.50
   7  -4   9   18.50   10.70
  -7   4  -9   26.70    9.90
   7   4   9   22.20   12.30
   8  -4   9   20.30   12.00
   8   4   9   77.29   18.10
  -8   4  -9   49.50   11.60
  -9   4  -9   -4.90    9.20
   9   4   9   -3.10   12.80
  11  -5  -9   71.89   18.00
  11  -5  -9   85.59   19.30
  11   5  -9   35.50   18.90
  11   5  -9   60.59   16.80
  11   5  -9   66.39   15.50
  10  -5  -9   50.49   14.30
  10  -5  -9   52.59   14.70
  10   5  -9   58.19   14.00
  10   5  -9   38.50   17.60
  10   5  -9   51.29   14.20
   9  -5  -9   16.00   11.40
   9  -5  -9   19.10   11.10
   9   5  -9   19.80   14.50
   9   5  -9   25.20   10.90
   9   5  -9   20.30   12.00
   8  -5  -9   96.09   15.70
   8  -5  -9   84.99   16.10
  -8  -5   9   98.39   11.00
   8   5  -9  111.99   16.40
   8   5  -9  107.39   17.70
  -8   5   9  123.79   11.90
   8   5  -9  124.59   15.30
   7  -5  -9   65.69   14.10
   7  -5  -9   55.99   13.10
  -7  -5   9   41.20    9.50
   7   5  -9   43.10   11.40
  -7   5   9   55.99    9.00
   7   5  -9   35.70   10.00
  -6  -5   9  230.68   16.20
   6  -5  -9  253.17   21.40
   6   5  -9  221.58   16.50
  -6   5   9  233.68   15.10
   6   5  -9  227.08   18.40
   5  -5  -9  151.98   17.10
   5  -5  -9  158.08   14.00
  -5  -5   9  118.39   13.20
   5   5  -9  131.29   13.30
   5   5  -9  136.39   12.10
  -5   5   9  149.69   13.80
   5   5  -9  153.18   14.90
  -4  -5   9  139.99   14.10
   4  -5  -9  169.18   14.80
   4   5  -9  130.39   10.50
   4   5  -9  178.28   15.30
  -4   5   9  172.68   14.00
  -3  -5   9    6.10    7.40
   3  -5  -9   -4.10    6.60
   3   5  -9   13.30    8.10
  -3   5   9    1.30    6.90
   3   5  -9   -1.40    4.20
  -2  -5   9   18.90    8.30
   2  -5  -9    9.60    7.30
   2   5  -9   17.10    3.60
   2   5  -9    7.20    8.00
  -2   5   9    7.20    7.50
  -1  -5   9    0.60    7.40
   1  -5  -9    4.30    7.50
  -1   5   9    5.40    6.70
   0  -5  -9   52.79   10.00
   0  -5   9   54.39   10.50
   0   5   9   70.79   10.90
   1  -5   9   98.99   13.10
   1   5   9  106.09   12.30
   1   5   9  101.49   12.50
   2  -5   9   26.50    9.40
   2   5   9   -3.00    7.20
   2   5   9   17.80    8.30
   3  -5   9  285.57   18.80
   3   5   9  269.97   19.90
   3   5   9  262.17   17.40
   4  -5   9   29.10   10.30
   4   5   9    7.30    7.40
   4   5   9   24.90   10.30
  -4   5  -9   15.50   10.10
   5  -5   9   10.50    8.20
  -5   5  -9   14.80    9.80
   5   5   9   22.90   10.90
   6  -5   9   12.60    9.40
  -6   5  -9   27.40   10.40
   6   5   9    9.80   10.70
   7  -5   9   42.50   12.40
   7   5   9   71.69   16.20
  -7   5  -9   43.60   11.80
   8   5   9   13.30   12.50
  -8   5  -9    4.20    9.70
  -9   5  -9   25.40   10.80
   9   5   9    8.40   14.20
  11  -6  -9   13.80   13.80
  11  -6  -9   32.40   14.30
  11   6  -9   19.80   14.40
  11   6  -9   17.80   13.50
  11   6  -9   -7.20   16.20
  10  -6  -9  148.79   20.90
  10  -6  -9  167.98   21.80
  10   6  -9  174.58   20.30
  10   6  -9  156.88   20.70
  10   6  -9  130.09   22.80
   9  -6  -9   20.10   11.20
   9  -6  -9   -6.00    9.40
  -9   6   9   10.00    6.70
   9   6  -9    7.60   10.00
   9   6  -9    0.10    9.80
   9   6  -9  -18.80   11.00
  -8  -6   9   13.60    8.00
   8  -6  -9   20.20   12.10
   8  -6  -9   16.70   11.10
   8   6  -9   14.90   10.30
   8   6  -9   22.90   10.50
  -8   6   9   11.90    7.40
   8   6  -9   21.80   13.10
   7  -6  -9  301.37   22.40
  -7  -6   9  265.87   17.70
   7  -6  -9  291.17   22.50
  -7   6   9  321.37   17.90
   7   6  -9  320.07   20.90
   7   6  -9  296.47   18.90
   6  -6  -9  199.18   20.20
  -6  -6   9  150.58   15.40
  -6   6   9  172.98   14.60
   6   6  -9  184.28   15.20
   6   6  -9  159.68   16.30
  -5  -6   9   36.40   10.40
   5  -6  -9   19.70    9.20
   5  -6  -9    3.00   10.40
  -5   6   9   12.10    8.50
   5   6  -9   12.90    7.10
   5   6  -9   10.90    8.10
  -4  -6   9   81.19   12.90
   4  -6  -9  109.29   13.50
  -4   6   9   77.29   12.20
   4   6  -9   89.39   13.10
   4   6  -9   67.69   10.20
   4   6  -9   90.99    9.00
  -3  -6   9   91.19   12.80
   3  -6  -9  103.69   13.50
   3   6  -9   77.99   12.90
  -3   6   9   94.59   12.60
   3   6  -9  100.49    7.70
   2  -6  -9   42.90   10.70
  -2  -6   9   38.80   10.00
  -2   6   9   57.59   11.00
   2   6  -9   56.79   11.70
   1  -6  -9  395.06   21.20
  -1  -6   9  427.16   22.20
  -1   6   9  414.96   21.40
   1   6  -9  427.76   22.80
   0  -6  -9   34.90   10.70
   0  -6   9   35.30   10.80
   0   6   9   33.70    7.80
   0   6  -9   22.80   10.70
   0   6   9   26.80    9.30
   1  -6   9   88.29   13.50
  -1  -6  -9  132.79   14.70
   1   6   9  124.49   12.80
  -1   6  -9  118.49   15.90
   1   6   9  107.19   13.20
   2  -6   9    0.20    8.60
  -2  -6  -9    0.70    8.30
   2   6   9   -4.80    7.10
   2   6   9    1.80    7.40
  -2   6  -9   -1.40    9.30
   3  -6   9   22.80   10.30
  -3   6  -9   26.50   11.40
   3   6   9   28.90    9.60
   3   6   9   18.20    9.20
   4  -6   9   15.90    9.60
   4   6   9   29.30    9.00
  -4   6  -9   25.60   10.60
   4   6   9   17.40   10.30
   5  -6   9    1.90    7.60
  -5   6  -9   -3.80    8.50
   5   6   9    9.70    9.90
   6   6   9  139.69   20.30
  -6   6  -9  139.89   17.50
   7   6   9   -2.80   10.60
  -7   6  -9    2.00    9.60
  -8   6  -9   56.89   13.20
   8   6   9   55.69   17.40
   9   6   9   17.00   15.10
  -9   6  -9   42.80   11.90
  10  -7  -9   32.20   14.90
  10  -7  -9   -6.30    9.40
  10   7  -9   26.60   12.90
  10   7  -9    8.00   12.30
  10   7  -9   24.30   16.90
   9  -7  -9   11.10   10.40
   9  -7  -9   15.70   11.40
   9   7  -9   13.60   11.10
  -9   7   9   18.90    7.60
   9   7  -9   16.50   10.50
   9   7  -9  -13.20   12.50
   8  -7  -9   -5.50    9.30
   8  -7  -9    4.90   10.60
  -8  -7   9    9.60    8.00
   8   7  -9   12.90   12.70
  -8   7   9   -5.70    6.30
   8   7  -9  -18.00    7.30
   8   7  -9    1.50    8.60
   7  -7  -9    1.50    9.50
  -7  -7   9   -7.20    7.80
   7  -7  -9    0.20    9.20
   7   7  -9    1.70    8.20
   7   7  -9    7.40    9.40
  -7   7   9   -1.20    6.60
  -6  -7   9   -0.70    8.40
   6  -7  -9   -3.40    9.00
  -6   7   9   -0.20    7.70
   6   7  -9  -15.10    7.30
   6   7  -9    2.30    7.20
   5  -7  -9  249.78   22.50
   5  -7  -9  290.27   20.00
  -5  -7   9  253.57   19.90
  -5   7   9  249.08   17.90
   5   7  -9  275.27   16.90
   4  -7  -9   -7.70    7.80
  -4  -7   9   -6.20    8.30
   4   7  -9    4.60    6.70
  -4   7   9   -9.90    7.20
   4   7  -9   11.90    9.60
   3  -7  -9   58.59   12.40
  -3  -7   9   54.49   12.40
  -3   7   9   43.90   10.70
   3   7  -9   48.20   12.00
   3   7  -9   61.19    8.60
   2  -7  -9   21.20   10.20
  -2  -7   9   -4.80    8.80
  -2   7   9    0.80    4.30
   2   7  -9   14.50   10.00
  -2   7   9  -10.10    6.80
   1  -7  -9   37.00   11.40
  -1  -7   9   48.00   12.70
  -1   7   9   46.30    8.10
  -1   7   9   63.29   11.90
   1   7  -9   66.59   13.50
   0  -7   9  123.29   15.50
   0  -7  -9  138.69   16.00
   0   7   9  141.49   16.80
   0   7  -9  177.68   18.80
   0   7   9  125.69   12.30
   1  -7   9   40.30   12.70
  -1  -7  -9   66.59   12.80
   1   7   9   51.29    9.80
   1   7   9   42.50   11.00
  -1   7  -9   41.50   12.30
   2  -7   9  -11.20    8.60
  -2  -7  -9   -2.30    8.80
   2   7   9    2.70    7.70
  -2   7  -9   17.40   11.00
   2   7   9    2.40    8.10
   3  -7   9   26.90   11.00
  -3  -7  -9   21.30   10.50
   3   7   9   42.60   10.90
   3   7   9    1.40    8.00
  -3   7  -9   20.30   11.70
   4  -7   9    2.60    9.20
  -4   7  -9    0.30   10.70
   4   7   9    2.10    8.90
   4   7   9  -13.70    6.60
   5   7   9   28.20   11.40
  -5   7  -9   33.30   12.60
  -6   7  -9   60.59   14.60
   6   7   9   74.89   16.10
  -7   7  -9   38.00   12.80
   7   7   9   49.50   14.90
  -8   7  -9   21.30   10.90
   8   7   9   10.70   13.40
  10  -8  -9   19.10   12.70
  10  -8  -9   -4.50   11.60
  10   8  -9  -15.50   15.40
   9  -8  -9    6.60   11.10
   9  -8  -9   -3.20   10.10
  -9   8   9   26.50    9.20
   9   8  -9   15.00   14.60
   8  -8  -9    8.40   10.40
   8  -8  -9   -1.20   10.00
  -8  -8   9   22.20    9.80
  -8   8   9    8.50    7.90
   7  -8  -9    5.20   10.60
   7  -8  -9   -9.90    8.90
  -7  -8   9   -2.60    8.80
  -7   8   9    6.00    7.90
  -6  -8   9   -4.80    8.70
   6  -8  -9   -7.10    9.10
  -6   8   9    7.20    8.80
   5  -8  -9   23.00   10.80
   5  -8  -9   52.79   13.30
  -5  -8   9   60.29   13.30
  -5   8   9   66.29   12.40
  -4  -8   9   -9.40    8.80
   4  -8  -9  -11.70    8.70
  -4   8   9    5.20    9.00
   4   8  -9  -13.30    9.20
  -3  -8   9  177.18   18.90
   3  -8  -9  181.48   19.10
  -3   8   9  146.39   17.20
   3   8  -9  166.48   18.40
   2  -8  -9   38.30   12.50
  -2  -8   9   35.70   12.10
  -2   8   9   28.70   10.50
   2   8  -9   33.20   12.10
   1  -8  -9  561.24   28.40
  -1  -8   9  610.84   29.00
   1   8  -9  610.74   29.70
  -1   8   9  580.04   26.90
  -1   8   9  591.54   20.90
   0  -8   9    8.90   10.70
   0  -8  -9    4.50    9.30
   0   8  -9   -5.10   10.40
   0   8   9    2.30    6.50
   0   8   9    8.40    9.70
  -1  -8  -9   90.09   15.40
   1  -8   9  130.69   17.60
  -1   8  -9  110.39   17.30
   1   8   9   98.49   12.60
   1   8   9  122.79   16.60
   2  -8   9  714.73   31.60
  -2  -8  -9  746.53   31.10
  -2   8  -9  794.32   33.90
   2   8   9  790.92   29.70
   2   8   9  729.33   30.00
  -3  -8  -9    8.20    9.50
   3  -8   9   12.60   10.50
   3   8   9   25.30    9.60
   3   8   9    4.00    8.20
  -3   8  -9    6.30   10.60
   4  -8   9   -2.50    9.50
   4   8   9   -7.10    8.00
  -4   8  -9   -1.50    9.90
   4   8   9  -17.30    7.40
   5   8   9   -4.10    8.50
  -5   8  -9    8.90   10.40
   6   8   9  -18.60    8.50
  -6   8  -9   -9.70    9.90
  -7   8  -9    5.60   11.30
   7   8   9   -0.20   11.20
  -8   8  -9   22.70   13.30
   8   8   9    2.90   13.30
   9  -9  -9   19.10   12.20
  -9   9   9   17.00    9.20
   8  -9  -9   23.70   12.40
   8  -9  -9   20.70   12.60
  -8  -9   9    6.70   10.20
  -8   9   9   33.80   10.70
  -7  -9   9   22.50   11.10
   7  -9  -9   -9.50    9.00
   7  -9  -9   15.00   11.90
  -7   9   9    9.60    9.20
   6  -9  -9   17.10   10.00
  -6  -9   9    8.00   10.40
   6  -9  -9   11.90   11.20
  -6   9   9    4.70    9.10
  -5  -9   9   37.50   12.60
   5  -9  -9   44.90   12.80
   5  -9  -9   12.10   11.20
  -5   9   9   43.20   11.90
   4  -9  -9   14.80   10.40
  -4  -9   9   19.60   11.70
   4   9  -9   26.20   12.10
  -4   9   9   17.40    9.90
   3  -9  -9   48.30   12.50
  -3  -9   9   30.90   12.20
   3   9  -9   15.80   11.30
  -3   9   9   20.60   11.30
   2  -9  -9  402.26   25.40
  -2  -9   9  347.87   24.60
  -2   9   9  326.67   23.20
   2   9  -9  326.07   24.00
   1  -9  -9   -9.90    8.30
  -1  -9   9   11.00   10.90
  -1   9   9   10.40   10.30
   1   9  -9    0.20   10.40
   0  -9   9   21.90   12.20
   0  -9  -9    9.90    9.90
   0   9   9    7.60    7.30
   0   9  -9   11.00   12.00
   0   9   9    5.80    9.40
  -1  -9  -9   18.00   11.20
   1  -9   9   -7.10    8.80
   1   9   9   -0.20    9.10
   1   9   9    1.30    6.40
  -1   9  -9    3.60   10.90
  -2  -9  -9    0.70    9.10
   2  -9   9    1.60   10.70
  -2   9  -9    8.80   11.20
   2   9   9    2.40    7.60
   2   9   9   12.20    9.70
   3  -9   9    4.00   10.80
  -3  -9  -9  -11.20    9.10
   3   9   9    5.20    8.70
  -3   9  -9    1.60   10.60
   3   9   9   -5.30    8.20
  -4  -9  -9  -10.40    8.90
   4  -9   9   -4.50   10.10
  -4   9  -9   20.00   13.30
   4   9   9    4.80    9.10
   5   9   9   -2.00    9.20
  -5   9  -9    5.50   10.80
   6   9   9   -9.00    9.40
  -6   9  -9   -6.70   10.50
  -7   9  -9   19.00   13.30
   7   9   9   13.60   12.10
   8 -10  -9    8.70   11.40
  -8 -10   9    5.30   10.50
  -8  10   9   16.00   10.20
   7 -10  -9    9.90   10.90
  -7 -10   9   16.40   11.80
  -7  10   9   -3.40    8.90
  -6 -10   9   17.00   11.80
   6 -10  -9   26.80   12.00
  -6  10   9   20.10   11.50
  -5 -10   9   13.40   11.70
   5 -10  -9   -5.70    9.90
  -5  10   9    4.80    9.40
  -4 -10   9    1.70   10.00
   4 -10  -9   12.40   10.70
  -4  10   9   11.10   10.50
   4  10  -9   12.70   11.50
  -3 -10   9    8.80   10.80
   3 -10  -9   10.20   11.40
  -3  10   9    8.60    9.80
   3  10  -9    7.80   11.40
  -2 -10   9   12.40   11.70
   2 -10  -9   18.30   11.50
   2  10  -9   31.90   13.80
  -2  10   9   48.30   14.00
   1 -10  -9    8.40   11.40
  -1 -10   9    9.00   12.30
  -1  10   9   25.70   12.30
   1  10  -9    1.30   10.50
   0 -10  -9   -2.50   10.80
   0 -10   9   -4.70   11.30
   0  10   9    0.40    9.90
   0  10  -9    1.30   11.50
  -1 -10  -9   16.60   12.70
   1 -10   9    8.90   11.50
  -1  10  -9  -29.40    9.10
   1  10   9   21.60   10.90
   2 -10   9  -21.90   10.40
  -2 -10  -9    2.60   10.20
   2  10   9   14.90   11.00
  -2  10  -9   13.00   12.70
   2  10   9   -6.40    7.50
   3 -10   9    5.70   11.80
  -3 -10  -9    6.40   11.20
   3  10   9    8.40   10.20
  -3  10  -9   -4.80   11.00
   3  10   9   -4.40    8.20
   4 -10   9   87.79   16.90
  -4 -10  -9   79.79   15.10
  -4  10  -9   90.39   18.00
   4  10   9   74.69   14.30
  -5  10  -9   -4.50   11.10
   5  10   9   -6.50   10.00
   6  10   9   28.20   13.90
  -6  10  -9   24.90   14.60
  -8 -11   9   28.20   13.40
  -8  11   9   31.90   12.50
  -7 -11   9    3.60   11.70
   7 -11  -9    0.20   10.10
  -7  11   9  -24.40    7.60
  -6 -11   9    2.20   11.90
   6 -11  -9   -3.10   10.60
  -6  11   9    0.60    9.60
   5 -11  -9   19.20   12.40
  -5 -11   9   10.20   12.40
  -5  11   9   22.80   12.20
   4 -11  -9   94.69   18.00
  -4 -11   9   69.59   16.50
  -4  11   9   96.89   17.60
  -3 -11   9   25.30   13.00
   3 -11  -9   32.10   14.70
  -3  11   9   63.79   15.10
   3  11  -9   77.59   16.80
  -2 -11   9  -12.20   10.20
   2 -11  -9    0.70   11.50
   2  11  -9  -13.80   10.20
  -2  11   9  -11.70    8.90
  -1 -11   9   14.50   12.40
   1 -11  -9   15.30   12.10
   1  11  -9   37.00   14.20
  -1  11   9   15.00   12.30
   0 -11  -9   49.30   15.10
   0 -11   9   58.79   16.30
   0  11   9   45.10   14.20
   0  11  -9   22.70   14.40
   1 -11   9   49.20   16.20
  -1 -11  -9   45.40   15.10
   1  11   9   63.59   15.40
  -1  11  -9   30.90   13.70
   2 -11   9   -7.60   12.20
  -2 -11  -9    7.40   10.90
   2  11   9   -3.80    9.70
  -2  11  -9    8.40   12.30
  -3 -11  -9  -10.90    9.40
   3 -11   9   40.10   15.40
  -3  11  -9   -9.30   11.00
   3  11   9    2.80   10.70
  -4 -11  -9   53.39   15.30
   4 -11   9   63.99   17.30
  -4  11  -9   55.59   17.40
   4  11   9   56.29   14.30
  -5 -11  -9   43.10   14.50
  -5  11  -9   -0.60   12.00
   5  11   9   -5.70   10.50
  -6  11  -9   33.70   15.20
   6  11   9   27.10   15.10
  -6 -12   9   90.29   19.20
   6 -12  -9   49.50   14.60
  -6  12   9   70.19   15.60
   5 -12  -9   -5.10   10.90
  -5 -12   9  -16.60   11.00
  -5  12   9    6.50   11.30
   4 -12  -9   66.19   17.80
  -4 -12   9   91.49   19.20
   4 -12  -9   52.69   16.10
  -4  12   9   62.39   15.30
   3 -12  -9   -0.30   11.90
  -3 -12   9   -6.40   10.60
   3  12  -9    1.70   12.00
  -3  12   9  -14.60    9.60
  -2 -12   9   15.80   13.20
   2 -12  -9   12.80   13.50
   2  12  -9   13.00   12.80
  -2  12   9   -3.20   11.10
   1 -12  -9   17.60   13.50
  -1 -12   9   -3.40   12.30
  -1  12   9   12.10   12.70
   1  12  -9    7.30   13.00
   0 -12   9   42.10   16.50
   0 -12  -9   20.10   14.30
   0  12  -9   26.20   14.80
   0  12   9   34.40   15.00
   1 -12   9   16.80   13.70
  -1 -12  -9    3.80   12.90
   1  12   9   15.70   12.20
  -1  12  -9   -8.70   11.40
  -2 -12  -9   14.40   13.40
   2 -12   9  -13.30   12.20
  -2  12  -9   11.40   13.60
   2  12   9    8.70   11.90
  -3 -12  -9   21.60   13.90
   3 -12   9   13.80   15.20
   3  12   9    1.20   15.30
  -3  12  -9   27.30   14.30
  -4 -12  -9   -4.60   11.40
   4 -12   9  -30.90   16.40
  -4  12  -9   21.00   14.20
  -5 -13   9   12.20   13.20
   5 -13  -9  -18.20   10.50
  -5  13   9   23.40   14.70
   4 -13  -9   32.60   15.80
  -4 -13   9   -1.40   13.80
   4 -13  -9   -1.60   13.70
  -4  13   9    3.80   12.00
   3 -13  -9   -5.80   12.40
  -3 -13   9   11.00   14.30
  -3  13   9   -0.70   12.50
   3  13  -9  -23.80   11.60
   2 -13  -9   -9.80   13.10
  -2 -13   9    9.60   14.00
   2  13  -9   -1.50   13.30
  -2  13   9   10.00   13.20
   1 -13  -9   22.40   15.10
  -1 -13   9   34.30   15.80
   1  13  -9   31.20   16.10
  -1  13   9   32.30   15.70
   0 -13   9   15.70   15.50
   0 -13  -9  -13.10   13.10
   0  13   9    0.50   12.60
   0  13  -9   15.90   14.90
  -1 -13  -9  117.89   21.00
   1 -13   9   49.80   18.40
  -1  13  -9   61.19   19.00
   1  13   9   92.19   19.40
   2 -13   9    7.20   15.70
  -2 -13  -9   11.60   14.30
   2  13   9    0.90   12.20
  -2  13  -9  -17.40   11.50
  -3 -13  -9    3.50   13.30
   3 -13   9  -24.20   12.80
  -3  13  -9   28.40   16.50
  -1 -14   9   60.19   19.20
   1 -14  -9   23.70   16.40
   1  14  -9   27.30   16.90
  -1  14   9   39.50   17.90
  12   0 -10    4.50   13.90
  12   0 -10   -6.00   11.70
  11   0 -10   29.90   15.00
  11   0 -10   53.89   15.10
  10   0 -10   59.39   14.40
  10   0 -10   72.09   16.60
   9   0 -10  152.58   20.00
   9   0 -10  190.88   19.80
   8   0 -10  478.75   25.60
   8   0 -10  470.75   27.40
   7   0 -10   51.19   12.30
   7   0 -10   67.09   14.00
  -7   0  10   61.79    7.50
  -6   0  10    7.10    5.00
   6   0 -10   16.70    9.00
  -5   0  10  282.77   13.00
   5   0 -10  301.37   18.30
  -4   0  10   61.99    7.80
   4   0 -10   61.79   10.20
  -3   0  10    0.90    4.60
  -2   0  10  279.07   13.50
  -1   0  10  180.98   11.90
   0   0  10   24.20    6.30
   1   0  10  137.99   11.20
   2   0  10   83.39    9.70
   3   0  10  110.79   11.40
   4   0  10   29.50    8.20
   4   0  10   37.70   11.10
   5   0  10   72.49   13.50
   6   0  10   26.90   11.70
   7   0  10   10.80   11.20
   8   0  10    3.00   11.30
   9   0  10   84.49   20.20
  10   0  10   25.60   15.90
  12  -1 -10   -8.40   12.60
  12  -1 -10   14.30   13.10
  12   1 -10   -7.10   11.40
  12   1 -10   -5.00   12.30
  11  -1 -10   53.89   16.40
  11  -1 -10   24.80   13.80
  11   1 -10   24.30   13.90
  11   1 -10   67.49   17.40
  10  -1 -10   12.80   12.40
  10  -1 -10   20.00   12.00
  10   1 -10   10.00   11.70
  10   1 -10   20.40   11.90
   9  -1 -10   35.30   12.40
   9  -1 -10   56.19   14.50
   9   1 -10   26.10   12.90
   9   1 -10   32.10   11.80
   8  -1 -10   25.40   11.60
   8  -1 -10    6.80   10.40
   8   1 -10   25.00   10.50
   8   1 -10   31.60   11.70
  -8   1  10   13.10    4.80
  -7  -1  10   30.20    6.60
   7  -1 -10   31.10   10.50
   7  -1 -10   12.10   10.80
   7   1 -10   17.70    9.60
   7   1 -10   29.40   11.50
  -7   1  10   13.20    5.50
   6  -1 -10   96.49   14.40
  -6  -1  10   99.19    9.50
   6   1 -10   92.29   12.60
  -6   1  10   97.69    9.10
  -5  -1  10   -0.50    4.80
   5  -1 -10   13.30    8.80
   5   1 -10   -1.00    7.00
  -5   1  10    1.70    4.90
  -4  -1  10    3.70    5.10
   4  -1 -10   12.20    7.80
  -4   1  10    3.00    5.00
   4   1 -10    0.70    6.20
  -3  -1  10    1.60    4.90
   3   1 -10   20.20    6.70
  -3   1  10   16.70    5.40
  -2  -1  10   81.89    9.00
  -2   1  10   95.79    9.60
  -1  -1  10  302.17   14.60
  -1   1  10  297.67   14.60
   0  -1  10   11.20    6.00
   0   1  10   14.30    6.00
   1  -1  10  378.26   16.80
   1   1  10  347.87   16.10
   2  -1  10   50.49    8.80
   2   1  10   46.50    8.00
   3  -1  10  321.77   17.00
   3   1  10  323.87   20.20
   3   1  10  296.07   16.50
   4  -1  10   13.60    8.80
   4  -1  10   -3.00    5.60
   4   1  10    0.20    8.00
   4   1  10   -3.50    5.60
   5  -1  10  100.89   14.90
   5   1  10   94.79   15.10
   6  -1  10   19.80   11.30
   6   1  10    2.30   10.30
   7  -1  10   33.40   13.20
   7   1  10   57.29   15.10
   8  -1  10   30.50   13.10
   8   1  10   20.90   13.30
   9  -1  10   41.50   16.60
   9   1  10   22.70   14.80
  12  -2 -10   20.30   13.70
  12  -2 -10   -1.50   12.90
  12   2 -10    3.00   12.80
  12   2 -10    5.80   13.20
  11  -2 -10   29.70   13.10
  11  -2 -10   47.50   15.70
  11   2 -10   32.60   14.40
  11   2 -10   45.30   14.80
  10  -2 -10   -1.30   10.40
  10  -2 -10   18.90   11.60
  10   2 -10   12.60   11.70
  10   2 -10  -10.20    8.90
   9  -2 -10   17.10   12.80
   9  -2 -10   39.20   12.90
   9   2 -10   16.80   10.70
   9   2 -10    4.60   10.50
   8  -2 -10   72.99   14.20
   8  -2 -10   53.79   13.50
   8   2 -10   33.50   12.20
  -8   2  10   56.79    7.00
   8   2 -10   46.70   12.10
   7  -2 -10  115.39   16.40
  -7  -2  10  128.69   10.70
  -7   2  10  146.29   10.40
   7   2 -10  113.99   16.00
   7   2 -10  158.58   16.80
  -6  -2  10    3.40    5.90
   6  -2 -10    5.70    9.00
  -6   2  10   13.00    5.80
   6   2 -10    4.00    7.90
   5  -2 -10   37.00   10.80
  -5  -2  10   19.50    6.80
   5   2 -10   12.30    7.60
  -5   2  10    8.60    5.90
   4  -2 -10  407.26   20.10
  -4  -2  10  416.16   16.70
  -4   2  10  377.96   16.00
   4   2 -10  392.16   16.60
  -3  -2  10  107.99   10.70
   3   2 -10  101.19    9.80
  -3   2  10   87.09    9.60
  -2  -2  10  109.79   11.00
  -2   2  10  103.59   10.30
  -1  -2  10  253.97   14.00
  -1   2  10  245.68   13.30
   0  -2  10  130.49   12.10
   0   2  10   80.99    9.70
   1  -2  10  411.16   17.80
   1   2  10  425.56   18.00
   2  -2  10   19.50    7.30
   2   2  10    6.20    6.60
   3  -2  10  288.77   16.50
   3   2  10  272.77   19.20
   3   2  10  255.07   15.20
   4  -2  10    8.20    8.90
   4  -2  10    8.40    7.30
   4   2  10    2.10    6.10
   4   2  10   -5.90    7.90
   5  -2  10   -5.00    8.60
   5   2  10   10.20   10.20
   6  -2  10   -6.60    8.90
   6   2  10    4.10    9.80
   7  -2  10   35.80   13.70
   7   2  10   23.40   13.10
   8  -2  10    7.90   11.70
   8   2  10   -8.50   10.40
   9  -2  10   30.40   14.00
   9   2  10   44.30   16.60
  11  -3 -10    6.70   11.80
  11  -3 -10    2.80   11.00
  11   3 -10   -2.50   11.70
  11   3 -10    7.70   12.30
  10  -3 -10   11.50   12.00
  10  -3 -10  -10.90    8.40
  10   3 -10   13.90   10.70
  10   3 -10  -24.80    8.40
   9  -3 -10   32.60   13.30
   9  -3 -10    6.80    9.50
   9   3 -10   -3.40   10.10
   9   3 -10   17.80   10.70
  -8  -3  10  227.18   12.70
   8  -3 -10  246.38   22.80
   8  -3 -10  265.77   24.70
   8   3 -10  243.68   22.40
   8   3 -10  232.18   18.50
  -8   3  10  239.68   12.40
  -7  -3  10   -3.90    6.10
   7  -3 -10    3.40   10.10
   7   3 -10   -7.20    9.60
   7   3 -10   12.40    8.60
  -7   3  10   12.60    5.80
   6  -3 -10   58.49   13.10
  -6  -3  10   73.09   10.00
  -6   3  10   75.69    9.60
   6   3 -10   73.89   13.40
   6   3 -10   49.99   10.60
   5  -3 -10   11.80    9.30
  -5  -3  10    2.50    6.50
   5   3 -10    4.00    6.70
  -5   3  10    5.80    5.80
  -4  -3  10  264.57   15.10
   4   3 -10  296.57   14.30
  -4   3  10  286.87   15.20
  -3  -3  10  302.77   16.00
   3   3 -10  313.87   13.10
  -3   3  10  293.87   15.20
  -2  -3  10  380.86   17.30
  -2   3  10  382.86   17.30
   2   3 -10  391.56   13.00
  -1  -3  10   23.20    7.00
  -1   3  10   25.40    6.80
   0  -3  10    7.90    6.10
   0   3  10    3.50    5.60
   1  -3  10  120.89   12.20
   1   3  10  101.89   10.90
   2  -3  10  224.78   15.70
   2   3  10  212.78   16.60
   2   3  10  222.28   14.90
   3  -3  10   72.19   11.30
   3   3  10   53.99   10.70
   3   3  10   51.99    9.50
   4  -3  10   13.00    8.60
   4  -3  10   12.30    7.40
   4   3  10   11.40    9.70
   4   3  10    6.00    6.90
   5  -3  10  -14.10    7.40
   5   3  10   -7.70    8.20
   6  -3  10   80.49   14.80
   6   3  10  110.49   18.30
   7  -3  10   -8.60    8.40
   7   3  10    0.00   10.10
   8  -3  10  161.18   21.50
  -8   3 -10  149.79   16.40
   8   3  10  139.99   22.90
   9  -3  10   14.70   12.70
  -9   3 -10   -0.70   10.70
   9   3  10    8.00   15.40
  11  -4 -10   89.29   19.20
  11  -4 -10   55.89   16.00
  11   4 -10   64.59   16.60
  11   4 -10   91.79   17.20
  10  -4 -10    1.80   10.30
  10  -4 -10   -7.30   11.00
  10   4 -10    7.00   11.00
  10   4 -10    5.50   11.20
   9  -4 -10   12.00   10.70
   9  -4 -10   26.20   12.10
   9   4 -10   14.10   10.00
   9   4 -10    6.20   10.60
  -8  -4  10    4.60    6.50
   8  -4 -10   11.00   10.20
   8  -4 -10   -8.10    9.30
   8   4 -10    8.90   10.10
  -8   4  10   13.90    6.00
   8   4 -10    8.90    8.80
   7  -4 -10   -3.20    8.90
  -7  -4  10    5.90    7.00
   7   4 -10    7.80    9.50
   7   4 -10   17.80    8.20
  -7   4  10   -4.20    5.20
  -6  -4  10   66.89   10.40
   6  -4 -10   66.59   13.20
   6   4 -10   52.59   10.40
   6   4 -10   65.49   12.60
  -6   4  10   51.19    8.70
   5  -4 -10   42.20   10.50
  -5  -4  10   43.50    9.60
   5   4 -10   50.89   10.30
  -5   4  10   41.20    8.80
   5   4 -10   26.90    8.10
  -4  -4  10    7.10    7.30
  -4   4  10    3.80    6.20
   4   4 -10   -3.60    5.70
  -3  -4  10  276.07   17.00
   3   4 -10  302.07   12.30
  -3   4  10  272.97   16.30
  -2  -4  10   97.19   11.50
   2   4 -10   93.19    7.20
  -2   4  10   86.99   10.40
  -1  -4  10    4.90    7.00
  -1   4  10   10.30    7.10
   1   4 -10   -0.90    3.60
   0  -4  10   -1.00    6.70
   0   4  10   -9.60    6.20
   1  -4  10  133.39   14.30
   1   4  10  137.39   13.90
   2  -4  10  114.79   13.80
   2   4  10   98.19   13.30
   2   4  10  122.49   13.20
   3  -4  10   -0.50    7.90
   3   4  10    5.00    7.00
   3   4  10    0.60    8.30
   4  -4  10  282.97   19.00
   4   4  10  300.77   23.00
   4   4  10  308.87   17.80
   5  -4  10   87.79   13.80
   5   4  10   80.69   14.30
   6  -4  10   49.30   12.80
   6   4  10   59.89   14.40
   7  -4  10   -0.20    9.70
   7   4  10   31.30   13.30
  -7   4 -10   17.40   10.10
   8  -4  10   30.10   12.70
  -8   4 -10   15.40   10.00
   8   4  10   12.50   12.70
  -9   4 -10   25.30   10.90
   9   4  10   12.00   15.10
  11  -5 -10   19.70   13.90
  11  -5 -10   16.60   14.20
  11   5 -10   29.30   13.80
  11   5 -10   27.10   13.10
  10  -5 -10  122.99   19.60
  10  -5 -10  177.08   23.00
  10   5 -10  138.89   20.40
  10   5 -10  202.98   22.40
   9  -5 -10    7.00   11.00
   9  -5 -10    7.70   10.70
   9   5 -10   18.60   10.20
  -9   5  10   -0.60    6.00
   9   5 -10   -6.10    9.20
   8  -5 -10   49.00   14.00
   8  -5 -10   48.50   13.90
  -8  -5  10   60.59   10.40
   8   5 -10   40.20   11.60
   8   5 -10   47.20   12.40
  -8   5  10   58.29    9.20
   7  -5 -10  165.88   19.10
  -7  -5  10  143.29   14.00
  -7   5  10  163.58   13.50
   7   5 -10  204.98   17.70
   7   5 -10  168.48   17.80
   6  -5 -10  577.44   27.60
  -6  -5  10  600.74   23.60
  -6   5  10  582.34   22.80
   6   5 -10  577.14   21.80
   6   5 -10  576.14   25.60
   5  -5 -10  635.34   27.90
  -5  -5  10  545.95   23.10
   5   5 -10  582.24   19.90
   5   5 -10  567.54   23.40
  -5   5  10  580.14   23.00
   5   5 -10  590.54   24.20
   4  -5 -10   98.59   13.00
  -4  -5  10  133.69   14.60
  -4   5  10  108.19   13.00
   4   5 -10  106.49   13.20
   4   5 -10   95.69    9.50
  -3  -5  10    8.80    8.20
   3  -5 -10   -5.00    7.00
   3   5 -10    0.70    4.60
  -3   5  10  -12.50    6.60
   3   5 -10    0.00    8.00
   2  -5 -10   -5.30    7.40
  -2  -5  10    2.10    7.30
   2   5 -10    1.10    3.50
  -2   5  10    1.80    7.80
  -1  -5  10   80.79   12.00
  -1   5  10   92.39   12.20
   0  -5  10   -4.70    8.50
   0   5  10    6.30    8.10
   1  -5  10  121.59   14.80
   1   5  10  126.29   14.30
   1   5  10  131.39   13.20
   2  -5  10   94.69   13.20
   2   5  10   85.79   12.40
   2   5  10   75.09   11.90
   3  -5  10   54.49   11.80
   3   5  10   39.00   10.70
   3   5  10   66.69   11.80
   4  -5  10  363.96   21.20
   4   5  10  350.26   19.80
   4   5  10  362.76   24.10
   5  -5  10   10.30    8.50
   5   5  10   23.80   11.10
  -5   5 -10   14.30    9.60
   6  -5  10   77.99   14.00
  -6   5 -10   80.49   14.30
   6   5  10   78.09   15.20
   7  -5  10  130.59   17.30
  -7   5 -10  126.69   16.30
   7   5  10  111.49   18.60
   8   5  10   14.70   13.40
  -8   5 -10   12.30   11.10
   9   5  10   -8.60   12.80
  -9   5 -10   10.50   10.40
  11  -6 -10   21.70   14.80
  11  -6 -10   12.80   13.60
  11   6 -10   26.50   13.70
  11   6 -10   25.30   13.50
  10  -6 -10   23.30   13.80
  10  -6 -10   27.20   12.80
  10   6 -10    2.30   11.60
  10   6 -10   36.10   13.00
   9  -6 -10   86.09   16.90
   9  -6 -10  114.59   18.30
   9   6 -10   67.19   15.10
  -9   6  10   74.59   10.50
   9   6 -10   82.29   15.40
   8  -6 -10   35.20   12.50
   8  -6 -10   -4.00    9.50
  -8  -6  10   29.70    8.60
   8   6 -10    4.90   10.80
   8   6 -10   -4.50    7.50
  -8   6  10    9.50    7.20
   7  -6 -10   60.79   13.80
   7  -6 -10   30.90   12.80
  -7  -6  10   68.09   11.40
   7   6 -10   54.69   12.70
   7   6 -10   50.59   10.80
  -7   6  10   67.29   11.00
   6  -6 -10  165.88   18.50
  -6  -6  10  163.88   15.90
   6   6 -10  180.58   14.10
  -6   6  10  173.68   15.90
   6   6 -10  191.98   17.60
   5  -6 -10   23.30    9.80
   5  -6 -10   39.70   12.00
  -5  -6  10   32.40   10.50
   5   6 -10   32.70    9.90
   5   6 -10   21.70    7.40
  -5   6  10   24.90    8.80
   4  -6 -10  119.79   14.10
  -4  -6  10  120.39   14.40
  -4   6  10  111.49   13.60
   4   6 -10  117.09    9.70
   4   6 -10  123.79   14.70
  -3  -6  10   -6.40    7.80
   3  -6 -10    9.70    8.70
  -3   6  10  -12.90    7.10
   3   6 -10   -8.70    8.40
   2  -6 -10   93.79   13.30
  -2  -6  10   94.69   13.40
   2   6 -10   90.99   13.70
  -2   6  10   84.29   13.40
   1  -6 -10   43.40   11.40
  -1  -6  10   48.00   11.50
   1   6 -10   55.99   12.10
  -1   6  10   77.09   12.50
   0  -6  10   26.10   10.40
   0  -6 -10   16.00    9.70
   0   6  10   -0.10    7.70
   0   6  10   12.40    6.60
   0   6 -10   27.50   11.30
   1  -6  10  220.38   17.50
   1   6  10  206.58   17.40
  -1   6 -10  186.18   18.30
   1   6  10  219.18   16.80
   2  -6  10   50.79   12.10
  -2   6 -10   48.50   12.50
   2   6  10   41.10   11.40
   2   6  10   45.20   10.80
   3  -6  10   63.19   12.70
   3   6  10   83.69   13.60
  -3   6 -10   77.49   14.20
   3   6  10   92.79   13.20
   4  -6  10   39.40   11.40
   4   6  10   33.90   10.30
   4   6  10   34.40   10.90
  -4   6 -10   36.50   12.10
   5  -6  10  103.19   13.70
  -5   6 -10  115.19   15.90
   5   6  10   84.39   15.40
   6   6  10   -5.10    9.90
  -6   6 -10    0.50    9.80
   7   6  10   16.70   12.60
  -7   6 -10    2.00    9.80
   8   6  10   12.00   12.80
  -8   6 -10   18.30   11.80
  10  -7 -10   13.20   12.00
  10  -7 -10   10.00   11.80
  10   7 -10   -5.80   10.20
  10   7 -10   -0.10   16.20
   9  -7 -10   -1.20   10.00
   9  -7 -10  -13.80    9.00
   9   7 -10   10.50   10.00
  -9   7  10   -6.70    5.60
   9   7 -10   10.80   11.00
  -8  -7  10    6.00    7.60
   8  -7 -10   -4.10   10.30
   8  -7 -10    1.90    9.90
   8   7 -10    5.40    9.90
   8   7 -10   -6.00   11.30
  -8   7  10   10.80    7.60
   7  -7 -10   17.80   10.60
   7  -7 -10   -6.60    8.60
  -7  -7  10   -7.80    8.30
   7   7 -10  -16.10    7.50
  -7   7  10    3.00    7.50
  -6  -7  10   50.29   12.10
   6  -7 -10   48.50   13.70
  -6   7  10   42.00   10.70
   6   7 -10   22.20    9.20
  -5  -7  10   36.80   11.00
   5  -7 -10   39.10   10.50
   5  -7 -10   24.00   11.10
   5   7 -10   12.40    8.20
  -5   7  10   22.70    9.80
  -4  -7  10  130.79   16.00
   4  -7 -10  113.69   15.10
   4   7 -10  126.89   12.90
   4   7 -10  131.99   16.70
  -4   7  10  111.29   14.20
  -3  -7  10   43.50   11.60
   3  -7 -10   65.19   13.10
   3   7 -10   60.29   12.70
  -3   7  10   45.50   11.30
  -2  -7  10   74.79   13.90
   2  -7 -10   60.89   12.60
  -2   7  10   65.99   13.10
   2   7 -10   71.69   13.80
   1  -7 -10  259.47   20.00
  -1  -7  10  261.97   21.90
  -1   7  10  278.07   19.90
   1   7 -10  243.38   21.80
  -1   7  10  251.47   15.30
   0  -7  10 1022.20   35.50
   0  -7 -10  960.50   34.20
   0   7  10 1018.40   29.50
   0   7 -10  905.91   34.50
   0   7  10 1014.90   34.20
   1  -7  10  283.57   21.50
  -1  -7 -10  248.28   20.30
  -1   7 -10  275.27   22.10
   1   7  10  274.87   18.40
   1   7  10  282.97   20.30
   2  -7  10   78.19   14.20
  -2  -7 -10   63.09   13.30
   2   7  10   63.29   12.10
  -2   7 -10   61.89   13.90
   2   7  10   68.39   13.00
   3  -7  10   48.50   12.20
   3   7  10   44.40   10.60
   3   7  10   36.00   10.90
  -3   7 -10   44.70   12.50
   4  -7  10  131.29   17.30
   4   7  10   99.19   15.50
  -4   7 -10   89.49   15.80
   4   7  10   90.99   14.30
   5   7  10   74.39   15.00
  -5   7 -10   57.99   14.00
   6   7  10    4.40   11.50
  -6   7 -10    7.10   10.50
  -7   7 -10    9.60   11.40
   7   7  10   -7.80   10.70
   8   7  10   23.40   14.10
  -8   7 -10   25.40   12.70
  10  -8 -10    1.70   11.90
  10  -8 -10   -8.50   10.60
   9  -8 -10   -1.60   10.60
   9  -8 -10   17.40   12.10
  -9   8  10   11.40    8.50
   8  -8 -10  -17.30    7.70
   8  -8 -10   -4.30    9.90
  -8  -8  10   -2.80    8.90
  -8   8  10   -2.30    7.70
   7  -8 -10   75.69   15.30
  -7  -8  10   50.09   12.60
   7  -8 -10   73.59   14.70
  -7   8  10   62.69   11.70
   6  -8 -10  -12.10    8.40
  -6  -8  10   -4.20    8.70
  -6   8  10   -2.00    8.00
  -5  -8  10   -3.80    9.20
   5  -8 -10   -4.10    9.60
   5  -8 -10   19.00    9.90
  -5   8  10  -14.20    6.80
   4  -8 -10  160.18   18.00
  -4  -8  10  158.08   18.30
   4   8 -10  171.98   18.60
  -4   8  10  152.38   17.20
  -3  -8  10   21.70   10.70
   3  -8 -10   20.20   11.50
  -3   8  10   42.20   11.50
   3   8 -10   31.50   12.40
   2  -8 -10   -2.20    9.50
  -2  -8  10    5.00    9.10
  -2   8  10   -6.40    9.00
   2   8 -10    6.40   10.30
   1  -8 -10   22.90   11.80
  -1  -8  10   12.40   11.00
   1   8 -10    4.30    9.90
  -1   8  10   19.80    7.00
  -1   8  10   18.80   10.30
   0  -8 -10  684.23   30.40
   0  -8  10  690.43   31.20
   0   8 -10  677.33   32.00
   0   8  10  705.93   25.10
   0   8  10  700.73   30.40
   1  -8  10   13.90   11.30
  -1  -8 -10   15.20   10.70
   1   8  10   39.80   11.40
   1   8  10   24.20    9.10
  -1   8 -10   28.00   13.20
  -2  -8 -10   19.70   11.10
   2  -8  10   -0.90    9.70
   2   8  10   25.70   11.20
   2   8  10   27.30    9.60
  -2   8 -10   25.60   12.00
   3  -8  10  288.67   22.60
  -3   8 -10  241.18   23.60
   3   8  10  272.97   20.70
   3   8  10  230.58   21.40
   4  -8  10   23.00   11.40
   4   8  10   34.70   11.20
  -4   8 -10   16.80   12.50
  -5   8 -10   -8.50    9.30
   5   8  10    7.30   10.90
  -6   8 -10   -2.20   11.60
   6   8  10    5.70   11.20
   7   8  10   -6.20   11.20
  -7   8 -10  -10.60   10.10
   9  -9 -10    5.90   11.40
  -9   9  10   11.20    9.70
  -8  -9  10   -8.40    9.70
   8  -9 -10   -2.30    9.60
   8  -9 -10   -1.90   10.10
  -8   9  10    2.70    8.30
   7  -9 -10   36.10   11.70
  -7  -9  10   58.09   13.40
   7  -9 -10   39.00   14.20
  -7   9  10   15.30    9.50
   6  -9 -10   -1.00    9.60
  -6  -9  10   11.50   10.40
  -6   9  10   -0.50    8.90
   5  -9 -10    8.90   11.40
   5  -9 -10   14.10   12.00
  -5  -9  10   26.70   11.90
  -5   9  10   11.10    9.80
  -4  -9  10   23.50   12.00
   4  -9 -10   -2.50    9.50
  -4   9  10   17.60   11.10
   4   9 -10    8.00   10.80
   3  -9 -10  279.87   22.80
  -3  -9  10  284.97   23.00
  -3   9  10  256.37   21.40
   3   9 -10  315.77   23.70
  -2  -9  10   55.79   14.60
   2  -9 -10   58.19   13.90
   2   9 -10   53.19   14.10
  -2   9  10   65.69   13.90
  -1  -9  10   21.60   12.10
   1  -9 -10   14.20   11.80
   1   9 -10   21.10   12.40
  -1   9  10    4.30    9.00
   0  -9  10  113.09   18.00
   0  -9 -10   91.09   16.20
   0   9  10   72.29   10.90
   0   9 -10   75.29   16.60
   0   9  10   69.59   14.10
   1  -9  10   64.99   15.40
  -1  -9 -10  104.29   16.90
   1   9  10   84.39   15.70
   1   9  10   69.69   11.80
  -1   9 -10  102.09   17.80
   2  -9  10  353.26   25.50
  -2  -9 -10  437.66   26.40
  -2   9 -10  391.66   27.80
   2   9  10  399.46   23.30
   2   9  10  403.16   24.80
   3  -9  10    2.60   11.20
  -3  -9 -10   10.20   10.90
   3   9  10   13.40    9.60
  -3   9 -10   24.30   12.40
   3   9  10   19.30   10.80
   4  -9  10   58.49   14.70
   4   9  10   39.00   12.40
  -4   9 -10   65.29   16.70
   5   9  10   16.00   11.10
  -5   9 -10    6.00   12.20
   6   9  10    8.40   11.70
  -6   9 -10    2.60   11.70
  -7   9 -10   24.00   13.80
   7   9  10   40.20   15.90
   8 -10 -10   50.69   15.90
  -8 -10  10   65.29   15.10
  -8  10  10   31.40   11.60
  -7 -10  10    2.00   10.70
   7 -10 -10    1.70   10.00
  -7  10  10    9.90   10.40
  -6 -10  10   -6.60    9.80
   6 -10 -10   14.00   11.00
  -6  10  10   13.80   10.50
   5 -10 -10  134.09   19.60
  -5 -10  10  121.69   18.60
  -5  10  10  137.59   18.50
   4 -10 -10  168.38   20.80
  -4 -10  10  179.08   21.10
   4  10 -10  172.28   22.60
  -4  10  10  209.38   21.80
  -3 -10  10    7.70   11.10
   3 -10 -10   13.00   12.00
  -3  10  10   13.80   10.80
   3  10 -10   27.40   13.30
  -2 -10  10   20.60   12.50
   2 -10 -10    5.60   11.80
   2  10 -10   18.50   12.30
  -2  10  10   29.30   11.50
  -1 -10  10    1.80   11.80
   1 -10 -10   16.50   13.10
   1  10 -10   11.30   11.80
  -1  10  10   15.90   11.20
   0 -10 -10   34.80   14.00
   0 -10  10   43.80   14.50
   0  10  10   33.40   13.30
   0  10 -10   38.60   14.60
  -1 -10 -10   36.00   13.20
   1 -10  10   13.20   12.50
  -1  10 -10   -7.90   11.50
   1  10  10  -12.60    9.60
  -2 -10 -10   -5.80   10.90
   2 -10  10   -9.10   11.10
   2  10  10   -1.30    8.60
  -2  10 -10   -5.40   10.90
   2  10  10    7.10   10.40
  -3 -10 -10    2.60   10.30
   3 -10  10   21.80   13.40
   3  10  10   35.00   11.20
   3  10  10   14.90   11.60
  -3  10 -10    7.20   11.80
   4 -10  10  141.59   20.90
   4  10  10  129.19   17.30
  -4  10 -10  121.69   19.60
  -5  10 -10    3.20   11.20
   5  10  10    0.50   10.40
   6  10  10   12.40   12.20
  -6  10 -10   13.10   13.20
   7 -11 -10   39.70   14.70
  -7 -11  10   23.20   12.80
  -7  11  10   29.60   11.70
   6 -11 -10    3.20   11.70
  -6 -11  10    9.80   12.40
  -6  11  10   18.30   11.20
   5 -11 -10   20.90   13.20
  -5 -11  10   10.60   11.60
  -5  11  10    8.60   10.30
  -4 -11  10   28.90   13.20
   4 -11 -10   20.20   13.80
  -4  11  10   57.39   14.60
  -3 -11  10    2.10   11.60
   3 -11 -10   -1.20   11.60
   3  11 -10   22.90   13.40
  -3  11  10   14.80   11.40
   2 -11 -10    2.00   12.70
  -2 -11  10    5.50   11.90
   2  11 -10   11.30   12.70
  -2  11  10  -12.80    9.60
  -1 -11  10   19.90   13.30
   1 -11 -10    8.10   12.90
  -1  11  10    3.20   11.10
   1  11 -10    5.50   11.60
   0 -11  10   41.30   15.10
   0 -11 -10   24.10   13.50
   0  11  10   15.50   11.20
   0  11 -10   27.10   14.20
  -1 -11 -10   99.79   18.30
   1 -11  10  136.09   20.90
  -1  11 -10  142.19   21.50
   1  11  10  150.08   20.70
  -2 -11 -10   35.30   13.60
   2 -11  10    8.30   13.40
   2  11  10    9.30   11.40
  -2  11 -10    2.80   11.90
  -3 -11 -10    2.40   11.60
   3 -11  10    9.20   13.20
  -3  11 -10    9.80   13.10
   3  11  10   24.50   12.10
  -4 -11 -10  -14.10   10.90
   4 -11  10    0.80   15.10
  -4  11 -10   20.70   14.20
   4  11  10   -1.00   10.40
  -5  11 -10   12.80   14.00
   5  11  10    6.40   12.20
  -6 -12  10  168.58   23.50
   6 -12 -10  105.29   19.80
  -6  12  10  179.28   21.40
   5 -12 -10   15.90   13.70
  -5 -12  10  -15.70   10.70
  -5  12  10   14.00   11.30
   4 -12 -10   50.29   16.90
  -4 -12  10   43.30   15.20
  -4  12  10   61.49   16.20
   3 -12 -10    2.40   13.10
  -3 -12  10   19.80   13.80
  -3  12  10   -2.50   10.80
   3  12 -10    1.10   13.20
  -2 -12  10    3.80   12.60
   2 -12 -10   10.50   13.20
   2  12 -10    3.90   13.20
  -2  12  10   10.20   12.30
  -1 -12  10   40.60   15.50
   1 -12 -10   43.90   16.80
   1  12 -10   40.70   15.80
  -1  12  10   56.09   15.50
   0 -12  10  -21.50   11.10
   0 -12 -10   -8.20   13.40
   0  12  10  -10.20   11.00
   0  12 -10    3.70   11.90
  -1 -12 -10   -3.60   12.10
   1 -12  10   40.30   16.40
   1  12  10   33.60   14.70
  -1  12 -10   21.00   14.40
   2 -12  10   24.00   15.70
  -2 -12 -10   15.10   13.20
   2  12  10    4.10   12.00
  -2  12 -10   -4.90   12.80
  -3 -12 -10   25.30   13.70
   3 -12  10   14.50   15.30
  -3  12 -10   23.70   16.00
  -4 -12 -10   16.90   13.70
  -4  12 -10    6.40   14.30
  -4 -13  10  128.99   22.80
   4 -13 -10  126.89   22.70
   4 -13 -10  133.99   22.40
  -4  13  10  130.69   21.70
  -3 -13  10   46.50   17.90
   3 -13 -10   19.60   15.70
  -3  13  10    9.40   14.40
   3  13 -10   17.10   16.50
  -2 -13  10   80.79   19.40
   2 -13 -10   57.59   19.00
   2  13 -10   55.29   17.70
  -2  13  10  103.19   20.50
  -1 -13  10   29.90   16.80
   1 -13 -10   42.40   18.20
   1  13 -10   58.19   17.70
  -1  13  10   61.39   17.40
   0 -13 -10   -4.60   14.80
   0 -13  10   23.00   15.70
   0  13  10    4.60   13.20
   0  13 -10   41.90   16.90
  -1 -13 -10   32.50   16.40
   1 -13  10   32.50   16.80
   1  13  10  -12.80   11.90
  -1  13 -10    5.30   14.50
   2 -13  10    9.20   15.10
  -2 -13 -10   -4.60   13.20
   2  13  10   15.40   14.60
  -2  13 -10   41.20   17.90
  12   0 -11   -3.50   13.30
  12   0 -11  -16.80   11.80
  11   0 -11   -4.80   10.20
  11   0 -11    6.30   12.10
  10   0 -11   15.30   11.30
  10   0 -11   -6.90   10.10
   9   0 -11   -2.00    9.60
   9   0 -11   -2.40   11.60
  -8   0  11   -6.30    4.80
   8   0 -11  -11.60    8.40
   8   0 -11   -5.20    9.00
   7   0 -11    3.50    8.70
  -7   0  11   -0.70    5.20
   6   0 -11   -0.30    8.60
  -6   0  11   -1.40    5.20
   5   0 -11    9.20    8.50
  -5   0  11   11.50    6.10
   4   0 -11    9.20    7.40
  -4   0  11   -4.60    4.70
  -3   0  11   -0.80    4.90
  -2   0  11   -2.80    4.60
  -1   0  11   -4.70    4.70
   0   0  11   -1.10    5.40
   1   0  11    5.30    6.10
   2   0  11    2.00    5.80
   3   0  11    6.00    6.90
   4   0  11    7.90    6.80
   4   0  11   10.70    9.50
   5   0  11   11.20    9.80
   6   0  11    5.90   10.70
   7   0  11    3.80   11.60
   8   0  11    6.60   12.80
   9   0  11  -13.30   11.70
  12  -1 -11   35.20   16.10
  12  -1 -11   18.30   14.20
  12   1 -11   37.40   16.40
  12   1 -11   21.10   13.60
  11  -1 -11   29.40   14.90
  11  -1 -11   37.20   14.00
  11   1 -11   23.20   12.80
  11   1 -11   11.30   13.80
  10  -1 -11   61.99   15.10
  10  -1 -11   92.09   18.20
  10   1 -11   87.29   16.20
  10   1 -11   89.69   17.80
   9  -1 -11    1.40    9.70
   9  -1 -11    8.80   11.30
   9   1 -11   -3.30    8.70
   9   1 -11    8.90   11.50
  -8  -1  11   16.20    6.00
   8  -1 -11   10.10   10.00
   8  -1 -11   -3.00    9.30
   8   1 -11   24.40   11.70
  -8   1  11   27.50    6.20
   8   1 -11   23.40   10.60
   7  -1 -11    9.70    9.90
  -7  -1  11   46.90    7.90
   7   1 -11   37.70   11.60
  -7   1  11   18.60    6.20
   7   1 -11   20.30   11.50
   6  -1 -11  337.47   21.40
  -6  -1  11  318.87   14.90
   6   1 -11  297.67   19.00
  -6   1  11  316.47   14.60
  -5  -1  11   49.20    8.20
   5  -1 -11   51.99   11.50
  -5   1  11   51.69    8.10
   5   1 -11   47.80   10.00
  -4  -1  11   -4.60    5.00
   4  -1 -11    1.60    7.80
  -4   1  11   -4.10    4.90
   4   1 -11    4.80    7.10
  -3  -1  11   12.70    5.90
   3   1 -11   15.90    6.90
  -3   1  11    9.10    5.90
  -2  -1  11    7.50    6.00
  -2   1  11   10.90    5.90
  -1  -1  11   61.89    9.30
  -1   1  11   51.39    8.70
   0  -1  11  141.09   12.90
   0   1  11  133.39   12.60
   1  -1  11  194.48   13.80
   1   1  11  188.68   13.70
   2  -1  11    5.50    6.70
   2   1  11    9.00    6.80
   3  -1  11    8.80    7.10
   3   1  11   11.20    7.50
   3   1  11   13.50    8.60
   4  -1  11  239.28   15.90
   4  -1  11  263.07   20.30
   4   1  11  253.77   16.00
   4   1  11  185.78   18.10
   5  -1  11   -7.60    8.40
   5   1  11    3.30    9.20
   6  -1  11    9.80   10.20
   6   1  11    6.20   10.10
   7  -1  11   22.10   12.40
   7   1  11   17.10   12.90
   8  -1  11    1.10   11.20
   8   1  11    1.20   11.40
   9  -1  11   21.80   14.70
   9   1  11   32.90   17.30
  12  -2 -11    4.90   13.60
  12   2 -11   18.30   13.90
  11  -2 -11  -10.30    9.90
  11  -2 -11   22.00   13.30
  11   2 -11   -7.10    9.70
  11   2 -11   15.30   12.90
  10  -2 -11  156.88   21.30
  10  -2 -11  139.19   20.20
  10   2 -11  127.99   18.60
  10   2 -11  137.79   20.30
   9  -2 -11   89.39   15.40
   9  -2 -11   65.99   15.00
   9   2 -11   84.99   15.00
   9   2 -11   92.69   16.40
   8  -2 -11   17.50   11.10
   8  -2 -11   -1.10    9.80
  -8  -2  11   13.90    6.50
  -8   2  11   27.80    6.20
   8   2 -11   21.20   10.50
   8   2 -11   19.00   11.50
   7  -2 -11   99.69   15.80
  -7  -2  11   87.39   10.00
  -7   2  11   89.49    9.50
   7   2 -11   99.69   16.00
   7   2 -11  103.79   14.40
   6  -2 -11   36.40   11.40
  -6  -2  11   35.10    7.90
  -6   2  11   48.50    8.20
   6   2 -11   45.50   10.70
  -5  -2  11   18.80    7.10
   5  -2 -11   19.40    9.70
  -5   2  11    9.80    6.60
   5   2 -11   16.10    7.80
  -4  -2  11   -4.70    5.70
   4   2 -11    4.10    6.30
  -4   2  11    5.60    6.00
  -3  -2  11  136.59   12.20
   3   2 -11  121.09   11.00
  -3   2  11  110.49   10.90
  -2  -2  11  324.37   15.90
  -2   2  11  325.97   16.20
  -1  -2  11  268.27   15.30
  -1   2  11  253.37   15.00
   0  -2  11   41.50    8.60
   0   2  11   42.10    8.50
   1  -2  11   81.29   11.00
   1   2  11   56.39    9.60
   2  -2  11   75.59   11.10
   2   2  11   60.19   10.00
   3  -2  11   35.30    9.30
   3   2  11   44.00   11.10
   3   2  11   37.90    8.90
   4  -2  11   44.30   11.20
   4  -2  11   92.09   12.50
   4   2  11   45.20   11.90
   4   2  11   74.39   11.10
   5  -2  11  198.28   19.30
   5   2  11  196.98   20.10
   6  -2  11  297.47   23.90
   6   2  11  244.68   26.00
   7  -2  11   -0.50    9.70
   7   2  11    5.70   12.00
   8  -2  11    5.90   11.40
   8   2  11    0.30   11.20
   9  -2  11   16.60   14.30
   9   2  11   -3.80   12.30
  11  -3 -11    8.50   11.70
  11  -3 -11   21.60   13.70
  11   3 -11   -8.70   10.60
  11   3 -11    2.40   12.20
  10  -3 -11   27.20   13.60
  10  -3 -11   16.60   11.70
  10   3 -11   27.00   13.00
  10   3 -11   23.10   11.30
   9  -3 -11   28.20   12.20
   9  -3 -11   27.70   13.10
   9   3 -11   12.90   11.50
   9   3 -11   27.90   11.30
  -8  -3  11    2.10    5.80
   8  -3 -11   12.40   11.10
   8  -3 -11   -8.70    7.70
   8   3 -11    1.90    8.60
  -8   3  11   -2.40    5.00
   8   3 -11   -0.90    9.90
   7  -3 -11   -6.70    8.80
  -7  -3  11    4.60    6.40
  -7   3  11   -4.00    5.10
   7   3 -11   -2.90    7.70
   7   3 -11   -7.00    8.70
   6  -3 -11  258.67   20.20
  -6  -3  11  276.77   16.10
   6   3 -11  265.57   17.60
  -6   3  11  279.77   15.20
   5  -3 -11    0.10    8.60
  -5  -3  11   -5.00    6.60
  -5   3  11    1.60    5.90
   5   3 -11   10.90    7.40
  -4  -3  11  399.76   18.00
  -4   3  11  388.76   17.60
   4   3 -11  368.56   16.10
  -3  -3  11  796.62   25.20
  -3   3  11  776.72   24.60
   3   3 -11  799.32   20.90
  -2  -3  11   25.50    8.10
  -2   3  11    6.60    6.20
   2   3 -11   14.90    5.50
  -1  -3  11   12.00    6.90
  -1   3  11   -1.00    6.00
   0  -3  11  349.07   17.60
   0   3  11  352.36   18.10
   1  -3  11   49.80    9.70
   1   3  11   50.39    9.70
   2  -3  11    9.70    8.00
   2   3  11   13.50    7.60
   2   3  11    3.60    7.70
   3  -3  11  427.16   21.10
   3   3  11  437.46   20.70
   3   3  11  375.66   23.20
   4  -3  11   15.40    8.30
   4   3  11   16.10    9.70
   4   3  11   20.30    8.10
   5  -3  11  104.79   15.20
   5   3  11   83.49   14.60
   6  -3  11  232.48   22.30
   6   3  11  234.88   24.20
   7  -3  11   29.70   13.10
   7   3  11   32.10   14.10
   8  -3  11   -0.30   11.40
  -8   3 -11   -5.50    8.80
   8   3  11    6.40   12.50
   9  -3  11   19.10   14.00
  -9   3 -11    3.40    9.80
   9   3  11   16.40   14.60
  11  -4 -11   93.19   18.80
  11  -4 -11   57.59   16.50
  11   4 -11   96.79   17.90
  11   4 -11   53.89   16.50
  10  -4 -11  -12.50    9.90
  10  -4 -11    5.30   10.40
  10   4 -11    6.30   11.70
  10   4 -11   -2.10   10.10
   9  -4 -11  108.19   18.30
   9  -4 -11  109.69   18.10
   9   4 -11   97.59   15.00
   9   4 -11   89.99   16.30
   8  -4 -11   95.09   17.90
  -8  -4  11   55.19    9.50
   8  -4 -11   49.40   12.90
  -8   4  11   66.09    9.30
   8   4 -11   48.00   12.00
   8   4 -11   53.59   13.30
  -7  -4  11   29.40    8.50
   7  -4 -11   16.20   11.30
   7   4 -11   12.00    8.60
  -7   4  11   14.30    7.00
   7   4 -11    4.70    9.20
   6  -4 -11   24.00   10.80
  -6  -4  11   27.80    8.90
   6   4 -11   20.90   10.40
   6   4 -11   14.70    8.30
  -6   4  11    9.10    6.80
   5  -4 -11    5.70    9.60
  -5  -4  11    6.60    7.40
   5   4 -11    7.60    6.90
  -5   4  11   13.30    7.00
  -4  -4  11  592.04   23.20
  -4   4  11  649.34   23.30
   4   4 -11  622.44   19.40
  -3  -4  11   27.40    9.10
  -3   4  11   26.60    8.30
   3   4 -11   25.70    6.10
  -2  -4  11  281.27   17.40
   2   4 -11  263.77   10.80
  -2   4  11  258.27   16.50
  -1  -4  11  119.89   13.10
  -1   4  11  138.79   14.30
   1   4 -11  129.89    8.20
   0  -4  11  272.97   17.80
   0   4  11  297.87   18.10
   1  -4  11   51.69   10.60
   1   4  11   50.89   10.10
   2  -4  11  270.37   18.30
   2   4  11  291.17   19.70
   2   4  11  309.97   18.20
   3  -4  11   65.69   12.40
   3   4  11   76.39   11.90
   3   4  11   86.79   14.00
   4  -4  11   19.90    9.40
   4   4  11   25.10   10.30
   4   4  11   29.50    9.00
   5  -4  11  638.14   29.40
   5   4  11  628.34   32.50
   6  -4  11   -2.70    9.30
   6   4  11    2.60   10.80
   7  -4  11  102.39   17.20
   7   4  11   91.69   18.50
  -7   4 -11  128.79   16.70
   8  -4  11   12.90   11.90
  -8   4 -11    2.40    9.60
   8   4  11    9.10   13.10
  -9   4 -11    0.30    9.80
   9   4  11   31.40   16.70
  11  -5 -11   39.90   15.60
  11  -5 -11   76.49   18.10
  11   5 -11   53.69   15.90
  11   5 -11   48.80   15.90
  10  -5 -11   -2.10   10.70
  10  -5 -11   10.60   12.20
  10   5 -11    5.20   11.70
  10   5 -11    6.30   11.20
   9  -5 -11    3.50   10.90
   9  -5 -11   11.10   10.70
   9   5 -11   -0.50   10.00
   9   5 -11   -1.00    9.30
  -9   5  11   12.00    6.80
   8  -5 -11   15.70   10.40
   8  -5 -11   -4.00    9.80
  -8  -5  11    6.40    8.00
   8   5 -11    6.60    9.30
   8   5 -11    2.00    8.60
  -8   5  11    4.00    6.20
   7  -5 -11    4.40   10.60
  -7  -5  11    9.80    8.30
   7   5 -11    1.10    6.70
   7   5 -11   17.80    9.90
  -7   5  11   10.10    6.80
   6  -5 -11  100.89   15.80
  -6  -5  11  129.79   14.10
  -6   5  11  134.39   13.90
   6   5 -11  119.29   15.50
   6   5 -11  129.09   13.10
  -5  -5  11   10.40    8.50
   5  -5 -11   10.40    9.90
  -5   5  11    0.60    7.10
   5   5 -11   11.80    6.90
   5   5 -11    7.60   12.60
  -4  -5  11   71.79   12.30
   4   5 -11   92.49   13.00
  -4   5  11   86.29   12.20
   4   5 -11  101.79    9.60
  -3  -5  11   26.30    9.60
   3   5 -11   41.30    6.20
  -3   5  11   31.40    9.50
  -2  -5  11   25.70    9.60
  -2   5  11    9.60    8.20
   2   5 -11   29.90    4.70
  -1  -5  11   63.19   11.00
  -1   5  11   36.50   10.10
   0  -5  11    2.90    7.80
   0   5  11   17.10    8.70
   1  -5  11   37.20   10.80
   1   5  11   30.00   10.30
   1   5  11   38.40    9.50
   2  -5  11  329.97   21.00
   2   5  11  330.27   20.80
   2   5  11  305.57   19.50
   3  -5  11  167.68   17.40
   3   5  11  183.98   18.70
   3   5  11  221.38   16.90
   4  -5  11   26.50    9.70
   4   5  11   17.80    9.10
   4   5  11   15.90   10.00
   5  -5  11   -1.20    7.80
   5   5  11    7.80    9.80
  -5   5 -11    2.80    9.60
   6  -5  11    3.20    9.30
  -6   5 -11   10.10   10.00
   6   5  11   -8.30    9.10
   7  -5  11  138.69   19.00
   7   5  11  129.79   20.40
  -7   5 -11  102.69   15.70
  -8   5 -11   32.70   11.70
   8   5  11    0.10   12.40
  11  -6 -11   46.90   16.00
  11   6 -11   46.20   15.20
  10  -6 -11   45.80   15.50
  10  -6 -11   58.19   16.10
  10   6 -11   59.69   14.70
  10   6 -11   57.19   15.60
   9  -6 -11   22.70   11.70
   9  -6 -11   20.40   12.40
  -9   6  11   31.50    8.00
   9   6 -11   31.50   12.90
[truncated: 160,169 more chars]
