# Supplementary material for: An endo‐Directing‐Group Strategy Unlocks Enantioselective (3+1+2) Carbonylative Cycloadditions of Aminocyclopropanes
Source: Angew Chem Int Ed Engl. 2022 Jun 24;61(32):e202205007. doi: 10.1002/anie.202205007 (PMC9401022; doi:10.1002/anie.202205007)
Supplement: Supplementary file 2 — Supporting Information [file ANIE-61-0-s002.cif]

data_os_1362
_audit_creation_date               2020-07-01
_audit_creation_method
;
Olex2 1.2
(compiled 2018.05.29 svn.r3508 for OlexSys, GUI svn.r5506)
;
_shelx_SHELXL_version_number       '2017/1'
_audit_contact_author_address      ?
_audit_contact_author_email        ?
_audit_contact_author_name         ''
_audit_contact_author_phone        ?
_publ_contact_author_id_orcid      ?
_publ_section_references
;
Dolomanov, O.V., Bourhis, L.J., Gildea, R.J, Howard, J.A.K. & Puschmann, H.
 (2009), J. Appl. Cryst. 42, 339-341.

Sheldrick, G.M. (2015). Acta Cryst. A71, 3-8.

Sheldrick, G.M. (2015). Acta Cryst. C71, 3-8.
;
_chemical_name_common              ?
_chemical_name_systematic          ?
_chemical_formula_moiety           'C23 H22 Cl N O2'
_chemical_formula_sum              'C23 H22 Cl N O2'
_chemical_formula_weight           379.86
_chemical_absolute_configuration   ad
_chemical_melting_point            ?
loop_
  _atom_type_symbol
  _atom_type_description
  _atom_type_scat_dispersion_real
  _atom_type_scat_dispersion_imag
  _atom_type_scat_source
 'C' 'C' 0.0033 0.0016 'International Tables Vol C Tables 4.2.6.8 and 6.1.1.4'
 'H' 'H' 0.0000 0.0000 'International Tables Vol C Tables 4.2.6.8 and 6.1.1.4'
 'Cl' 'Cl' 0.1484 0.1585 'International Tables Vol C Tables 4.2.6.8 and 6.1.1.4'
 'N' 'N' 0.0061 0.0033 'International Tables Vol C Tables 4.2.6.8 and 6.1.1.4'
 'O' 'O' 0.0106 0.0060 'International Tables Vol C Tables 4.2.6.8 and 6.1.1.4'

_shelx_space_group_comment
;
The symmetry employed for this shelxl refinement is uniquely defined
by the following loop, which should always be used as a source of
symmetry information in preference to the above space-group names.
They are only intended as comments.
;
_space_group_crystal_system        'orthorhombic'
_space_group_IT_number             19
_space_group_name_H-M_alt          'P 21 21 21'
_space_group_name_Hall             'P 2ac 2ab'
loop_
  _space_group_symop_operation_xyz
 'x, y, z'
 '-x+1/2, -y, z+1/2'
 '-x, y+1/2, -z+1/2'
 'x+1/2, -y+1/2, -z'

_cell_length_a                     8.9513(2)
_cell_length_b                     11.5502(3)
_cell_length_c                     18.9200(4)
_cell_angle_alpha                  90
_cell_angle_beta                   90
_cell_angle_gamma                  90
_cell_volume                       1956.13(8)
_cell_formula_units_Z              4
_cell_measurement_reflns_used      9910
_cell_measurement_temperature      100
_cell_measurement_theta_max        30.04
_cell_measurement_theta_min        2.52
_shelx_estimated_absorpt_T_max     ?
_shelx_estimated_absorpt_T_min     ?
_exptl_absorpt_coefficient_mu      0.213
_exptl_absorpt_correction_T_max    0.7460
_exptl_absorpt_correction_T_min    0.6034
_exptl_absorpt_correction_type     multi-scan
_exptl_absorpt_process_details    
 'SADABS-2016/2 (Bruker,2016/2) was used for absorption correction. wR2(int) was 0.0788 before and 0.0534 after correction. The Ratio of minimum to maximum transmission is 0.8088. The \l/2 correction factor is Not present.'
_exptl_absorpt_special_details     ?
_exptl_crystal_colour              'clear colourless'
_exptl_crystal_colour_lustre       clear
_exptl_crystal_colour_modifier     .
_exptl_crystal_colour_primary      colourless
_exptl_crystal_density_diffrn      1.290
_exptl_crystal_density_meas        ?
_exptl_crystal_density_method      ?
_exptl_crystal_description         block
_exptl_crystal_F_000               800
_exptl_crystal_size_max            0.467
_exptl_crystal_size_mid            0.378
_exptl_crystal_size_min            0.256
_exptl_transmission_factor_max     ?
_exptl_transmission_factor_min     ?
_diffrn_reflns_av_R_equivalents    0.0445
_diffrn_reflns_av_unetI/netI       0.0266
_diffrn_reflns_Laue_measured_fraction_full  1.000
_diffrn_reflns_Laue_measured_fraction_max  0.998
_diffrn_reflns_limit_h_max         12
_diffrn_reflns_limit_h_min         -7
_diffrn_reflns_limit_k_max         16
_diffrn_reflns_limit_k_min         -16
_diffrn_reflns_limit_l_max         26
_diffrn_reflns_limit_l_min         -26
_diffrn_reflns_number              44550
_diffrn_reflns_point_group_measured_fraction_full  1.000
_diffrn_reflns_point_group_measured_fraction_max  0.998
_diffrn_reflns_theta_full          25.242
_diffrn_reflns_theta_max           30.158
_diffrn_reflns_theta_min           2.153
_diffrn_ambient_temperature        100.04
_diffrn_detector                   'Bruker area detector'
_diffrn_detector_area_resol_mean   ?
_diffrn_detector_type              'CCD area detector'
_diffrn_measured_fraction_theta_full  1.000
_diffrn_measured_fraction_theta_max  0.998
_diffrn_measurement_device         'Bruker Apex II kappa CCD area detector'
_diffrn_measurement_device_type    'Bruker APEX-II CCD'
_diffrn_measurement_method         '\f and \w scans'
_diffrn_radiation_monochromator    graphite
_diffrn_radiation_type             MoK\a
_diffrn_radiation_wavelength       0.71073
_diffrn_source                     'fine-focus sealed tube'
_diffrn_standards_number           0
_reflns_Friedel_coverage           0.772
_reflns_Friedel_fraction_full      1.000
_reflns_Friedel_fraction_max       0.998
_reflns_number_gt                  5468
_reflns_number_total               5790
_reflns_special_details
;
 Reflections were merged by SHELXL according to the crystal
 class for the calculation of statistics and refinement.
 
 _reflns_Friedel_fraction is defined as the number of unique
 Friedel pairs measured divided by the number that would be
 possible theoretically, ignoring centric projections and
 systematic absences.
;
_reflns_threshold_expression       'I > 2\s(I)'
_computing_cell_refinement         'SAINT v8.37A (Bruker, 2015)'
_computing_data_collection         'Bruker Apex suite'
_computing_data_reduction          'SAINT v8.37A (Bruker, 2015)'
_computing_molecular_graphics      'Olex2 (Dolomanov et al., 2009)'
_computing_publication_material    'Olex2 (Dolomanov et al., 2009)'
_computing_structure_refinement    'ShelXL (Sheldrick, 2015)'
_computing_structure_solution      'ShelXT (Sheldrick, 2015)'
_refine_diff_density_max           0.304
_refine_diff_density_min           -0.241
_refine_diff_density_rms           0.042
_refine_ls_abs_structure_details
;
 Flack x determined using 2261 quotients [(I+)-(I-)]/[(I+)+(I-)]
 (Parsons, Flack and Wagner, Acta Cryst. B69 (2013) 249-259).
;
_refine_ls_abs_structure_Flack     -0.04(2)
_refine_ls_extinction_coef         .
_refine_ls_extinction_method       none
_refine_ls_goodness_of_fit_ref     1.030
_refine_ls_hydrogen_treatment      constr
_refine_ls_matrix_type             full
_refine_ls_number_parameters       246
_refine_ls_number_reflns           5790
_refine_ls_number_restraints       0
_refine_ls_R_factor_all            0.0361
_refine_ls_R_factor_gt             0.0330
_refine_ls_restrained_S_all        1.030
_refine_ls_shift/su_max            0.001
_refine_ls_shift/su_mean           0.000
_refine_ls_structure_factor_coef   Fsqd
_refine_ls_weighting_details      
 'w=1/[\s^2^(Fo^2^)+(0.0466P)^2^+0.2847P] where P=(Fo^2^+2Fc^2^)/3'
_refine_ls_weighting_scheme        calc
_refine_ls_wR_factor_gt            0.0801
_refine_ls_wR_factor_ref           0.0822
_refine_special_details            ?
_olex2_refinement_description
;
1. Fixed Uiso
 At 1.2 times of:
  All C(H) groups
2.a Ternary CH refined with riding coordinates:
 C6(H6)
;
_atom_sites_solution_hydrogens     geom
_atom_sites_solution_primary       dual
_atom_sites_solution_secondary     difmap
loop_
  _atom_site_label
  _atom_site_type_symbol
  _atom_site_fract_x
  _atom_site_fract_y
  _atom_site_fract_z
  _atom_site_U_iso_or_equiv
  _atom_site_adp_type
  _atom_site_occupancy
  _atom_site_site_symmetry_order
  _atom_site_calc_flag
  _atom_site_refinement_flags_posn
  _atom_site_refinement_flags_adp
  _atom_site_refinement_flags_occupancy
  _atom_site_disorder_assembly
  _atom_site_disorder_group
 Cl1 Cl 0.17914(6) 0.50543(4) 0.58839(2) 0.03152(12) Uani 1 1 d . . . . .
 O1 O -0.07876(12) 0.87336(10) 0.19379(6) 0.0169(2) Uani 1 1 d . . . . .
 O2 O 0.61587(14) 0.71400(11) 0.34361(7) 0.0227(3) Uani 1 1 d . . . . .
 N1 N 0.17435(15) 0.89721(11) 0.18187(7) 0.0141(2) Uani 1 1 d . . . . .
 C1 C 0.04999(17) 0.84941(13) 0.21000(8) 0.0132(3) Uani 1 1 d . . . . .
 C2 C 0.09396(16) 0.75829(14) 0.26502(8) 0.0126(3) Uani 1 1 d . . . . .
 C3 C 0.04788(18) 0.63973(14) 0.23457(9) 0.0184(3) Uani 1 1 d . . . . .
 H3A H -0.060911 0.637127 0.228986 0.028 Uiso 1 1 calc GR . . . .
 H3B H 0.079653 0.578185 0.266895 0.028 Uiso 1 1 calc GR . . . .
 H3C H 0.095617 0.628531 0.188455 0.028 Uiso 1 1 calc GR . . . .
 C4 C 0.01198(18) 0.78314(16) 0.33401(8) 0.0177(3) Uani 1 1 d . . . . .
 H4A H 0.048095 0.856271 0.353959 0.027 Uiso 1 1 calc GR . . . .
 H4B H 0.030659 0.720197 0.367593 0.027 Uiso 1 1 calc GR . . . .
 H4C H -0.095497 0.788943 0.324806 0.027 Uiso 1 1 calc GR . . . .
 C5 C 0.26213(16) 0.77095(13) 0.26745(8) 0.0124(3) Uani 1 1 d . . . . .
 C6 C 0.31142(17) 0.83767(14) 0.20257(8) 0.0156(3) Uani 1 1 d . . . . .
 H6 H 0.341247 0.782101 0.164576 0.019 Uiso 1 1 calc R . . . .
 C7 C 0.44211(18) 0.91691(17) 0.21965(10) 0.0237(4) Uani 1 1 d . . . . .
 H7A H 0.413561 0.973483 0.256562 0.028 Uiso 1 1 calc R . . . .
 H7B H 0.473805 0.959856 0.176921 0.028 Uiso 1 1 calc R . . . .
 C8 C 0.56829(19) 0.8393(2) 0.24596(10) 0.0279(4) Uani 1 1 d . . . . .
 H8A H 0.604369 0.791164 0.206180 0.033 Uiso 1 1 calc R . . . .
 H8B H 0.652391 0.888621 0.261735 0.033 Uiso 1 1 calc R . . . .
 C9 C 0.52253(17) 0.76048(15) 0.30636(9) 0.0175(3) Uani 1 1 d . . . . .
 C10 C 0.35990(16) 0.73876(13) 0.31781(8) 0.0133(3) Uani 1 1 d . . . . .
 C11 C 0.31891(17) 0.67931(13) 0.38498(7) 0.0135(3) Uani 1 1 d . . . . .
 C12 C 0.27050(17) 0.56463(14) 0.38519(8) 0.0151(3) Uani 1 1 d . . . . .
 H12 H 0.266761 0.522680 0.342035 0.018 Uiso 1 1 calc R . . . .
 C13 C 0.22760(18) 0.51078(15) 0.44771(8) 0.0178(3) Uani 1 1 d . . . . .
 H13 H 0.194510 0.432632 0.447609 0.021 Uiso 1 1 calc R . . . .
 C14 C 0.23401(19) 0.57315(16) 0.51007(8) 0.0194(3) Uani 1 1 d . . . . .
 C15 C 0.2830(2) 0.68719(16) 0.51173(8) 0.0205(3) Uani 1 1 d . . . . .
 H15 H 0.286552 0.728747 0.555024 0.025 Uiso 1 1 calc R . . . .
 C16 C 0.32661(19) 0.73933(14) 0.44891(8) 0.0178(3) Uani 1 1 d . . . . .
 H16 H 0.362147 0.816829 0.449448 0.021 Uiso 1 1 calc R . . . .
 C17 C 0.17086(18) 0.98121(13) 0.12419(8) 0.0153(3) Uani 1 1 d . . . . .
 H17A H 0.241196 1.044952 0.134979 0.018 Uiso 1 1 calc R . . . .
 H17B H 0.069313 1.014751 0.120916 0.018 Uiso 1 1 calc R . . . .
 C18 C 0.21207(16) 0.92850(13) 0.05363(8) 0.0145(3) Uani 1 1 d . . . . .
 C19 C 0.3330(2) 0.97005(15) 0.01524(9) 0.0200(3) Uani 1 1 d . . . . .
 H19 H 0.392015 1.031458 0.033582 0.024 Uiso 1 1 calc R . . . .
 C20 C 0.3679(2) 0.92143(17) -0.05043(10) 0.0254(4) Uani 1 1 d . . . . .
 H20 H 0.450999 0.949538 -0.076494 0.030 Uiso 1 1 calc R . . . .
 C21 C 0.2814(2) 0.83234(17) -0.07757(9) 0.0254(4) Uani 1 1 d . . . . .
 H21 H 0.304824 0.799738 -0.122318 0.030 Uiso 1 1 calc R . . . .
 C22 C 0.1606(2) 0.79090(16) -0.03922(9) 0.0226(3) Uani 1 1 d . . . . .
 H22 H 0.101059 0.730037 -0.057830 0.027 Uiso 1 1 calc R . . . .
 C23 C 0.12666(19) 0.83814(15) 0.02624(9) 0.0186(3) Uani 1 1 d . . . . .
 H23 H 0.044652 0.808716 0.052571 0.022 Uiso 1 1 calc R . . . .

loop_
  _atom_site_aniso_label
  _atom_site_aniso_U_11
  _atom_site_aniso_U_22
  _atom_site_aniso_U_33
  _atom_site_aniso_U_23
  _atom_site_aniso_U_13
  _atom_site_aniso_U_12
 Cl1 0.0424(3) 0.0325(2) 0.01963(18) 0.01023(17) 0.00222(18) -0.0051(2)
 O1 0.0118(5) 0.0174(5) 0.0214(5) 0.0035(4) -0.0014(4) 0.0016(4)
 O2 0.0128(5) 0.0263(6) 0.0290(6) 0.0047(5) -0.0041(5) 0.0018(5)
 N1 0.0112(5) 0.0170(6) 0.0142(5) 0.0027(4) -0.0007(5) 0.0003(5)
 C1 0.0129(6) 0.0130(6) 0.0136(6) -0.0011(5) 0.0001(5) -0.0007(5)
 C2 0.0099(6) 0.0153(7) 0.0124(6) 0.0008(5) -0.0006(5) -0.0003(5)
 C3 0.0181(7) 0.0162(7) 0.0209(7) 0.0006(6) -0.0051(6) -0.0021(6)
 C4 0.0124(6) 0.0254(8) 0.0152(7) 0.0011(6) 0.0021(5) 0.0018(6)
 C5 0.0101(6) 0.0142(7) 0.0130(6) -0.0007(5) 0.0006(5) 0.0005(5)
 C6 0.0101(6) 0.0217(7) 0.0150(6) 0.0035(6) 0.0011(5) 0.0011(6)
 C7 0.0127(7) 0.0323(9) 0.0261(8) 0.0123(7) -0.0021(6) -0.0066(7)
 C8 0.0090(7) 0.0476(12) 0.0272(9) 0.0133(8) 0.0001(6) -0.0024(7)
 C9 0.0108(6) 0.0216(8) 0.0199(7) -0.0004(6) -0.0007(6) 0.0011(6)
 C10 0.0101(6) 0.0148(6) 0.0150(6) -0.0011(5) 0.0002(5) 0.0003(5)
 C11 0.0103(6) 0.0169(7) 0.0131(6) 0.0012(5) -0.0023(5) 0.0018(5)
 C12 0.0127(6) 0.0162(7) 0.0165(7) -0.0014(6) -0.0027(5) 0.0023(5)
 C13 0.0156(7) 0.0162(7) 0.0216(7) 0.0024(6) -0.0027(6) 0.0011(6)
 C14 0.0186(7) 0.0240(8) 0.0155(7) 0.0065(6) -0.0006(6) -0.0003(6)
 C15 0.0246(8) 0.0236(8) 0.0134(7) -0.0010(6) -0.0033(6) -0.0026(6)
 C16 0.0209(7) 0.0170(7) 0.0154(7) -0.0002(5) -0.0025(6) -0.0029(6)
 C17 0.0163(6) 0.0140(6) 0.0156(6) 0.0028(5) -0.0003(6) -0.0005(6)
 C18 0.0133(7) 0.0142(6) 0.0158(6) 0.0034(5) -0.0001(5) 0.0025(5)
 C19 0.0176(7) 0.0204(7) 0.0221(7) 0.0035(6) 0.0021(6) -0.0008(6)
 C20 0.0250(8) 0.0273(9) 0.0240(8) 0.0048(7) 0.0107(7) 0.0025(7)
 C21 0.0290(9) 0.0284(9) 0.0187(8) -0.0008(7) 0.0053(7) 0.0087(7)
 C22 0.0239(8) 0.0217(8) 0.0222(8) -0.0042(6) -0.0007(7) 0.0021(7)
 C23 0.0154(7) 0.0208(8) 0.0198(7) -0.0007(6) 0.0016(6) -0.0011(6)

_geom_special_details
;
 All esds (except the esd in the dihedral angle between two l.s. planes)
 are estimated using the full covariance matrix.  The cell esds are taken
 into account individually in the estimation of esds in distances, angles
 and torsion angles; correlations between esds in cell parameters are only
 used when they are defined by crystal symmetry.  An approximate (isotropic)
 treatment of cell esds is used for estimating esds involving l.s. planes.
;
loop_
  _geom_bond_atom_site_label_1
  _geom_bond_atom_site_label_2
  _geom_bond_distance
  _geom_bond_site_symmetry_2
  _geom_bond_publ_flag
 Cl1 C14 1.7460(16) . ?
 O1 C1 1.2243(19) . ?
 O2 C9 1.218(2) . ?
 N1 C1 1.3517(19) . ?
 N1 C6 1.460(2) . ?
 N1 C17 1.4607(18) . ?
 C1 C2 1.532(2) . ?
 C2 C3 1.542(2) . ?
 C2 C4 1.525(2) . ?
 C2 C5 1.5131(19) . ?
 C3 H3A 0.9800 . ?
 C3 H3B 0.9800 . ?
 C3 H3C 0.9800 . ?
 C4 H4A 0.9800 . ?
 C4 H4B 0.9800 . ?
 C4 H4C 0.9800 . ?
 C5 C6 1.515(2) . ?
 C5 C10 1.346(2) . ?
 C6 H6 1.0000 . ?
 C6 C7 1.520(2) . ?
 C7 H7A 0.9900 . ?
 C7 H7B 0.9900 . ?
 C7 C8 1.525(3) . ?
 C8 H8A 0.9900 . ?
 C8 H8B 0.9900 . ?
 C8 C9 1.517(2) . ?
 C9 C10 1.493(2) . ?
 C10 C11 1.490(2) . ?
 C11 C12 1.394(2) . ?
 C11 C16 1.396(2) . ?
 C12 H12 0.9500 . ?
 C12 C13 1.391(2) . ?
 C13 H13 0.9500 . ?
 C13 C14 1.384(2) . ?
 C14 C15 1.388(3) . ?
 C15 H15 0.9500 . ?
 C15 C16 1.388(2) . ?
 C16 H16 0.9500 . ?
 C17 H17A 0.9900 . ?
 C17 H17B 0.9900 . ?
 C17 C18 1.513(2) . ?
 C18 C19 1.389(2) . ?
 C18 C23 1.394(2) . ?
 C19 H19 0.9500 . ?
 C19 C20 1.399(2) . ?
 C20 H20 0.9500 . ?
 C20 C21 1.386(3) . ?
 C21 H21 0.9500 . ?
 C21 C22 1.387(3) . ?
 C22 H22 0.9500 . ?
 C22 C23 1.387(2) . ?
 C23 H23 0.9500 . ?

loop_
  _geom_angle_atom_site_label_1
  _geom_angle_atom_site_label_2
  _geom_angle_atom_site_label_3
  _geom_angle
  _geom_angle_site_symmetry_1
  _geom_angle_site_symmetry_3
  _geom_angle_publ_flag
 C1 N1 C6 113.21(12) . . ?
 C1 N1 C17 123.22(13) . . ?
 C6 N1 C17 122.09(13) . . ?
 O1 C1 N1 125.75(14) . . ?
 O1 C1 C2 124.57(14) . . ?
 N1 C1 C2 109.67(13) . . ?
 C1 C2 C3 106.71(12) . . ?
 C4 C2 C1 109.19(13) . . ?
 C4 C2 C3 111.01(13) . . ?
 C5 C2 C1 102.11(12) . . ?
 C5 C2 C3 111.30(13) . . ?
 C5 C2 C4 115.76(13) . . ?
 C2 C3 H3A 109.5 . . ?
 C2 C3 H3B 109.5 . . ?
 C2 C3 H3C 109.5 . . ?
 H3A C3 H3B 109.5 . . ?
 H3A C3 H3C 109.5 . . ?
 H3B C3 H3C 109.5 . . ?
 C2 C4 H4A 109.5 . . ?
 C2 C4 H4B 109.5 . . ?
 C2 C4 H4C 109.5 . . ?
 H4A C4 H4B 109.5 . . ?
 H4A C4 H4C 109.5 . . ?
 H4B C4 H4C 109.5 . . ?
 C2 C5 C6 108.32(13) . . ?
 C10 C5 C2 129.91(14) . . ?
 C10 C5 C6 121.64(13) . . ?
 N1 C6 C5 102.25(12) . . ?
 N1 C6 H6 109.5 . . ?
 N1 C6 C7 114.84(14) . . ?
 C5 C6 H6 109.5 . . ?
 C5 C6 C7 110.99(13) . . ?
 C7 C6 H6 109.5 . . ?
 C6 C7 H7A 110.4 . . ?
 C6 C7 H7B 110.4 . . ?
 C6 C7 C8 106.59(15) . . ?
 H7A C7 H7B 108.6 . . ?
 C8 C7 H7A 110.4 . . ?
 C8 C7 H7B 110.4 . . ?
 C7 C8 H8A 108.9 . . ?
 C7 C8 H8B 108.9 . . ?
 H8A C8 H8B 107.7 . . ?
 C9 C8 C7 113.48(14) . . ?
 C9 C8 H8A 108.9 . . ?
 C9 C8 H8B 108.9 . . ?
 O2 C9 C8 121.01(15) . . ?
 O2 C9 C10 120.72(15) . . ?
 C10 C9 C8 118.25(14) . . ?
 C5 C10 C9 119.00(14) . . ?
 C5 C10 C11 124.81(14) . . ?
 C11 C10 C9 116.18(13) . . ?
 C12 C11 C10 121.12(13) . . ?
 C12 C11 C16 119.01(14) . . ?
 C16 C11 C10 119.87(14) . . ?
 C11 C12 H12 119.6 . . ?
 C13 C12 C11 120.89(15) . . ?
 C13 C12 H12 119.6 . . ?
 C12 C13 H13 120.6 . . ?
 C14 C13 C12 118.76(15) . . ?
 C14 C13 H13 120.6 . . ?
 C13 C14 Cl1 118.60(13) . . ?
 C13 C14 C15 121.75(15) . . ?
 C15 C14 Cl1 119.65(13) . . ?
 C14 C15 H15 120.6 . . ?
 C16 C15 C14 118.75(15) . . ?
 C16 C15 H15 120.6 . . ?
 C11 C16 H16 119.6 . . ?
 C15 C16 C11 120.82(14) . . ?
 C15 C16 H16 119.6 . . ?
 N1 C17 H17A 109.0 . . ?
 N1 C17 H17B 109.0 . . ?
 N1 C17 C18 112.75(12) . . ?
 H17A C17 H17B 107.8 . . ?
 C18 C17 H17A 109.0 . . ?
 C18 C17 H17B 109.0 . . ?
 C19 C18 C17 120.82(14) . . ?
 C19 C18 C23 119.46(15) . . ?
 C23 C18 C17 119.71(14) . . ?
 C18 C19 H19 120.0 . . ?
 C18 C19 C20 119.97(16) . . ?
 C20 C19 H19 120.0 . . ?
 C19 C20 H20 119.9 . . ?
 C21 C20 C19 120.18(16) . . ?
 C21 C20 H20 119.9 . . ?
 C20 C21 H21 120.1 . . ?
 C20 C21 C22 119.83(16) . . ?
 C22 C21 H21 120.1 . . ?
 C21 C22 H22 119.9 . . ?
 C23 C22 C21 120.14(17) . . ?
 C23 C22 H22 119.9 . . ?
 C18 C23 H23 119.8 . . ?
 C22 C23 C18 120.41(15) . . ?
 C22 C23 H23 119.8 . . ?

loop_
  _geom_torsion_atom_site_label_1
  _geom_torsion_atom_site_label_2
  _geom_torsion_atom_site_label_3
  _geom_torsion_atom_site_label_4
  _geom_torsion
  _geom_torsion_site_symmetry_1
  _geom_torsion_site_symmetry_2
  _geom_torsion_site_symmetry_3
  _geom_torsion_site_symmetry_4
  _geom_torsion_publ_flag
 Cl1 C14 C15 C16 179.78(14) . . . . ?
 O1 C1 C2 C3 67.02(19) . . . . ?
 O1 C1 C2 C4 -53.0(2) . . . . ?
 O1 C1 C2 C5 -176.08(15) . . . . ?
 O2 C9 C10 C5 -166.09(16) . . . . ?
 O2 C9 C10 C11 12.5(2) . . . . ?
 N1 C1 C2 C3 -112.09(14) . . . . ?
 N1 C1 C2 C4 127.86(14) . . . . ?
 N1 C1 C2 C5 4.81(16) . . . . ?
 N1 C6 C7 C8 175.16(14) . . . . ?
 N1 C17 C18 C19 -120.78(16) . . . . ?
 N1 C17 C18 C23 60.07(19) . . . . ?
 C1 N1 C6 C5 -18.81(16) . . . . ?
 C1 N1 C6 C7 -139.11(15) . . . . ?
 C1 N1 C17 C18 -102.88(17) . . . . ?
 C1 C2 C5 C6 -16.22(16) . . . . ?
 C1 C2 C5 C10 159.67(16) . . . . ?
 C2 C5 C6 N1 21.13(16) . . . . ?
 C2 C5 C6 C7 144.07(14) . . . . ?
 C2 C5 C10 C9 179.24(15) . . . . ?
 C2 C5 C10 C11 0.8(3) . . . . ?
 C3 C2 C5 C6 97.32(15) . . . . ?
 C3 C2 C5 C10 -86.8(2) . . . . ?
 C4 C2 C5 C6 -134.70(14) . . . . ?
 C4 C2 C5 C10 41.2(2) . . . . ?
 C5 C6 C7 C8 59.82(18) . . . . ?
 C5 C10 C11 C12 70.7(2) . . . . ?
 C5 C10 C11 C16 -108.33(19) . . . . ?
 C6 N1 C1 O1 -169.97(15) . . . . ?
 C6 N1 C1 C2 9.13(17) . . . . ?
 C6 N1 C17 C18 62.29(18) . . . . ?
 C6 C5 C10 C9 -5.3(2) . . . . ?
 C6 C5 C10 C11 176.19(14) . . . . ?
 C6 C7 C8 C9 -53.5(2) . . . . ?
 C7 C8 C9 O2 -162.72(17) . . . . ?
 C7 C8 C9 C10 18.9(3) . . . . ?
 C8 C9 C10 C5 12.3(2) . . . . ?
 C8 C9 C10 C11 -169.08(16) . . . . ?
 C9 C10 C11 C12 -107.84(17) . . . . ?
 C9 C10 C11 C16 73.16(19) . . . . ?
 C10 C5 C6 N1 -155.17(14) . . . . ?
 C10 C5 C6 C7 -32.2(2) . . . . ?
 C10 C11 C12 C13 -177.81(14) . . . . ?
 C10 C11 C16 C15 177.27(15) . . . . ?
 C11 C12 C13 C14 -0.1(2) . . . . ?
 C12 C11 C16 C15 -1.8(2) . . . . ?
 C12 C13 C14 Cl1 179.68(12) . . . . ?
 C12 C13 C14 C15 -0.5(2) . . . . ?
 C13 C14 C15 C16 -0.1(3) . . . . ?
 C14 C15 C16 C11 1.2(3) . . . . ?
 C16 C11 C12 C13 1.2(2) . . . . ?
 C17 N1 C1 O1 -3.6(2) . . . . ?
 C17 N1 C1 C2 175.48(13) . . . . ?
 C17 N1 C6 C5 174.66(12) . . . . ?
 C17 N1 C6 C7 54.37(19) . . . . ?
 C17 C18 C19 C20 -178.95(15) . . . . ?
 C17 C18 C23 C22 178.31(15) . . . . ?
 C18 C19 C20 C21 0.4(3) . . . . ?
 C19 C18 C23 C22 -0.8(2) . . . . ?
 C19 C20 C21 C22 -0.4(3) . . . . ?
 C20 C21 C22 C23 -0.2(3) . . . . ?
 C21 C22 C23 C18 0.9(3) . . . . ?
 C23 C18 C19 C20 0.2(2) . . . . ?

_shelx_res_file
;
TITL test1o_a.res in P2(1)2(1)2(1)
    os_1362.res
    created by SHELXL-2017/1 at 10:38:47 on 01-Jul-2020
REM Old TITL test1o in P2(1)2(1)2(1)
REM SHELXT solution in P2(1)2(1)2(1)
REM R1 0.098, Rweak 0.027, Alpha 0.000, Orientation as input
REM Flack x = -0.011 ( 0.020 ) from Parsons' quotients
REM Formula found by SHELXT: C23 N O2 Cl
CELL 0.71073 8.9513 11.5502 18.92 90 90 90
ZERR 4 0.0002 0.0003 0.0004 0 0 0
LATT -1
SYMM 0.5-X,-Y,0.5+Z
SYMM -X,0.5+Y,0.5-Z
SYMM 0.5+X,0.5-Y,-Z
SFAC C H Cl N O
UNIT 92 88 4 4 8

L.S. 10
PLAN  5
TEMP -173.11
BOND $H
CONF
list 4
fmap 2
acta
REM <olex2.extras>
REM <HklSrc "%.\\OS_1362.hkl">
REM </olex2.extras>

WGHT    0.046600    0.284700
FVAR       0.55439
CL1   3    0.179139    0.505431    0.588387    11.00000    0.04244    0.03250 =
         0.01963    0.01023    0.00222   -0.00510
O1    5   -0.078762    0.873360    0.193788    11.00000    0.01183    0.01744 =
         0.02136    0.00346   -0.00145    0.00159
O2    5    0.615867    0.714003    0.343612    11.00000    0.01275    0.02629 =
         0.02899    0.00469   -0.00413    0.00184
N1    4    0.174347    0.897208    0.181873    11.00000    0.01116    0.01697 =
         0.01424    0.00275   -0.00069    0.00029
C1    1    0.049988    0.849409    0.210000    11.00000    0.01285    0.01303 =
         0.01357   -0.00109    0.00014   -0.00075
C2    1    0.093956    0.758291    0.265023    11.00000    0.00993    0.01532 =
         0.01243    0.00081   -0.00064   -0.00032
C3    1    0.047881    0.639732    0.234565    11.00000    0.01806    0.01616 =
         0.02092    0.00059   -0.00511   -0.00212
AFIX 137
H3A   2   -0.060911    0.637127    0.228986    11.00000   -1.50000
H3B   2    0.079653    0.578185    0.266895    11.00000   -1.50000
H3C   2    0.095617    0.628531    0.188455    11.00000   -1.50000
AFIX   0
C4    1    0.011983    0.783145    0.334005    11.00000    0.01244    0.02537 =
         0.01521    0.00109    0.00208    0.00182
AFIX 137
H4A   2    0.048095    0.856271    0.353959    11.00000   -1.50000
H4B   2    0.030659    0.720197    0.367593    11.00000   -1.50000
H4C   2   -0.095497    0.788943    0.324806    11.00000   -1.50000
AFIX   0
C5    1    0.262127    0.770949    0.267453    11.00000    0.01013    0.01420 =
         0.01297   -0.00068    0.00057    0.00046
C6    1    0.311425    0.837667    0.202574    11.00000    0.01007    0.02172 =
         0.01499    0.00347    0.00114    0.00109
AFIX  13
H6    2    0.341247    0.782101    0.164576    11.00000   -1.20000
AFIX   0
C7    1    0.442110    0.916906    0.219649    11.00000    0.01274    0.03227 =
         0.02606    0.01229   -0.00214   -0.00658
AFIX  23
H7A   2    0.413561    0.973483    0.256562    11.00000   -1.20000
H7B   2    0.473805    0.959856    0.176921    11.00000   -1.20000
AFIX   0
C8    1    0.568291    0.839315    0.245961    11.00000    0.00895    0.04758 =
         0.02716    0.01331    0.00005   -0.00236
AFIX  23
H8A   2    0.604369    0.791164    0.206180    11.00000   -1.20000
H8B   2    0.652391    0.888621    0.261735    11.00000   -1.20000
AFIX   0
C9    1    0.522528    0.760481    0.306355    11.00000    0.01085    0.02165 =
         0.01989   -0.00041   -0.00065    0.00108
C10   1    0.359897    0.738756    0.317810    11.00000    0.01015    0.01484 =
         0.01504   -0.00111    0.00023    0.00034
C11   1    0.318914    0.679311    0.384983    11.00000    0.01033    0.01694 =
         0.01314    0.00121   -0.00233    0.00181
C12   1    0.270501    0.564628    0.385189    11.00000    0.01273    0.01617 =
         0.01651   -0.00143   -0.00268    0.00225
AFIX  43
H12   2    0.266761    0.522680    0.342035    11.00000   -1.20000
AFIX   0
C13   1    0.227601    0.510781    0.447711    11.00000    0.01564    0.01620 =
         0.02161    0.00245   -0.00265    0.00113
AFIX  43
H13   2    0.194510    0.432632    0.447609    11.00000   -1.20000
AFIX   0
C14   1    0.234010    0.573152    0.510074    11.00000    0.01862    0.02397 =
         0.01555    0.00645   -0.00062   -0.00029
C15   1    0.282974    0.687186    0.511728    11.00000    0.02465    0.02360 =
         0.01338   -0.00097   -0.00333   -0.00259
AFIX  43
H15   2    0.286552    0.728747    0.555024    11.00000   -1.20000
AFIX   0
C16   1    0.326610    0.739332    0.448911    11.00000    0.02088    0.01697 =
         0.01544   -0.00019   -0.00250   -0.00292
AFIX  43
H16   2    0.362147    0.816829    0.449448    11.00000   -1.20000
AFIX   0
C17   1    0.170859    0.981213    0.124185    11.00000    0.01632    0.01404 =
         0.01558    0.00276   -0.00033   -0.00048
AFIX  23
H17A  2    0.241196    1.044952    0.134979    11.00000   -1.20000
H17B  2    0.069313    1.014751    0.120916    11.00000   -1.20000
AFIX   0
C18   1    0.212071    0.928496    0.053627    11.00000    0.01334    0.01419 =
         0.01584    0.00341   -0.00009    0.00248
C19   1    0.333009    0.970048    0.015241    11.00000    0.01757    0.02037 =
         0.02206    0.00354    0.00209   -0.00077
AFIX  43
H19   2    0.392015    1.031458    0.033582    11.00000   -1.20000
AFIX   0
C20   1    0.367861    0.921428   -0.050426    11.00000    0.02496    0.02728 =
         0.02399    0.00476    0.01069    0.00253
AFIX  43
H20   2    0.450999    0.949538   -0.076494    11.00000   -1.20000
AFIX   0
C21   1    0.281416    0.832336   -0.077569    11.00000    0.02898    0.02839 =
         0.01868   -0.00075    0.00530    0.00875
AFIX  43
H21   2    0.304824    0.799738   -0.122318    11.00000   -1.20000
AFIX   0
C22   1    0.160633    0.790898   -0.039220    11.00000    0.02394    0.02174 =
         0.02223   -0.00425   -0.00074    0.00212
AFIX  43
H22   2    0.101059    0.730037   -0.057830    11.00000   -1.20000
AFIX   0
C23   1    0.126658    0.838141    0.026242    11.00000    0.01536    0.02076 =
         0.01978   -0.00067    0.00158   -0.00106
AFIX  43
H23   2    0.044652    0.808716    0.052571    11.00000   -1.20000
AFIX   0
HKLF 4


REM  test1o_a.res in P2(1)2(1)2(1)
REM R1 =  0.0330 for    5468 Fo > 4sig(Fo)  and  0.0361 for all    5790 data
REM    246 parameters refined using      0 restraints

END

WGHT      0.0466      0.2847

REM Highest difference peak  0.304,  deepest hole -0.241,  1-sigma level  0.042
Q1    1   0.1757  0.7613  0.2670  11.00000  0.05    0.30
Q2    1   0.0688  0.7983  0.2401  11.00000  0.05    0.30
Q3    1   0.4380  0.7558  0.3129  11.00000  0.05    0.30
Q4    1   0.2398  0.8747  0.1985  11.00000  0.05    0.28
Q5    1   0.2935  0.8060  0.2391  11.00000  0.05    0.28
;
_shelx_res_checksum                71435
_shelx_hkl_file
;
   1   0   0    1.60    0.20
   1   0   0    1.90    0.20
   2   0   0 4032.50  140.59
   2   0   0 4466.35  141.09
   2   0   0 4347.47  141.29
   2   0   0 4557.34  140.69
   2   0   0 4521.25  140.89
   2   0   0 4311.57  140.79
   2   0   0 4466.55  141.19
   2   0   0 4525.85  141.19
   3   0   0    0.30    0.60
   3   0   0   -0.10    1.10
   3   0   0   -0.10    0.90
   3   0   0    1.70    0.60
   3   0   0    0.70    0.80
   3   0   0    0.10    1.30
   3   0   0    0.90    0.80
   3   0   0   -0.20    0.40
   3   0   0   -0.70    1.10
   4   0   0   75.49    3.10
   4   0   0   67.59    4.00
   4   0   0   67.59    3.20
   4   0   0   69.29    3.70
   4   0   0   61.09    3.90
   4   0   0   62.19    4.30
   4   0   0   70.09    4.00
   4   0   0   70.89    3.10
   5   0   0   -0.40    0.80
   5   0   0    0.40    0.70
   5   0   0    0.10    1.40
   5   0   0   -0.60    0.70
   5   0   0    0.10    1.70
   5   0   0   -0.10    0.60
   5   0   0   -1.60    1.40
   6   0   0   98.59    6.30
   6   0   0   93.99    5.80
   6   0   0   88.19    5.80
   6   0   0  101.89    4.70
   6   0   0  102.99    4.40
   6   0   0   97.59    5.80
   7   0   0   -0.70    1.30
   7   0   0   -2.50    2.30
   7   0   0   -2.50    1.70
   7   0   0   -0.10    0.90
   7   0   0   -0.50    2.60
   8   0   0  283.27   13.40
   8   0   0  308.77   14.40
   8   0   0  298.27   14.10
   8   0   0  309.77   13.60
   9   0   0    0.00    1.70
   9   0   0   -2.90    2.70
   9   0   0   -2.60    1.60
   9   0   0   -1.80    2.10
  10   0   0   11.90    3.80
  10   0   0   11.70    3.50
  10   0   0   15.00    3.40
  10   0   0   13.40    4.10
  11   0   0    1.50    2.90
  11   0   0   -0.90    2.20
  11   0   0    7.00    2.80
  11   0   0    2.60    3.90
  12   0   0   21.00    5.20
  12   0   0   23.90    5.80
   0   1   0    0.80    0.20
   1   1   0   51.09    2.20
   1  -1   0   53.29    2.00
   1   1   0   51.89    2.10
   1   1   0   51.99    2.10
   1  -1   0   50.19    2.20
   2   1   0  165.28    6.40
   2   1   0  164.18    6.10
   2   1   0  165.38    6.60
   2   1   0  166.58    5.90
   2  -1   0  180.88    6.10
   2  -1   0  173.58    6.30
   2   1   0  165.88    6.10
   2   1   0  150.68    6.20
   2   1   0  157.58    5.90
   2  -1   0  165.58    6.30
   2  -1   0  154.38    6.60
   3  -1   0  674.33   23.60
   3   1   0  689.33   22.90
   3  -1   0  664.93   23.20
   3   1   0  685.03   22.50
   3   1   0  681.43   23.10
   3   1   0  687.63   22.40
   3   1   0  663.43   23.00
   3  -1   0  657.93   23.00
   3  -1   0  663.73   22.60
   3  -1   0  681.63   22.90
   3   1   0  674.23   22.60
   3   1   0  678.13   23.40
   3  -1   0  660.73   23.10
   3  -1   0  682.13   21.90
   3   1   0  673.03   22.10
   4  -1   0 1641.14   60.49
   4  -1   0 1810.32   60.29
   4  -1   0 1827.82   58.49
   4   1   0 1890.21   60.29
   4   1   0 1836.42   59.99
   4  -1   0 1806.72   59.69
   4   1   0 1851.51   58.99
   4  -1   0 1812.42   59.59
   4   1   0 1895.31   59.39
   4   1   0 1869.21   59.79
   4   1   0 1811.22   59.29
   4   1   0 1854.51   58.69
   4  -1   0 1815.12   58.49
   4   1   0 1752.22   60.19
   4  -1   0 1830.42   59.99
   4  -1   0 1849.52   60.29
   5   1   0  386.46   12.50
   5  -1   0  365.66   12.40
   5  -1   0  351.46   14.40
   5  -1   0  370.46   14.10
   5   1   0  359.56   12.90
   5   1   0  350.46   13.80
   5   1   0  360.06   14.20
   5   1   0  358.06   13.20
   5   1   0  374.76   13.40
   5   1   0  368.96   14.50
   5  -1   0  340.47   14.20
   5  -1   0  348.87   13.80
   5   1   0  363.66   14.00
   5  -1   0  360.46   13.60
   5  -1   0  372.06   12.40
   6   1   0   52.59    4.80
   6   1   0   72.49    6.00
   6  -1   0   62.19    3.00
   6   1   0   65.39    3.10
   6   1   0   63.79    3.80
   6  -1   0   59.09    4.70
   6   1   0   70.89    3.60
   6   1   0   65.39    4.30
   6  -1   0   63.99    4.80
   6   1   0   69.19    4.80
   6  -1   0   65.39    3.20
   6   1   0   69.09    4.70
   6  -1   0   62.99    4.70
   6  -1   0   65.49    5.10
   7   1   0   31.60    3.10
   7   1   0   29.10    4.30
   7   1   0   25.60    3.50
   7   1   0   30.30    2.60
   7   1   0   34.40    4.30
   7  -1   0   29.20    4.20
   7   1   0   25.90    3.70
   7  -1   0   20.60    3.40
   7  -1   0   30.20    4.10
   7  -1   0   33.30    3.90
   8  -1   0   59.19    5.70
   8   1   0   69.09    5.40
   8  -1   0   56.79    6.00
   8   1   0   59.69    6.00
   8   1   0   64.59    6.00
   8  -1   0   61.39    6.30
   8  -1   0   65.79    6.10
   8   1   0   60.79    6.30
   9  -1   0   26.80    4.50
   9   1   0   29.60    4.30
   9  -1   0   22.40    3.80
   9   1   0   25.20    4.70
   9   1   0   26.00    4.80
   9  -1   0   25.00    4.50
   9   1   0   24.70    4.30
   9  -1   0   15.70    3.80
  10  -1   0   35.40    5.50
  10   1   0   30.00    5.30
  10   1   0   35.80    4.90
  10   1   0   26.10    4.70
  10  -1   0   25.50    4.90
  10  -1   0   27.90    4.40
  10  -1   0   30.40    5.40
  10   1   0   27.70    5.50
  11  -1   0    4.20    3.90
  11  -1   0    3.10    3.70
  11   1   0    5.20    2.70
  11   1   0    9.60    4.40
  11   1   0    8.70    3.40
  11  -1   0    8.70    3.10
  11  -1   0    6.60    3.40
  11   1   0    8.20    3.70
  12  -1   0   34.80    6.50
  12  -1   0   51.49    7.50
  12   1   0   36.30    6.40
  12  -1   0   39.10    6.60
  12  -1   0   39.30    5.90
  12   1   0   33.00    6.50
   0  -2   0  961.00   31.90
   0   2   0  978.30   31.90
   0   2   0 1007.50   32.00
   1  -2   0   95.99    4.00
  -1   2   0   96.69    3.60
   1   2   0   89.69    4.00
   1  -2   0   94.79    4.10
   1   2   0  100.29    3.90
   1  -2   0   93.09    3.50
   2   2   0 2139.59   67.49
   2   2   0 1993.20   67.59
   2   2   0 2144.79   67.49
   2   2   0 2167.28   67.49
   2  -2   0 2121.29   68.19
   2  -2   0 2061.49   66.89
   2   2   0 2073.09   67.69
   2  -2   0 2118.59   67.19
   2  -2   0 2081.79   67.59
   2  -2   0 2077.59   67.69
   2  -2   0 2051.29   67.69
   2  -2   0 2066.19   67.79
   3  -2   0  386.56   14.60
   3  -2   0  405.36   14.10
   3   2   0  400.76   14.50
   3  -2   0  412.46   14.50
   3   2   0  392.36   14.10
   3   2   0  409.76   14.20
   3  -2   0  415.16   13.50
   3  -2   0  416.06   14.80
   3   2   0  404.96   14.40
   3  -2   0  395.46   15.20
   3   2   0  427.76   14.10
   3   2   0  398.76   14.40
   3  -2   0  413.76   14.70
   3   2   0  405.96   15.00
   4  -2   0  111.69    6.30
   4   2   0  114.99    4.80
   4   2   0  110.69    5.70
   4   2   0  120.49    5.30
   4   2   0  118.59    5.90
   4  -2   0  114.69    5.80
   4  -2   0  111.29    5.10
   4  -2   0  121.59    5.80
   4   2   0  112.19    5.30
   4  -2   0  106.99    5.60
   4   2   0  106.19    6.00
   4   2   0  122.79    5.60
   4  -2   0  126.69    4.40
   4   2   0  111.49    5.00
   4  -2   0  110.09    5.60
   5   2   0    1.50    1.00
   5  -2   0    0.20    1.00
   5   2   0   -1.10    1.70
   5   2   0    1.70    1.20
   5  -2   0    0.10    2.00
   5   2   0    0.40    1.00
   5  -2   0    1.70    1.00
   5  -2   0    2.30    1.80
   5   2   0    3.70    2.20
   5  -2   0   -0.90    1.10
   5   2   0    2.00    1.00
   5  -2   0    1.70    0.60
   5   2   0    1.70    1.90
   5   2   0   -1.10    1.30
   5  -2   0    0.80    1.40
   6   2   0   29.20    4.10
   6  -2   0   30.50    3.10
   6  -2   0   33.00    1.90
   6   2   0   31.00    3.50
   6  -2   0   34.70    4.10
   6   2   0   34.50    2.30
   6   2   0   34.50    2.70
   6  -2   0   34.20    4.00
   6   2   0   30.70    3.20
   6  -2   0   35.10    4.90
   6  -2   0   32.80    3.90
   6   2   0   35.30    4.00
   6   2   0   38.30    3.50
   6   2   0   37.90    4.40
   6  -2   0   30.00    3.70
   7   2   0    8.50    3.40
   7   2   0    6.10    2.10
   7   2   0    6.30    2.00
   7   2   0    7.30    1.60
   7   2   0    9.60    2.30
   7   2   0    4.70    2.40
   7  -2   0    7.40    2.50
   7  -2   0    3.50    1.90
   7  -2   0    6.20    2.90
   7   2   0    5.40    2.80
   7  -2   0    2.70    2.40
   8  -2   0  185.78   10.40
   8   2   0  181.58   10.00
   8  -2   0  187.88   10.40
   8   2   0  178.88   10.00
   8   2   0  173.98    8.70
   8   2   0  180.08   10.40
   8  -2   0  179.98    9.60
   8  -2   0  200.28   10.10
   8   2   0  183.28    9.60
   9  -2   0   14.10    3.30
   9   2   0   14.10    3.20
   9  -2   0    8.20    3.40
   9   2   0   15.60    3.90
   9   2   0    9.40    2.90
   9  -2   0   10.90    3.70
   9   2   0   16.60    4.20
   9  -2   0   10.70    3.20
  10  -2   0    9.50    4.00
  10   2   0   13.40    4.10
  10   2   0   12.90    4.30
  10   2   0   10.90    3.10
  10  -2   0   13.40    3.60
  10   2   0    9.50    3.20
  10  -2   0   14.30    3.80
  10  -2   0   10.60    4.10
  11   2   0   32.00    5.60
  11  -2   0   16.10    4.70
  11  -2   0   25.00    5.30
  11   2   0   29.40    5.80
  11  -2   0   28.30    5.70
  11   2   0   32.80    6.00
  11  -2   0   33.20    5.10
  12  -2   0    6.10    3.70
  12  -2   0   -2.10    2.50
  12   2   0    5.70    3.80
  12  -2   0    0.80    4.00
  12  -2   0    9.70    3.20
  12   2   0    2.30    2.50
   0   3   0   -0.80    0.50
   0   3   0   -0.60    0.60
   0  -3   0    1.60    0.50
   0  -3   0   -0.30    0.40
  -1   3   0 1511.15   49.30
   1  -3   0 1478.35   49.60
   1  -3   0 1510.15   49.50
   1   3   0 1601.74   49.90
   1   3   0 1523.25   49.60
   1  -3   0 1506.75   49.00
   2   3   0  103.89    5.00
   2  -3   0  102.59    4.60
   2   3   0   95.39    4.60
   2  -3   0  104.09    4.90
   2   3   0  108.99    4.90
  -2   3   0  115.69    4.10
   2  -3   0  105.29    4.70
   2  -3   0  100.69    5.20
   2  -3   0   99.29    4.10
   2   3   0  104.39    4.60
   3  -3   0  626.94   20.60
   3  -3   0  637.14   21.80
   3   3   0  614.84   21.30
   3   3   0  613.24   21.40
   3  -3   0  615.44   21.00
   3   3   0  639.14   21.40
   3  -3   0  597.34   22.30
   3   3   0  634.74   21.80
   3   3   0  641.34   21.40
   3  -3   0  627.64   21.60
   3  -3   0  598.34   21.80
   3  -3   0  638.24   21.90
   4  -3   0 1654.53   55.89
   4   3   0 1634.74   55.89
   4  -3   0 1875.51   54.49
   4  -3   0 1647.64   56.89
   4   3   0 1655.73   55.19
   4  -3   0 1677.63   56.29
   4  -3   0 1675.13   56.19
   4   3   0 1695.23   55.79
   4   3   0 1726.73   55.39
   4  -3   0 1670.63   56.09
   4  -3   0 1685.53   55.19
   4   3   0 1625.34   56.49
   4   3   0 1709.63   55.49
   4   3   0 1697.23   55.99
   5  -3   0   97.79    5.70
   5   3   0   97.79    5.90
   5  -3   0   82.49    5.20
   5  -3   0   85.29    5.30
   5  -3   0   87.99    6.20
   5   3   0   86.59    5.00
   5   3   0   93.19    4.70
   5  -3   0   85.59    3.60
   5  -3   0   90.09    4.70
   5  -3   0   87.49    5.40
   5   3   0   96.19    4.50
   5   3   0   95.39    5.70
   5   3   0   91.79    6.00
   5   3   0   85.59    4.80
   5   3   0   87.59    5.00
   6   3   0  101.69    4.80
   6  -3   0  104.69    5.50
   6  -3   0   94.29    7.20
   6  -3   0  109.79    6.50
   6   3   0   95.49    6.30
   6   3   0  102.39    5.70
   6  -3   0   93.99    6.20
   6   3   0   95.99    6.80
   6   3   0   99.89    5.20
   6   3   0   90.19    5.30
   6  -3   0  108.29    6.50
   6  -3   0   97.09    6.10
   6   3   0  103.99    6.90
   6   3   0  106.09    6.00
   7   3   0   -2.80    2.30
   7   3   0   -0.30    1.10
   7   3   0    0.70    2.20
   7  -3   0    2.00    1.50
   7   3   0   -0.50    1.10
   7   3   0    0.90    1.90
   7  -3   0    0.40    2.10
   7  -3   0    1.40    2.60
   7  -3   0   -1.00    1.30
   7   3   0   -1.20    2.60
   7  -3   0    0.10    1.60
   7  -3   0   -4.00    2.70
   7   3   0    3.10    1.80
   8  -3   0   -0.30    1.50
   8  -3   0    4.50    2.30
   8  -3   0    2.90    2.90
   8   3   0    5.20    2.10
   8   3   0    1.70    2.20
   8   3   0    1.20    1.50
   8   3   0    2.40    1.40
   8   3   0    1.20    2.50
   8   3   0    2.00    1.90
   8  -3   0    2.20    2.50
   8   3   0   -1.90    3.20
   9  -3   0   18.50    4.30
   9  -3   0   29.10    4.80
   9   3   0   25.00    4.90
   9   3   0   23.20    3.90
   9   3   0   23.50    4.10
   9  -3   0   22.80    3.90
   9   3   0   23.10    4.70
   9  -3   0   20.50    4.10
  10  -3   0   12.10    4.00
  10   3   0    8.80    3.00
  10   3   0    7.20    2.90
  10   3   0    6.00    3.30
  10  -3   0    7.30    3.00
  10   3   0   11.20    4.20
  10  -3   0    6.40    2.70
  10  -3   0    5.50    3.10
  11  -3   0   49.80    7.00
  11  -3   0   63.99    7.30
  11   3   0   55.69    7.10
  11   3   0   52.19    7.80
  11  -3   0   60.39    7.80
  11  -3   0   61.19    7.50
  11   3   0   65.39    8.80
  12   3   0   28.90    5.50
  12  -3   0   44.60    6.30
  12  -3   0   37.40    6.90
  12  -3   0   38.20    6.70
  12   3   0   31.50    6.90
   0   4   0 1915.31   62.49
   0  -4   0 1915.71   61.59
   0  -4   0 1923.81   62.39
  -1   4   0 1157.58   36.30
   1  -4   0 1090.19   35.70
   1   4   0 1096.59   36.80
   1   4   0 1096.19   36.50
   1  -4   0 1053.89   36.60
   1  -4   0 1103.29   36.90
   2  -4   0 1118.99   36.20
   2  -4   0 1124.09   37.60
   2  -4   0 1127.49   37.00
  -2   4   0 1006.70   36.20
   2   4   0 1096.59   37.00
   2  -4   0 1150.18   36.90
   2   4   0 1152.48   37.40
   2  -4   0 1079.69   37.20
   2   4   0 1133.49   37.00
  -3   4   0   82.59    3.70
   3  -4   0  104.19    5.00
   3  -4   0  103.69    5.20
   3   4   0   95.69    4.80
   3   4   0   93.69    4.30
   3  -4   0   97.89    4.20
   3  -4   0   91.49    5.60
   3  -4   0   93.99    4.80
   3   4   0   99.69    5.10
   3   4   0   95.59    5.00
   3   4   0  101.29    5.20
   4  -4   0   13.10    2.20
   4   4   0   11.50    1.80
   4   4   0   10.80    1.80
   4   4   0   14.30    3.20
   4  -4   0   11.00    1.90
   4   4   0   10.30    2.20
   4  -4   0   10.50    1.40
   4   4   0   15.40    2.30
   4  -4   0   12.40    2.20
   4   4   0    8.50    1.80
   4  -4   0   16.20    3.00
   4  -4   0   14.70    1.70
   4  -4   0   10.10    2.10
   5   4   0  132.09    6.30
   5   4   0  133.19    6.50
   5   4   0  127.19    6.20
   5  -4   0  129.09    7.00
   5   4   0  129.89    7.60
   5  -4   0  130.89    6.80
   5  -4   0  120.79    6.80
   5  -4   0  112.69    7.80
   5   4   0  137.89    7.20
   5  -4   0  125.29    6.90
   5   4   0  129.99    6.80
   5   4   0  131.99    6.50
   5  -4   0  130.09    5.20
   5  -4   0  129.59    5.90
   6  -4   0  464.55   18.80
   6   4   0  461.25   17.40
   6   4   0  461.65   19.20
   6  -4   0  471.75   17.30
   6  -4   0  467.95   18.60
   6   4   0  488.25   17.60
   6   4   0  472.55   18.20
   6   4   0  500.35   17.00
   6  -4   0  448.56   18.40
   6  -4   0  463.85   18.30
   6   4   0  478.15   18.70
   6  -4   0  440.16   19.50
   6   4   0  458.05   18.30
   6   4   0  479.55   18.10
   7   4   0  197.68   10.70
   7  -4   0  201.08   10.30
   7   4   0  181.58    9.80
   7  -4   0  195.78    9.80
   7  -4   0  190.08    9.90
   7  -4   0  189.58    8.70
   7   4   0  182.78    9.30
   7   4   0  187.48    8.70
   7  -4   0  201.98   11.30
   7   4   0  177.08   10.20
   7   4   0  194.98    8.80
   7   4   0  189.48    9.50
   7  -4   0  189.78   10.00
   8   4   0  114.99    7.30
   8   4   0  104.59    6.90
   8   4   0  103.59    6.80
   8   4   0  111.59    8.10
   8  -4   0  100.19    7.20
   8   4   0  115.69    8.20
   8  -4   0  121.99    8.10
   8  -4   0  101.79    7.30
   8  -4   0   87.59    9.00
   8   4   0  104.39    6.00
   8  -4   0  103.49    7.40
   9  -4   0    4.20    2.30
   9   4   0    0.80    3.50
   9   4   0    2.90    1.90
   9  -4   0   -2.30    1.60
   9   4   0    5.10    3.10
   9   4   0    6.20    2.60
   9  -4   0   -3.30    2.70
   9  -4   0    1.00    2.60
  10  -4   0   13.00    3.70
  10   4   0   22.10    4.80
  10  -4   0    7.10    3.20
  10  -4   0    8.50    3.40
  10   4   0   15.20    3.80
  10   4   0    7.70    4.50
  10  -4   0   16.40    4.10
  11  -4   0    4.10    2.80
  11   4   0    3.40    3.80
  11   4   0    5.20    3.10
  11  -4   0    5.90    3.80
  11  -4   0    5.40    3.30
  12   4   0   74.69    8.60
  12  -4   0   78.09    8.80
  12  -4   0   77.89    8.70
  12   4   0   61.19    8.90
  12  -4   0   74.99    8.90
   0   5   0   -0.10    0.80
   0  -5   0    0.30    0.50
   0  -5   0   -0.40    0.60
  -1   5   0  160.28    6.50
   1  -5   0  146.89    7.00
   1   5   0  150.08    6.60
   1  -5   0  155.98    6.70
   1   5   0  154.98    6.90
   1  -5   0  149.19    5.70
   2   5   0    6.30    1.50
   2   5   0    5.70    1.50
   2  -5   0    8.50    1.40
  -2   5   0    3.80    1.10
   2  -5   0    5.90    1.00
   2  -5   0    6.40    1.90
   2   5   0    6.10    1.70
   2  -5   0    5.90    1.50
   3  -5   0  243.38    9.10
   3   5   0  250.57   10.50
   3   5   0  241.08   10.00
   3   5   0  244.98    9.20
   3  -5   0  247.88   10.00
   3   5   0  256.17   10.20
   3   5   0  254.17   10.40
   3  -5   0  256.37   10.00
   3  -5   0  235.68   10.30
  -3   5   0  247.78    9.00
   3  -5   0  243.68   10.80
   4  -5   0  128.89    6.70
   4  -5   0  120.69    6.40
   4   5   0  120.09    6.40
   4  -5   0  132.99    5.30
   4   5   0  130.39    5.80
   4   5   0  125.29    6.30
   4  -5   0  115.39    6.30
   4  -5   0  131.39    6.50
   4  -5   0  132.09    5.50
   4   5   0  116.49    6.50
   4   5   0  130.59    6.70
   4  -5   0   98.09    6.80
  -4   5   0  127.49    4.80
   5   5   0   73.99    4.60
   5   5   0   79.69    6.60
   5  -5   0   67.09    4.80
   5   5   0   76.69    5.20
   5  -5   0   74.29    3.60
   5  -5   0   69.29    3.90
   5  -5   0   68.39    4.90
   5  -5   0   69.69    5.00
   5  -5   0   69.29    4.90
   5  -5   0   55.39    6.00
   5   5   0   68.09    4.20
   5   5   0   66.39    4.90
   5   5   0   76.39    5.10
   6  -5   0   32.00    3.10
   6  -5   0   37.00    4.50
   6  -5   0   34.60    4.20
   6   5   0   34.90    3.60
   6  -5   0   31.20    4.30
   6   5   0   35.30    3.70
   6  -5   0   28.30    3.90
   6   5   0   37.00    4.30
   6   5   0   32.30    4.30
   6   5   0   31.60    3.80
   6   5   0   27.80    4.50
   6   5   0   28.10    3.30
   6  -5   0   32.50    5.00
   7   5   0  307.27   13.30
   7  -5   0  306.47   13.90
   7   5   0  290.67   13.40
   7   5   0  318.97   12.90
   7  -5   0  314.57   13.90
   7   5   0  295.17   14.50
   7  -5   0  315.47   15.30
   7   5   0  288.27   13.50
   7  -5   0  299.57   13.70
   7   5   0  299.47   12.60
   7  -5   0  300.77   12.30
   7  -5   0  307.97   14.20
   8   5   0  144.39    7.60
   8   5   0  143.69    8.60
   8  -5   0  150.78    9.30
   8   5   0  130.89    9.50
   8  -5   0  133.79    7.30
   8  -5   0  139.59   10.50
   8   5   0  132.49    8.00
   8  -5   0  145.69    8.90
   8  -5   0  137.09    8.50
   8   5   0  134.99    8.20
   8  -5   0  137.59    8.60
   9   5   0   47.60    5.50
   9   5   0   48.80    6.70
   9   5   0   40.80    5.20
   9  -5   0   42.50    5.50
   9  -5   0   50.69    5.90
   9  -5   0   49.00    7.40
   9  -5   0   45.50    6.00
   9  -5   0   54.69    6.50
   9   5   0   56.79    5.90
  10  -5   0    1.40    3.60
  10  -5   0    3.80    2.80
  10   5   0   -0.10    1.90
  10   5   0    4.10    3.70
  10  -5   0    0.20    2.40
  11   5   0    2.20    2.70
  11  -5   0    3.40    3.00
  11  -5   0    0.40    3.10
  11  -5   0    1.10    3.40
  11   5   0    0.00    3.70
  12  -5   0  198.88   12.40
  12  -5   0  187.78   12.50
  12  -5   0  171.78   12.50
  12   5   0  170.28   13.00
  12   5   0  173.68   11.60
   0   6   0   88.69    4.90
   0  -6   0   95.09    4.00
   0  -6   0   99.69    4.90
   0  -6   0   93.29    5.40
   1  -6   0   33.90    2.00
  -1   6   0   26.60    2.70
   1  -6   0   29.80    3.00
   1   6   0   27.70    3.00
   1  -6   0   32.70    3.40
   2  -6   0  134.99    7.00
   2  -6   0  116.09    6.20
   2  -6   0  129.69    5.30
   2   6   0  140.39    6.90
   2   6   0  134.99    6.40
  -2   6   0  123.19    5.80
   3  -6   0   38.60    4.30
   3   6   0   34.10    3.40
   3  -6   0   43.70    3.80
   3   6   0   41.00    2.40
   3  -6   0   35.70    2.40
   3   6   0   39.50    3.90
  -3   6   0   39.80    2.70
   3   6   0   39.10    4.00
   3   6   0   36.20    4.20
   3  -6   0   35.90    3.80
   4   6   0    6.00    1.30
   4  -6   0    3.70    1.20
   4  -6   0    4.90    2.60
   4   6   0    5.90    2.70
   4  -6   0    4.90    1.50
   4   6   0    2.00    1.50
   4   6   0    5.50    2.20
   4  -6   0    3.80    1.70
   4   6   0    6.60    2.50
  -4   6   0    6.30    1.20
   5  -6   0   10.80    1.80
   5   6   0   15.90    3.10
   5  -6   0    8.10    3.10
   5   6   0    8.80    2.20
   5   6   0   10.80    3.60
   5  -6   0   13.70    2.80
   5  -6   0   13.10    2.80
   5  -6   0   10.90    1.90
   5   6   0   12.40    3.00
   5  -6   0   10.70    2.40
   5   6   0   11.10    1.90
   5   6   0   11.60    3.00
   5  -6   0   12.40    2.60
   6   6   0   91.59    6.50
   6   6   0   93.19    6.10
   6   6   0  106.09    7.70
   6   6   0   96.59    5.60
   6  -6   0   88.79    7.40
   6   6   0   91.09    5.80
   6  -6   0   99.99    6.50
   6  -6   0   97.99    6.50
   6   6   0   98.09    6.40
   6  -6   0   93.29    6.40
   6  -6   0  105.69    5.30
   6  -6   0   96.39    6.50
   7  -6   0   26.40    4.00
   7   6   0   25.20    3.80
   7   6   0   26.50    4.80
   7  -6   0   30.80    4.40
   7  -6   0   28.70    4.60
   7   6   0   34.40    4.00
   7  -6   0   18.80    3.60
   7   6   0   30.10    3.70
   7   6   0   29.90    4.50
   7  -6   0   28.30    3.10
   7   6   0   31.90    3.90
   7  -6   0   20.60    4.40
   8   6   0  352.76   15.60
   8  -6   0  344.17   15.00
   8   6   0  335.67   14.90
   8  -6   0  331.67   17.10
   8  -6   0  322.87   15.90
   8   6   0  361.96   15.60
   8   6   0  356.96   14.70
   8   6   0  343.17   16.70
   8  -6   0  343.27   15.90
   8  -6   0  343.77   15.70
   8  -6   0  329.17   15.70
   9   6   0   20.20    4.90
   9   6   0   28.60    4.60
   9   6   0   25.50    4.20
   9  -6   0   15.50    4.00
   9  -6   0   18.80    4.20
   9  -6   0   15.20    3.90
   9  -6   0   16.80    5.50
  10   6   0    7.30    2.80
  10   6   0    3.50    3.50
  10  -6   0    2.70    2.60
  10  -6   0    4.50    3.10
  10  -6   0    3.50    3.70
  11   6   0    6.90    4.20
  11  -6   0    5.40    4.20
  11  -6   0    0.30    2.80
  11  -6   0    4.80    3.30
   0   7   0    0.00    1.10
   0  -7   0    0.30    0.60
   0  -7   0    1.80    1.10
   0  -7   0   -0.30    1.20
   1  -7   0  391.06   13.60
   1   7   0  390.86   15.50
  -1   7   0  354.96   14.70
   1  -7   0  450.55   16.10
   1  -7   0  378.66   15.00
   2  -7   0    9.80    2.10
  -2   7   0    6.70    1.60
   2   7   0    7.60    2.10
   2  -7   0    8.40    2.50
   2  -7   0   11.10    1.50
  -3   7   0  147.59    6.60
   3  -7   0  159.98    7.80
   3   7   0  141.89    7.30
   3   7   0  149.99    7.90
   3  -7   0  127.19    8.00
   3   7   0  150.18    5.80
   3  -7   0  150.68    6.10
   3   7   0  148.39    8.50
   3   7   0  131.79    7.60
   4   7   0  102.59    6.70
   4  -7   0  109.19    6.60
   4  -7   0  107.99    6.20
   4   7   0  116.39    7.10
   4  -7   0  108.39    5.10
   4   7   0  105.39    7.00
  -4   7   0  113.19    5.20
   4   7   0  116.39    6.50
   4  -7   0  119.19    7.60
   4   7   0  117.89    5.30
   5  -7   0    1.90    2.70
   5   7   0    3.40    1.80
   5  -7   0    1.10    1.70
   5   7   0    1.10    1.10
   5   7   0   -0.40    2.60
   5   7   0    1.00    2.00
   5  -7   0    1.10    2.40
   5  -7   0    2.30    1.60
   5  -7   0   -0.30    1.00
   5   7   0    1.00    2.50
   5  -7   0    0.50    1.30
   6  -7   0   71.19    4.50
   6   7   0   89.09    5.90
   6   7   0   77.19    6.20
   6   7   0   93.79    6.40
   6   7   0   72.79    7.30
   6   7   0   85.19    5.90
   6  -7   0   75.39    6.70
   6  -7   0   78.59    7.10
   6  -7   0   83.79    6.50
   6  -7   0   83.29    8.10
   7  -7   0    5.10    2.40
   7   7   0    3.50    1.80
   7  -7   0   12.20    3.70
   7  -7   0    6.00    2.50
   7   7   0    6.60    2.80
   7  -7   0   -0.20    3.00
   7   7   0    5.70    3.40
   7   7   0    4.00    3.10
   7   7   0    1.50    2.30
   8   7   0   10.00    3.20
   8   7   0    9.70    4.00
   8  -7   0   10.40    3.30
   8  -7   0   12.30    3.40
   8  -7   0    8.10    4.00
   8  -7   0    9.70    3.20
   9  -7   0   29.40    5.10
   9  -7   0   25.30    5.00
   9   7   0   18.60    4.70
   9  -7   0   32.10    6.40
   9  -7   0   33.50    5.20
   9   7   0   30.50    4.90
  10  -7   0    0.60    2.80
  10  -7   0   -0.30    3.40
  10  -7   0    1.50    2.60
  10  -7   0    9.70    5.20
  10   7   0   -1.50    3.30
  11  -7   0    1.70    3.40
  11  -7   0    6.30    3.30
  11   7   0   -0.70    3.30
  11  -7   0   -0.40    3.90
   0  -8   0  281.27   10.30
   0  -8   0  274.07   11.80
   0  -8   0  297.07   12.80
   0   8   0  287.27   12.10
   1  -8   0  136.89    7.00
  -1  -8   0  128.99    5.50
  -1   8   0  116.39    6.60
   1  -8   0  137.69    5.50
   1   8   0  125.89    7.10
   1  -8   0  126.29    7.50
   2  -8   0  113.49    6.40
   2  -8   0  111.79    7.10
  -2   8   0  106.89    5.90
   2   8   0  109.29    6.60
   2  -8   0  113.29    5.10
   3  -8   0  283.97   13.40
   3  -8   0  298.87   10.90
   3   8   0  299.17   13.00
   3   8   0  297.87   13.70
  -3   8   0  278.67   11.50
   3  -8   0  278.47   12.60
   3   8   0  288.37   13.10
   4  -8   0   90.09    6.10
   4  -8   0   89.89    4.50
   4   8   0   89.89    6.40
   4   8   0   87.39    6.50
   4  -8   0   87.69    5.70
   4   8   0  100.29    7.00
   4  -8   0   81.59    6.70
   5   8   0   67.89    5.80
   5  -8   0   86.89    5.70
   5  -8   0   79.39    5.90
   5   8   0   79.69    5.60
   5  -8   0   76.99    5.90
   5  -8   0   77.19    7.70
   5   8   0   81.69    6.10
   5   8   0   62.79    6.20
   6  -8   0   69.89    6.80
   6  -8   0   50.79    6.70
   6   8   0   61.19    6.90
   6   8   0   68.69    6.40
   6  -8   0   59.99    5.80
   6   8   0   62.09    5.70
   6   8   0   65.99    6.80
   6  -8   0   72.29    6.60
   7  -8   0   -1.70    2.70
   7  -8   0    2.80    2.20
   7   8   0   -2.50    3.00
   7  -8   0    2.40    2.00
   7   8   0    2.90    2.40
   7  -8   0    5.00    2.80
   8   8   0   66.79    7.20
   8  -8   0   67.99    7.30
   8  -8   0   62.19    6.70
   8   8   0   56.79    7.40
   8  -8   0   61.99    7.90
   8  -8   0   54.89    6.30
   9   8   0    2.50    3.70
   9  -8   0    0.50    2.20
   9  -8   0    2.00    4.20
   9  -8   0   -0.60    2.60
   9  -8   0    0.50    3.20
   9   8   0    3.50    2.70
  10  -8   0    1.30    4.30
  10  -8   0    2.50    3.20
  10   8   0    2.20    2.90
  10  -8   0    3.80    3.30
  10   8   0    0.10    3.90
  10  -8   0    5.80    3.70
  11   8   0   56.59    8.10
  11  -8   0   48.20    8.60
  11  -8   0   59.29    8.00
  11  -8   0   67.79    8.40
   0  -9   0   -0.10    1.10
   0   9   0   -0.20    1.40
   0  -9   0    1.10    1.70
   0  -9   0    0.60    0.80
   1  -9   0   57.29    3.30
  -1  -9   0   65.19    3.50
  -1   9   0   66.69    4.80
   1  -9   0   54.89    4.40
   1   9   0   64.39    5.30
   1  -9   0   71.99    5.60
   2  -9   0   16.50    3.00
   2   9   0    9.00    2.80
   2   9   0   11.60    3.00
  -2   9   0   14.00    2.60
   2  -9   0   13.70    1.90
   2  -9   0   12.50    3.10
   3   9   0    1.00    2.00
   3  -9   0   -0.20    2.10
   3  -9   0    1.50    1.10
   3   9   0    2.80    2.50
  -3   9   0    1.60    1.60
   3   9   0    3.90    3.60
   3  -9   0   -0.60    1.40
   4   9   0   48.80    5.60
   4   9   0   71.19    6.60
   4  -9   0   72.79    5.60
   4   9   0   68.29    6.40
   4  -9   0   61.19    6.70
   5   9   0   17.40    3.80
   5  -9   0   11.60    3.00
   5  -9   0   15.70    3.50
   5   9   0   19.30    4.10
   5  -9   0   18.50    3.30
   5  -9   0   21.80    4.50
   5   9   0   21.50    4.20
   6   9   0   56.79    5.90
   6   9   0   50.99    6.90
   6  -9   0   62.29    6.20
   6   9   0   63.59    7.50
   6  -9   0   63.09    7.50
   6   9   0   67.49    7.10
   6  -9   0   56.69    6.10
   6  -9   0   60.49    6.50
   7  -9   0   56.99    6.60
   7  -9   0   79.29    7.40
   7  -9   0   65.19    7.00
   7   9   0   59.59    7.40
   7   9   0   63.29    7.20
   7  -9   0   74.69    8.40
   8  -9   0    6.20    3.20
   8  -9   0    2.00    2.50
   8  -9   0    4.90    4.00
   8  -9   0    2.20    3.20
   8   9   0    3.10    2.90
   8   9   0    1.20    3.50
   9  -9   0   17.20    5.90
   9   9   0   16.80    4.20
   9   9   0    7.60    4.60
   9  -9   0   12.80    3.80
   9  -9   0   11.70    3.80
   9  -9   0    9.90    3.90
  10  -9   0    4.00    2.90
  10  -9   0    6.80    3.60
  10  -9   0    2.30    4.60
  10   9   0   14.10    5.00
  10  -9   0    8.20    3.90
  10   9   0   10.60    3.70
   0  10   0   -1.90    1.70
   0 -10   0   -2.10    1.10
   0 -10   0    1.20    2.00
  -1  10   0   78.09    5.70
   1 -10   0   70.39    6.10
   1 -10   0   70.79    5.50
  -1 -10   0   90.59    6.80
   1  10   0   89.39    6.40
   2  10   0  172.28    9.40
  -2  10   0  154.38    8.20
   2  10   0  158.48    9.20
   2 -10   0  161.88    9.70
   2 -10   0  154.88    8.70
   3  10   0    0.70    2.20
  -3  10   0    1.10    1.50
   3  10   0    0.80    2.40
   3 -10   0   -1.00    2.10
   3 -10   0    1.30    1.60
   4  10   0   12.70    3.70
   4  10   0    3.60    2.80
   4 -10   0    8.00    3.30
   4 -10   0    9.80    2.80
   4  10   0    6.70    3.90
   5 -10   0  125.19    9.30
   5  10   0  144.59    8.90
   5  10   0  133.09    9.10
   5 -10   0  137.49    8.60
   5  10   0  128.99    8.90
   6  10   0  114.59    7.90
   6 -10   0  114.19    9.20
   6  10   0  109.89   10.40
   6  10   0  112.69    8.60
   6 -10   0  115.19    8.00
   6 -10   0  115.89    8.40
   7 -10   0    8.30    3.30
   7 -10   0   11.20    3.60
   7 -10   0    8.90    4.10
   7 -10   0   11.20    3.30
   7  10   0    9.80    3.50
   7  10   0    7.90    4.20
   8 -10   0    7.80    4.40
   8 -10   0    7.30    3.20
   8  10   0    4.40    4.30
   8  10   0   13.30    4.00
   8 -10   0    9.10    4.10
   8 -10   0    8.90    3.30
   9 -10   0    9.60    3.90
   9  10   0    4.20    3.20
   9 -10   0    1.50    4.00
   9  10   0    4.50    3.70
   9 -10   0   11.30    5.00
   9 -10   0    8.50    3.70
   0 -11   0   -0.60    1.40
   0  11   0   -3.00    1.80
   0 -11   0   -3.20    1.40
  -1 -11   0   86.19    7.10
   1  11   0   91.99    6.80
  -1  11   0   78.19    6.10
   1 -11   0   89.49    7.30
   1 -11   0   87.19    6.30
   2 -11   0   61.39    6.20
   2  11   0   54.39    6.10
   2 -11   0   59.99    7.00
   2  11   0   63.39    6.60
  -2  11   0   55.39    5.30
   3 -11   0  125.59    7.90
   3 -11   0  126.29    8.70
   3  11   0  105.59    7.80
  -3  11   0   90.09    6.50
   3  11   0  100.69    7.80
   3  11   0  104.39    9.50
   4  11   0  342.47   16.10
   4  11   0  337.47   16.00
   4  11   0  333.57   16.10
   4 -11   0  308.07   16.40
   4 -11   0  323.17   15.30
   5  11   0    1.60    3.50
   5 -11   0    3.40    2.30
   5  11   0    0.40    2.40
   5 -11   0    4.70    3.30
   5  11   0    4.80    3.30
   6 -11   0    2.80    2.80
   6  11   0   10.90    4.30
   6 -11   0    7.60    3.50
   6  11   0    2.60    4.50
   6 -11   0    9.50    4.10
   6  11   0    2.50    3.10
   7 -11   0    0.70    2.50
   7  11   0   -6.70    3.30
   7  11   0    1.30    3.00
   7 -11   0    2.90    3.90
   7 -11   0    3.50    3.30
   8  11   0   36.10    5.90
   8  11   0   34.00    6.70
   8 -11   0   36.80    7.40
   8 -11   0   34.10    6.20
   8 -11   0   22.60    4.90
   9 -11   0    2.60    3.10
   9 -11   0   10.20    3.80
   9  11   0    6.10    4.20
   9 -11   0    1.70    4.50
   9  11   0    7.70    3.60
   9 -11   0    5.30    3.90
   0  12   0  400.66   18.00
   0 -12   0  429.26   19.30
  -1  12   0    8.00    2.80
   1 -12   0   11.10    3.70
   1  12   0   10.00    3.20
   1  12   0    7.60    3.10
  -1 -12   0    5.20    3.10
   1 -12   0    8.90    2.80
   2 -12   0  172.48   10.90
   2 -12   0  169.38    9.90
   2  12   0  174.08   10.50
  -2 -12   0  170.18   10.80
  -2  12   0  180.08    9.70
   2  12   0  166.88   10.40
   3 -12   0    7.00    3.30
   3  12   0   15.10    4.10
   3  12   0   16.70    5.50
   3 -12   0    8.80    2.90
   3  12   0    4.30    2.90
   4  12   0    0.40    2.70
   4 -12   0    3.30    2.50
   4  12   0   -0.30    3.90
   4 -12   0   -0.20    2.80
   4  12   0    5.70    3.50
   5  12   0    8.70    4.20
   5  12   0   11.70    3.80
   5 -12   0   15.80    3.80
   5  12   0   18.10    4.70
   5 -12   0    9.90    4.50
   6  12   0   22.70    5.00
   6 -12   0   17.80    5.20
   6  12   0    3.90    4.90
   6 -12   0   12.50    3.90
   6 -12   0   13.00    4.10
   7  12   0   -0.30    4.40
   7  12   0    5.10    3.50
   7 -12   0   -0.30    2.50
   7 -12   0    8.30    4.50
   7 -12   0    6.10    3.50
   8  12   0   25.50    5.60
   8  12   0   22.20    6.00
   8 -12   0   20.60    6.30
   8 -12   0   35.10    6.10
   8 -12   0   26.00    5.50
   0  13   0    0.00    2.10
   0  13   0    3.90    2.40
   0 -13   0    4.40    3.10
  -1  13   0    3.70    2.50
   1 -13   0   -0.20    2.20
   1  13   0    4.80    3.40
  -1 -13   0    5.30    3.00
   1 -13   0    9.20    3.20
   1  13   0    4.70    3.00
  -2 -13   0    0.40    2.50
   2  13   0    7.50    3.20
  -2  13   0    2.80    2.40
   2 -13   0    2.00    2.30
   2  13   0   -0.60    2.30
   2 -13   0    1.80    2.70
   3  13   0   20.30    5.70
   3 -13   0   28.90    4.80
   3  13   0   24.80    5.00
   3  13   0   28.40    5.50
   3 -13   0   14.40    4.50
   4  13   0    1.20    4.30
   4  13   0    2.40    3.00
   4 -13   0    1.50    2.60
   4 -13   0    2.40    3.70
   4  13   0    1.10    3.60
   5 -13   0   38.90    6.70
   5  13   0   43.00    6.50
   5  13   0   38.00    6.50
   5 -13   0   52.49    6.80
   5  13   0   49.00    7.30
   6  13   0  -11.10    4.20
   6 -13   0    7.50    4.40
   6 -13   0    9.90    3.40
   6  13   0    8.40    3.80
   6 -13   0    3.00    3.70
   7 -13   0   45.20    7.10
   7 -13   0   42.50    7.50
   7  13   0   44.70    6.90
   7  13   0   38.10    7.10
   7 -13   0   33.10    6.20
   0  14   0   99.69    9.70
   0 -14   0  120.89    9.70
   0  14   0  113.29    8.70
   1  14   0    6.80    3.40
   1  14   0    6.60    3.40
   1 -14   0    4.90    3.30
  -1 -14   0    8.00    3.50
  -1  14   0    5.00    3.00
  -1  14   0    6.00    3.10
   2 -14   0   -2.40    2.20
   2 -14   0    4.30    3.50
   2  14   0    4.70    3.60
  -2 -14   0    3.70    3.10
   2  14   0    3.70    2.90
   3  14   0    3.80    3.30
   3  14   0    7.60    4.40
  -3 -14   0    0.80    2.70
   3 -14   0    2.80    2.70
   3  14   0    5.50    4.70
   3 -14   0    3.30    3.60
   4  14   0   41.50    7.30
   4 -14   0   30.00    5.30
   4 -14   0   31.70    6.70
   4  14   0   34.40    6.60
   4  14   0   36.80    6.30
   5  14   0   36.30    9.90
   5 -14   0   25.70    6.20
   5 -14   0   40.00    6.50
   5  14   0   32.30    6.60
   5  14   0   39.50    6.30
   6 -14   0   36.10    6.20
   6 -14   0   29.40    6.50
   6  14   0   16.90    6.60
   6  14   0   30.60    6.20
   6 -14   0   24.20    5.30
   0 -15   0    0.20    3.30
   0  15   0    2.50    2.60
   0  15   0    3.10    3.30
  -1  15   0  163.88   11.60
   1  15   0  167.68   11.90
   1  15   0  165.48   11.10
  -1  15   0  175.78   10.90
  -1 -15   0  163.28   12.10
   1 -15   0  175.78   12.70
  -2  15   0   88.69    9.40
   2 -15   0  100.59   10.60
   2  15   0   85.99    9.80
   2 -15   0  101.09    9.50
  -2 -15   0   99.79   10.80
   2  15   0  120.69    9.60
   3  15   0   27.10    5.50
   3  15   0   24.40    7.20
  -3 -15   0   18.60    5.00
   3 -15   0   30.20    5.70
  -3  15   0   19.30    4.70
   3 -15   0   25.80    6.20
   3  15   0   29.40    6.40
   4  15   0   31.30    6.90
  -4 -15   0   31.70    6.70
   4  15   0   33.20    6.00
   4 -15   0   23.50    5.80
   4 -15   0   25.30    5.20
   4  15   0   28.60    6.90
   5 -15   0   19.90    5.00
   0 -16   0   12.60    4.80
   0  16   0   14.00    4.20
   0  16   0   16.10    4.90
  -1 -16   0   13.20    4.90
   1 -16   0    9.30    4.40
   1  16   0   17.30    4.60
   1  16   0   17.00    5.50
  -1  16   0   18.20    5.20
   2  16   0   53.09    7.60
   2  16   0   32.30    8.60
  -2  16   0   32.30    6.30
   2  16   0   41.10    6.90
   2 -16   0   23.70    6.10
  -2 -16   0   38.30    6.80
   0   0   1    0.10    0.10
   0   0  -1    0.00    0.10
   0   0   1    0.10    0.10
   0   0  -1    0.00    0.10
   1   0   1   46.80    1.90
   1   0  -1   41.50    1.70
   1   0  -1   39.10    2.00
   1   0   1   44.30    1.80
   2   0  -1   21.00    1.30
   2   0  -1   22.60    1.30
   2   0   1   20.30    1.00
   2   0  -1   19.20    1.60
   2   0   1   18.90    1.40
   2   0   1   19.60    1.60
   2   0   1   19.10    1.70
   2   0   1   21.60    2.00
   2   0   1   22.70    1.80
   2   0   1   19.30    1.60
   2   0   1   23.30    1.50
   2   0  -1   20.30    2.40
   3   0   1 1017.90   34.60
   3   0  -1 1080.39   34.60
   3   0   1  998.70   34.60
   3   0   1 1044.00   34.60
   3   0  -1 1033.30   35.00
   3   0   1 1064.09   35.10
   3   0  -1 1020.10   34.00
   3   0   1 1038.10   34.80
   3   0   1 1039.60   35.10
   3   0  -1 1048.10   35.10
   3   0  -1 1060.09   35.10
   3   0  -1 1077.59   34.10
   3   0   1 1037.60   34.20
   3   0   1 1089.99   34.20
   3   0   1 1075.39   33.90
   4   0   1   70.19    3.80
   4   0   1   68.59    3.30
   4   0   1   63.59    3.90
   4   0   1   70.09    3.30
   4   0  -1   68.29    3.90
   4   0  -1   74.09    3.20
   4   0   1   71.19    3.80
   4   0   1   72.69    4.50
   4   0   1   69.49    2.90
   4   0  -1   70.69    4.10
   4   0  -1   74.09    3.20
   4   0  -1   62.39    4.10
   4   0   1   63.79    4.10
   4   0   1   65.09    3.80
   4   0  -1   67.59    4.10
   5   0  -1  114.59    5.80
   5   0   1  105.29    5.60
   5   0   1  104.79    5.80
   5   0  -1  112.79    6.00
   5   0   1  108.09    5.50
   5   0   1  111.49    6.10
   5   0   1  106.09    4.40
   5   0  -1  112.09    4.70
   5   0   1  105.59    4.90
   5   0  -1  111.49    6.20
   5   0   1  106.59    5.80
   5   0  -1  124.29    4.80
   5   0   1  115.49    5.70
   5   0   1  107.49    4.70
   6   0  -1    7.40    1.30
   6   0   1    4.60    2.40
   6   0   1    4.10    1.60
   6   0  -1    8.00    2.80
   6   0  -1    4.40    1.70
   6   0   1    7.00    1.10
   6   0   1    4.50    1.90
   6   0   1    7.60    1.30
   6   0   1    4.10    2.30
   6   0  -1    5.60    2.20
   6   0  -1    3.10    2.10
   6   0  -1    7.80    1.40
   6   0   1    7.60    1.70
   7   0   1   34.70    4.60
   7   0  -1   39.70    4.30
   7   0   1   47.90    4.50
   7   0  -1   44.20    2.90
   7   0   1   43.30    5.10
   7   0  -1   41.40    4.90
   7   0   1   47.10    5.00
   7   0  -1   46.60    4.70
   7   0  -1   51.29    5.20
   8   0  -1    6.80    3.00
   8   0   1    3.80    3.10
   8   0  -1    6.10    2.60
   8   0   1    6.20    2.30
   8   0  -1    1.60    2.70
   8   0   1    4.40    2.00
   8   0  -1   10.60    2.90
   8   0   1    0.90    2.40
   9   0   1   -0.10    1.80
   9   0   1   -5.50    2.70
   9   0  -1    1.80    2.20
   9   0   1   -1.00    1.70
   9   0  -1    3.90    3.10
   9   0   1    3.40    2.50
   9   0  -1    1.60    2.40
   9   0  -1   -5.10    2.20
  10   0   1    1.20    3.40
  10   0   1    4.70    2.30
  10   0  -1    3.00    3.30
  10   0  -1    3.20    3.40
  10   0   1    1.90    2.30
  10   0   1   -2.20    2.20
  10   0  -1    5.00    2.50
  10   0  -1    3.70    2.60
  11   0  -1   11.50    3.90
  11   0  -1   11.40    4.20
  11   0   1   15.10    4.60
  11   0  -1   12.70    3.70
  11   0   1    8.60    3.60
  11   0  -1   11.00    4.00
  11   0   1   12.60    3.50
  11   0   1   13.80    4.60
  12   0  -1    8.30    3.70
  12   0  -1   10.70    3.70
  12   0   1    9.90    4.70
  12   0  -1    7.50    4.10
  12   0   1    2.20    4.30
   1  -1   1 1327.47   43.00
   1  -1   1 1342.97   43.00
   1   1  -1 1330.97   43.00
   1  -1   1 1337.77   42.90
  -1   1  -1 1420.46   44.10
   1  -1  -1 1360.26   44.10
   1   1   1 1372.16   44.30
   1  -1  -1 1365.56   44.40
   1  -1  -1 1382.96   43.90
   1   1   1 1345.07   44.40
   1   1   1 1376.36   44.40
   2  -1   1  330.67   11.50
   2  -1   1  375.56   12.20
   2  -1   1  335.47   11.40
   2   1  -1  316.57   11.90
   2  -1   1  335.47   11.80
   2   1  -1  339.67   11.00
   2   1  -1  325.37   11.50
   2  -1   1  309.97   11.50
   2  -1   1  318.57   11.60
   2   1  -1  339.67   11.40
   2   1  -1  322.57   11.70
   2   1  -1  335.27   12.10
   2  -1   1  340.97   11.90
   2   1   1  332.97   11.50
   2  -1  -1  320.67   11.70
   2   1   1  329.47   11.60
   2   1   1  334.17   11.70
   2   1   1  345.57   11.20
   2  -1  -1  336.87   11.10
   2   1   1  325.17   11.40
   2   1   1  329.47   11.40
   2   1   1  333.97   11.30
   2  -1  -1  319.67   11.90
   2  -1  -1  333.07   12.10
   2   1   1  328.77   11.40
   2  -1  -1  323.17   11.60
   2  -1  -1  303.07   11.30
   3   1  -1  673.93   22.80
   3   1  -1  651.83   21.90
   3  -1   1  673.63   23.20
   3   1  -1  643.94   22.30
   3  -1   1  681.93   23.00
   3   1  -1  687.43   22.70
   3  -1   1  694.43   22.50
   3  -1   1  717.43   22.10
   3   1  -1  662.43   23.40
   3  -1   1  670.03   22.80
   3  -1   1  662.03   23.00
   3   1  -1  686.73   23.20
   3  -1   1  664.83   21.70
   3  -1   1  680.63   23.60
   3   1  -1  672.53   23.30
   3  -1   1  684.73   23.30
   3   1  -1  681.63   22.50
   3  -1  -1  699.53   24.50
   3   1   1  713.93   23.70
   3  -1  -1  717.63   23.80
   3   1   1  688.23   23.90
   3  -1  -1  698.83   24.20
   3   1   1  733.03   23.40
   3   1   1  708.53   23.30
   3   1   1  712.03   23.70
   3   1   1  714.33   23.80
   3  -1  -1  715.23   23.20
   3  -1  -1  696.23   23.50
   3   1   1  696.23   24.20
   3   1   1  703.63   24.00
   3  -1  -1  691.83   24.10
   3  -1  -1  680.93   24.10
   4  -1   1 1267.77   42.70
   4  -1   1 1279.37   42.90
   4  -1   1 1348.86   41.80
   4   1  -1 1287.27   42.40
   4  -1   1 1282.07   42.90
   4  -1   1 1281.47   43.40
   4   1  -1 1307.77   43.30
   4  -1   1 1295.27   43.90
   4  -1   1 1297.47   42.20
   4   1  -1 1297.57   42.20
   4   1  -1 1312.37   42.70
   4   1  -1 1293.47   42.20
   4  -1   1 1243.78   43.20
   4   1  -1 1282.77   43.40
   4  -1   1 1330.67   41.40
   4   1  -1 1210.98   41.40
   4   1  -1 1289.77   43.30
   4  -1  -1 1266.97   43.60
   4   1   1 1329.77   42.20
   4  -1  -1 1293.67   42.00
   4  -1  -1 1277.47   43.40
   4  -1  -1 1306.07   44.00
   4   1   1 1310.27   42.70
   4   1   1 1301.07   42.80
   4   1   1 1258.47   43.50
   4   1   1 1301.37   43.40
   4  -1  -1 1280.37   43.40
   4  -1  -1 1308.77   42.90
   4   1   1 1302.77   43.20
   4   1   1 1304.17   42.20
   4   1   1 1279.17   43.00
   5   1  -1  233.28    8.80
   5   1  -1  221.68   10.10
   5   1  -1  221.48    8.70
   5  -1   1  225.78    9.70
   5   1  -1  217.78    9.80
   5   1  -1  228.58    8.90
   5  -1   1  234.28    7.80
   5  -1   1  228.48    8.30
   5  -1   1  232.38    9.30
   5  -1   1  209.78    9.40
   5  -1   1  229.48   10.00
   5  -1   1  224.08    9.90
   5   1  -1  232.58    7.80
   5   1  -1  223.98    9.80
   5   1  -1  225.68    9.50
   5   1   1  235.58   10.00
   5   1   1  248.38    8.60
   5   1   1  227.08    9.90
   5  -1  -1  210.48   10.00
   5   1   1  237.58    8.60
   5  -1  -1  226.78    9.60
   5   1   1  232.98    9.10
   5  -1  -1  224.38    9.90
   5  -1  -1  230.38    8.40
   5  -1  -1  235.18    8.10
   5  -1  -1  239.78   10.20
   5   1   1  233.48    9.40
   5   1   1  219.18    9.50
   5   1   1  216.08   10.00
   6  -1   1   24.00    3.00
   6  -1   1   24.90    3.70
   6   1  -1   21.40    3.30
   6  -1   1   24.70    3.20
   6   1  -1   27.90    2.90
   6   1  -1   23.90    3.30
   6  -1   1   26.60    3.40
   6   1  -1   24.60    3.40
   6  -1   1   27.40    1.60
   6   1  -1   28.30    2.70
   6   1  -1   30.60    2.40
   6  -1   1   29.00    2.40
   6   1  -1   22.20    3.60
   6  -1   1   28.90    3.60
   6  -1  -1   18.60    3.00
   6   1   1   29.20    2.90
   6   1   1   23.40    2.20
   6   1   1   27.40    2.20
   6   1   1   24.20    3.60
   6  -1  -1   26.90    2.00
   6  -1  -1   20.40    3.00
   6   1   1   24.20    3.00
   6  -1  -1   27.70    1.90
   6  -1  -1   22.80    3.50
   6  -1  -1   28.30    3.60
   6   1   1   23.00    3.10
   6   1   1   30.80    4.00
   6   1   1   25.60    3.20
   7   1  -1  178.18    7.50
   7  -1   1  173.08    9.30
   7  -1   1  174.48    8.80
   7   1  -1  177.98    9.20
   7   1  -1  164.88    9.00
   7   1  -1  174.38    9.00
   7   1  -1  178.58    7.70
   7  -1   1  177.38    9.20
   7  -1   1  175.28    9.40
   7   1  -1  174.28    9.60
   7   1   1  169.28    7.90
   7   1   1  173.38    9.50
   7   1   1  176.28    8.70
   7   1   1  167.98    9.10
   7  -1  -1  176.98    9.20
   7   1   1  176.48    9.40
   7   1   1  173.18    8.40
   7  -1  -1  195.38    9.70
   7   1   1  181.88    7.30
   7  -1  -1  183.18    9.00
   7  -1  -1  169.08    9.50
   8  -1   1   50.49    5.40
   8  -1   1   34.00    4.20
   8  -1   1   44.40    5.20
   8   1  -1   55.59    5.80
   8   1  -1   35.60    4.80
   8  -1   1   52.79    5.90
   8   1  -1   49.30    6.00
   8   1  -1   49.40    5.30
   8  -1  -1   51.69    5.40
   8   1   1   45.70    5.30
   8   1   1   42.40    5.60
   8  -1  -1   49.50    5.60
   8   1   1   41.70    5.00
   8  -1  -1   45.60    5.10
   8  -1  -1   44.00    5.40
   8   1   1   38.40    4.40
   9  -1   1    4.20    2.80
   9   1  -1    9.60    3.00
   9  -1   1    8.90    3.10
   9   1  -1    9.80    3.00
   9   1  -1   10.40    3.60
   9  -1   1   14.20    3.10
   9   1  -1    2.90    2.80
   9  -1   1   11.20    3.40
   9  -1  -1   10.00    2.90
   9  -1  -1    5.40    2.60
   9   1   1    6.50    3.00
   9  -1  -1    6.10    3.10
   9   1   1    8.70    3.80
   9   1   1    9.00    2.90
   9   1   1    4.80    2.40
   9  -1  -1    9.20    3.10
  10  -1   1   11.30    4.00
  10   1  -1   11.80    3.50
  10  -1   1   15.20    3.30
  10   1  -1   14.50    3.40
  10   1  -1   15.40    4.30
  10   1  -1   10.20    3.80
  10  -1   1   12.40    3.90
  10  -1   1    9.30    3.20
  10   1   1   10.10    3.80
  10  -1  -1   19.40    4.50
  10   1   1   16.00    3.40
  10  -1  -1   14.60    4.20
  10   1   1   12.50    3.80
  10  -1  -1    9.60    3.20
  10   1   1   12.20    3.60
  11   1  -1   14.80    7.40
  11  -1   1    9.80    3.60
  11   1  -1   22.00    4.20
  11  -1   1   14.70    4.30
  11   1  -1   13.10    3.90
  11  -1   1   21.10    4.10
  11   1  -1   12.50    4.30
  11  -1   1   17.80    5.20
  11   1   1   17.10    5.00
  11  -1  -1   16.90    3.90
  11  -1  -1   10.50    3.90
  11  -1  -1   14.50    4.70
  11   1   1   10.60    3.60
  11  -1  -1    7.30    4.00
  11   1   1   17.50    4.60
  12  -1   1    9.90    4.80
  12   1  -1    7.50    3.50
  12   1  -1   16.50    4.80
  12  -1   1    9.80    3.90
  12  -1  -1   11.70    4.10
  12   1   1    9.90    4.90
  12  -1  -1    5.70    3.30
  12   1   1    8.50    4.10
  12   1   1   16.00    4.80
  12  -1  -1   14.10    3.70
   0   2  -1 2265.57   72.99
   0  -2   1 2231.58   73.09
   0   2   1 2280.47   73.09
   0  -2   1 2270.87   73.29
   0  -2  -1 2333.77   72.99
   1   2  -1 5270.37  168.88
   1  -2   1 5299.47  168.38
  -1   2   1 5357.96  168.28
   1  -2   1 5187.28  168.68
   1   2  -1 5249.67  168.58
   1  -2   1 5316.97  168.98
   1  -2   1 5036.20  168.38
   1  -2  -1 5476.25  173.28
   1   2   1 5316.47  172.08
   1  -2  -1 5348.37  171.58
  -1   2  -1 5545.85  172.48
   1   2   1 5244.17  172.58
   1  -2  -1 5287.37  173.58
   1   2   1 5382.26  172.78
   2  -2   1 2499.45   82.99
   2   2  -1 2536.65   82.49
   2   2  -1 2617.24   82.79
   2  -2   1 2540.25   83.39
   2  -2   1 2536.75   82.59
   2   2  -1 2683.23   82.99
   2  -2   1 2623.84   83.09
   2  -2   1 2552.34   82.89
   2   2  -1 2595.04   82.39
   2  -2   1 2524.05   82.99
   2   2   1 2528.85   83.39
   2   2   1 2599.84   83.19
   2  -2  -1 2518.85   83.19
   2   2   1 2561.44   83.09
   2   2   1 2695.33   83.39
   2   2   1 2574.64   83.59
   2  -2  -1 2581.44   82.79
   2  -2  -1 2525.75   83.39
   2  -2  -1 2549.24   82.69
   2  -2  -1 2514.15   83.49
   2   2   1 2542.55   83.39
   2  -2  -1 2816.22   83.99
   3  -2   1 1073.39   36.40
   3   2  -1 1123.69   35.60
   3   2  -1 1104.89   36.30
   3  -2   1 1085.79   37.00
   3  -2   1 1085.19   36.50
   3   2  -1 1150.88   36.30
   3  -2   1 1089.09   36.30
   3   2  -1 1113.69   36.00
   3   2  -1 1056.09   36.10
   3   2  -1 1117.59   35.70
   3  -2   1 1112.19   36.70
   3   2  -1 1075.39   36.90
   3  -2   1 1006.70   34.90
   3  -2   1 1083.09   35.90
   3   2   1 1117.39   36.80
   3   2   1 1113.79   37.30
   3  -2  -1 1269.57   38.00
   3   2   1 1140.49   36.60
   3  -2  -1 1072.69   36.10
   3   2   1 1070.69   36.90
   3   2   1 1074.19   36.70
   3  -2  -1 1089.69   36.30
   3  -2  -1 1105.19   37.00
   3   2   1 1115.29   36.70
   3   2   1 1091.39   37.00
   3   2   1 1132.59   36.50
   3  -2  -1 1084.89   37.10
   3  -2  -1 1082.09   36.70
   4   2  -1 1230.98   37.40
   4  -2   1 1221.88   39.60
   4   2  -1 1124.59   38.30
   4   2  -1 1196.48   39.00
   4   2  -1 1156.78   37.80
   4  -2   1 1122.89   39.00
   4  -2   1 1134.79   38.20
   4   2  -1 1107.19   39.10
   4  -2   1 1127.09   38.60
   4   2  -1 1127.49   38.00
   4   2  -1 1164.88   38.80
   4   2  -1 1131.69   38.30
   4  -2   1 1140.99   38.90
   4  -2   1 1116.79   36.80
   4  -2   1 1119.39   38.60
   4  -2  -1 1089.99   38.10
   4   2   1 1120.39   37.50
   4  -2  -1 1126.59   37.30
   4   2   1 1132.89   38.00
   4  -2  -1 1149.08   38.20
   4   2   1 1129.59   38.40
   4  -2  -1 1152.08   38.40
   4  -2  -1 1056.39   38.70
   4   2   1 1095.69   37.70
   4   2   1 1131.09   38.00
   4   2   1 1107.19   37.70
   4  -2  -1 1183.68   36.80
   4  -2  -1 1140.99   37.80
   4   2   1 1160.08   37.30
   5   2  -1   24.30    1.80
   5  -2   1   23.70    1.20
   5  -2   1   25.80    2.60
   5  -2   1   21.20    2.70
   5   2  -1   27.70    2.60
   5   2  -1   26.10    2.70
   5   2  -1   27.00    3.70
   5  -2   1   23.30    3.70
   5  -2   1   23.40    3.00
   5  -2   1   28.10    3.20
   5   2  -1   22.40    2.30
   5   2  -1   23.80    3.10
   5   2  -1   25.10    3.10
   5  -2   1   22.10    3.00
   5   2  -1   25.40    3.20
   5  -2  -1   22.90    2.90
   5   2   1   26.40    3.50
   5  -2  -1   21.30    2.70
   5  -2  -1   21.40    2.90
   5  -2  -1   16.30    3.20
   5   2   1   24.00    3.20
   5  -2  -1   20.20    2.90
   5  -2  -1   22.80    1.80
   5   2   1   20.30    2.50
   5   2   1   26.50    2.80
   5   2   1   21.40    2.80
   5   2   1   23.70    2.80
   5   2   1   20.60    2.10
   5   2   1   24.00    2.20
   6   2  -1   19.80    3.80
   6   2  -1   11.10    3.00
   6   2  -1   18.80    2.80
   6   2  -1   13.00    2.20
   6  -2   1   15.90    2.80
   6  -2   1   12.00    2.70
   6  -2   1   19.20    2.60
   6   2  -1   21.20    2.40
   6  -2   1   14.80    2.90
   6   2  -1   19.40    1.50
   6   2  -1   23.70    2.80
   6  -2   1   21.30    3.40
   6  -2   1   15.80    3.70
   6   2  -1   16.70    3.40
   6  -2  -1   19.80    3.00
   6  -2  -1   16.40    3.00
   6   2   1   16.70    2.00
   6   2   1   14.80    2.60
   6   2   1   18.20    3.60
   6   2   1   13.80    2.40
   6  -2  -1   17.00    3.80
   6   2   1   20.50    3.50
   6  -2  -1   17.60    1.60
   6   2   1   20.20    2.60
   6   2   1   19.50    2.10
   6   2   1   16.80    2.80
   6  -2  -1   13.80    2.60
   6  -2  -1   14.70    2.80
   7  -2   1   82.09    5.30
   7   2  -1   75.79    4.70
   7   2  -1   80.29    4.80
   7   2  -1   71.09    6.50
   7  -2   1   71.69    5.60
   7   2  -1   73.59    4.30
   7  -2   1   73.39    6.30
   7   2  -1   69.69    5.30
   7   2  -1   72.59    5.80
   7   2  -1   79.29    6.40
   7  -2   1   67.69    6.20
   7  -2   1   85.09    5.60
   7  -2  -1   89.69    6.20
   7   2   1   89.29    7.10
   7   2   1   75.29    4.30
   7   2   1   80.49    5.20
   7   2   1   84.99    6.30
   7  -2  -1   76.59    6.00
   7   2   1   65.09    5.20
   7  -2  -1   77.09    5.60
   7   2   1   80.79    5.60
   7  -2  -1   83.09    6.90
   7   2   1   70.79    4.90
   8  -2   1  234.08   11.90
   8  -2   1  239.88   12.30
   8   2  -1  235.68   12.40
   8   2  -1  238.68   12.00
   8   2  -1  262.97   11.20
   8   2  -1  233.48   11.70
   8  -2   1  256.97   12.50
   8  -2   1  249.38   11.70
   8   2  -1  239.98   11.70
   8  -2  -1  232.98   11.30
   8  -2  -1  223.08   11.50
   8   2   1  249.78   12.50
   8   2   1  245.98   12.10
   8  -2  -1  249.18   12.20
   8  -2  -1  227.58   12.00
   8   2   1  236.78   11.80
   8   2   1  245.58   10.80
   8   2   1  241.68   11.20
   9  -2   1    3.70    2.70
   9  -2   1    4.10    2.60
   9   2  -1    2.40    1.90
   9   2  -1    4.20    2.40
   9   2  -1   16.10    4.10
   9  -2   1    3.60    2.30
   9   2  -1    1.50    2.80
   9  -2   1    5.90    3.60
   9   2   1    6.00    3.70
   9  -2  -1    1.50    2.10
   9  -2  -1    4.00    3.00
   9   2   1    3.60    3.00
   9  -2  -1   -0.20    2.30
   9   2   1    2.50    2.20
   9  -2  -1    6.50    2.50
   9   2   1    4.70    2.20
  10  -2   1   55.39    6.10
  10   2  -1   48.20    6.10
  10  -2   1   51.19    6.50
  10  -2   1   36.60    5.80
  10   2  -1   58.99    6.50
  10   2  -1   44.10    6.10
  10   2  -1   45.90    6.70
  10  -2   1   51.89    6.50
  10  -2  -1   51.19    6.10
  10  -2  -1   40.70    6.00
  10  -2  -1   40.30    5.70
  10   2   1   45.10    6.60
  10  -2  -1   43.30    6.10
  10   2   1   49.70    5.60
  10   2   1   55.19    6.70
  10   2   1   58.29    7.00
  11   2  -1   14.30    4.60
  11   2  -1   25.00    4.90
  11   2  -1   18.00    4.00
  11  -2   1   17.00    4.80
  11  -2   1   16.80    4.40
  11  -2   1   26.30    5.60
  11  -2   1   16.10    3.90
  11  -2  -1   21.50    4.30
  11  -2  -1   10.50    4.30
  11  -2  -1   14.40    4.20
  11  -2  -1   15.80    4.50
  11   2   1   17.70    5.20
  11   2   1   14.80    4.00
  11   2   1   19.70    5.20
  12   2  -1   32.00    6.20
  12   2  -1   41.90    7.30
  12  -2   1   33.10    6.20
  12  -2   1   43.60    6.20
  12  -2   1   32.70    6.70
  12  -2  -1   29.80    6.00
  12   2   1   37.60    6.30
  12  -2  -1   33.50    6.30
  12   2   1   40.90    7.10
  12  -2  -1   35.10    5.80
   0  -3  -1 2102.49   68.69
   0   3   1 2137.99   68.89
   0  -3   1 2156.98   68.89
   0   3  -1 2108.69   68.89
   0   3  -1 2125.09   68.69
   0  -3   1 2155.08   68.39
  -1   3   1   94.89    4.10
   1  -3   1  104.19    4.50
   1   3  -1  100.09    4.40
   1  -3   1  106.29    4.10
   1  -3   1  106.29    4.40
   1   3  -1   96.29    4.50
   1  -3   1  104.69    4.70
   1  -3   1  104.99    4.00
   1  -3  -1   98.29    4.80
   1   3   1  111.39    4.80
   1  -3  -1  104.09    3.80
   1   3   1  112.69    4.80
  -1   3  -1  108.89    4.20
   1  -3  -1   95.79    4.50
   2  -3   1  226.48    9.70
   2  -3   1  244.68    9.50
  -2   3   1  248.78    8.70
   2   3  -1  261.67    9.50
   2  -3   1  263.77    9.00
   2   3  -1  256.07    9.60
   2  -3   1  245.78    9.50
   2   3  -1  260.87    9.40
   2   3   1  254.67    9.80
   2  -3  -1  264.67    8.80
   2   3   1  258.57    9.80
   2  -3  -1  255.17    9.40
   2  -3  -1  236.28   10.00
   2  -3  -1  262.67    9.50
   2  -3  -1  243.68    9.70
   2   3   1  255.27    9.50
   2   3   1  267.37    9.90
   3  -3   1  800.02   26.70
   3   3  -1  760.62   25.90
   3   3  -1  794.02   26.20
   3  -3   1  775.22   26.50
   3  -3   1  772.82   25.90
   3  -3   1  751.92   27.10
   3   3  -1  791.72   26.00
   3   3  -1  785.12   26.30
   3  -3   1  770.32   26.70
   3   3  -1  766.52   26.60
   3  -3   1  755.22   26.60
   3  -3  -1  752.32   27.10
   3  -3  -1  782.32   25.50
   3   3   1  778.72   25.90
   3   3   1  770.62   26.30
   3  -3  -1  782.62   26.60
   3  -3  -1  771.32   26.60
   3  -3  -1  740.23   25.50
   3   3   1  793.32   26.60
   3   3   1  770.72   26.10
   3  -3  -1  780.52   26.40
   3   3   1  773.42   26.90
   3   3   1  762.52   26.20
   4  -3   1  386.36   14.40
   4   3  -1  396.56   14.60
   4   3  -1  392.86   15.70
   4  -3   1  400.66   15.10
   4   3  -1  429.66   14.30
   4   3  -1  392.46   14.90
   4   3  -1  385.36   14.20
   4  -3   1  393.66   15.10
   4  -3   1  390.66   15.20
   4  -3   1  380.06   15.80
   4   3  -1  420.56   15.10
   4  -3   1  426.96   13.30
   4  -3   1  410.86   15.40
   4   3  -1  404.36   14.90
   4   3   1  393.76   15.20
   4   3   1  426.76   15.00
   4   3   1  405.76   15.30
   4   3   1  408.36   15.80
   4  -3  -1  415.66   15.10
   4   3   1  411.66   14.70
   4  -3  -1  405.76   15.30
   4  -3  -1  423.16   15.60
   4   3   1  419.86   14.80
   4   3   1  412.86   14.90
   4  -3  -1  397.16   14.00
   4   3   1  403.16   15.00
   4  -3  -1  386.66   16.10
   4  -3  -1  391.46   15.40
   4  -3  -1  405.76   14.40
   5   3  -1  757.22   26.30
   5  -3   1  733.93   27.00
   5   3  -1  764.92   26.70
   5  -3   1  753.02   24.60
   5  -3   1  745.33   26.30
   5   3  -1  743.93   26.80
   5   3  -1  758.82   27.80
   5  -3   1  740.23   26.90
   5   3  -1  817.92   27.40
   5  -3   1  748.93   27.50
   5   3  -1  794.62   27.10
   5   3  -1  801.82   25.60
   5  -3   1  768.62   28.20
   5  -3   1  760.02   27.30
   5   3  -1  752.12   26.00
   5   3   1  777.52   27.20
   5  -3  -1  771.92   27.10
   5   3   1  780.62   28.10
   5  -3  -1  738.83   27.50
   5   3   1  746.83   26.70
   5   3   1  778.82   27.20
   5   3   1  800.82   26.60
   5  -3  -1  764.72   27.80
   5  -3  -1  771.82   28.50
   5  -3  -1  779.72   27.50
   5  -3  -1  765.42   26.40
   5  -3  -1  761.52   25.60
   5   3   1  780.62   26.40
   5   3   1  806.62   27.30
   5   3   1  777.22   27.60
   6  -3   1  141.79    6.90
   6   3  -1  155.28    6.80
   6  -3   1  135.19    7.40
   6   3  -1  132.99    7.80
   6   3  -1  156.28    7.30
   6   3  -1  158.68    8.00
   6   3  -1  132.69    5.70
   6   3  -1  136.69    8.30
   6  -3   1  127.29    7.60
   6   3  -1  147.99    7.50
   6  -3   1  136.49    8.70
   6  -3   1  149.49    8.00
   6  -3   1  137.89    7.80
   6   3  -1  153.68    6.80
   6  -3  -1  149.79    8.00
   6  -3  -1  146.69    7.80
   6   3   1  146.29    8.50
   6  -3  -1  142.39    7.90
   6  -3  -1  143.09    8.90
   6  -3  -1  147.79    5.70
   6   3   1  155.88    7.50
   6   3   1  146.29    7.60
   6   3   1  122.49    6.40
   6  -3  -1  147.89    7.80
   6   3   1  156.08    7.20
   6   3   1  158.88    6.80
   6   3   1  149.88    7.60
   6   3   1  143.79    8.40
   7   3  -1  237.78   12.10
   7  -3   1  238.48   11.80
   7   3  -1  234.18   10.20
   7  -3   1  221.88   10.50
   7   3  -1  261.07   11.70
   7  -3   1  256.37   11.60
   7   3  -1  249.08   10.30
   7  -3   1  236.58   12.80
   7   3  -1  256.47   10.80
   7   3  -1  256.87   11.80
   7   3  -1  247.68   11.50
   7  -3   1  256.27   11.60
   7  -3   1  240.68   11.90
   7  -3  -1  238.88   11.70
   7   3   1  247.58   10.80
   7   3   1  247.08   11.90
   7   3   1  233.88   11.10
   7   3   1  235.08   10.90
   7  -3  -1  244.78   11.60
   7   3   1  239.88   10.60
   7  -3  -1  238.28   11.20
   7  -3  -1  238.18   13.00
   7   3   1  221.08   11.70
   7   3   1  253.17   10.10
   7  -3  -1  246.88   11.80
   8  -3   1   16.60    3.50
   8   3  -1   21.60    3.70
   8  -3   1   13.60    3.60
   8   3  -1   19.80    3.80
   8   3  -1   19.50    2.70
   8   3  -1   15.40    3.90
   8   3  -1   20.50    4.20
   8  -3   1   21.90    3.70
   8   3  -1   17.00    3.00
   8  -3   1   18.50    3.70
   8  -3  -1   20.50    4.00
   8  -3  -1   14.90    3.70
   8  -3  -1   17.50    3.60
   8   3   1   19.80    3.20
   8   3   1   23.40    4.40
   8  -3  -1   13.20    3.30
   8   3   1   23.10    3.40
   8   3   1   14.30    4.20
   8   3   1   24.70    3.80
   8   3   1   19.90    3.60
   9  -3   1    9.80    3.70
   9  -3   1    6.70    2.90
   9   3  -1    9.60    3.10
   9   3  -1    8.80    3.70
   9   3  -1   14.90    4.20
   9  -3   1    6.20    2.70
   9  -3   1    4.90    3.20
   9   3  -1   10.40    2.80
   9  -3  -1   14.10    3.70
   9   3   1   12.20    3.00
   9  -3  -1    6.30    2.80
   9   3   1    4.30    3.00
   9  -3  -1   11.80    3.50
   9   3   1    5.90    2.60
   9   3   1    8.20    3.90
   9  -3  -1    8.20    3.50
  10  -3   1   23.60    4.90
  10   3  -1   25.50    4.50
  10  -3   1   24.90    5.20
  10   3  -1   22.30    4.40
  10   3  -1   19.30    4.70
  10  -3   1   18.10    4.00
  10   3  -1   22.80    4.90
  10  -3   1   19.10    4.30
  10  -3  -1   33.90    5.00
  10  -3  -1   16.30    4.00
  10   3   1   22.90    5.50
  10   3   1   20.80    4.80
  10  -3  -1   18.60    4.40
  10   3   1   22.30    4.40
  10  -3  -1   23.90    4.90
  11  -3   1   18.30    4.70
  11  -3   1   23.10    5.40
  11  -3   1   24.20    4.60
  11   3  -1   27.30    5.90
  11   3  -1   23.10    4.80
  11  -3  -1   23.50    5.20
  11  -3  -1   25.90    4.90
  11  -3  -1   17.40    4.60
  11   3   1   24.40    5.70
  11   3   1   11.00    4.80
  11   3   1   25.60    5.00
  11  -3  -1   31.40    5.80
  12  -3   1   19.50    5.50
  12   3  -1   15.90    4.40
  12  -3   1   27.10    6.00
  12   3  -1   16.20    5.10
  12  -3   1   22.50    4.90
  12  -3  -1   19.10    4.70
  12   3   1   20.90    5.30
  12  -3  -1   13.50    4.80
  12   3   1   12.70    4.00
  12  -3  -1   22.00    5.60
   0  -4   1    1.00    0.70
   0  -4  -1    0.40    0.70
   0  -4   1    0.30    0.50
   0   4   1    0.00    0.90
   0  -4  -1    0.40    0.30
   0   4  -1    1.00    0.70
   0   4  -1    0.20    0.80
   1  -4   1 1180.68   38.10
   1  -4   1 1132.99   38.80
  -1   4   1 1157.88   38.50
  -1  -4  -1 1171.48   38.40
   1   4  -1 1211.68   39.10
   1   4  -1 1169.98   38.70
   1  -4   1 1164.08   39.10
   1   4   1 1144.49   37.50
  -1   4  -1  973.80   36.90
   1   4   1 1166.28   37.60
   1  -4  -1 1169.88   37.40
   1  -4  -1 1166.58   37.80
   2  -4   1  198.88    8.00
   2  -4   1  195.78    8.40
  -2   4   1  203.48    7.30
   2   4  -1  184.98    7.80
   2  -4   1  190.18    7.30
   2   4  -1  200.88    8.20
   2  -4   1  193.88    8.10
   2  -4  -1  193.78    7.60
   2  -4  -1  191.48    8.00
   2   4   1  191.48    8.40
   2  -4  -1  197.18    6.90
   2   4   1  197.08    8.20
   2  -4  -1  195.08    7.70
   2  -4  -1  204.88    8.50
   2   4   1  179.98    7.70
   2   4   1  173.98    8.00
  -2   4  -1  209.28    7.40
   3  -4   1  203.68    8.40
  -3   4   1  195.08    7.10
   3  -4   1  190.28    8.50
   3   4  -1  203.78    8.10
   3   4  -1  212.48    8.30
   3  -4   1  189.78    8.90
   3   4  -1  207.98    7.90
   3  -4   1  189.88    8.40
   3  -4   1  199.48    7.70
   3   4  -1  214.98    8.70
   3   4  -1  199.48    8.30
   3   4   1  194.98    8.10
   3  -4  -1  199.58    7.50
   3   4   1  193.48    8.50
   3  -4  -1  197.98    8.50
   3   4   1  212.88    8.60
   3  -4  -1  198.18    8.30
   3  -4  -1  206.08    9.10
   3   4   1  191.38    7.60
   3   4   1  199.88    8.40
   3  -4  -1  197.08    7.30
   3  -4  -1  197.38    8.20
   4   4  -1  308.67   11.50
   4   4  -1  318.67   11.80
   4  -4   1  290.47   12.20
   4   4  -1  316.37   11.90
   4  -4   1  304.67   12.20
   4  -4   1  311.77   12.40
   4  -4   1  300.77   12.10
   4  -4   1  306.67   11.30
   4  -4   1  293.97   12.90
   4   4  -1  288.27   11.60
   4   4  -1  312.27   12.30
   4  -4   1  308.57   10.60
   4   4   1  304.27   13.00
   4   4   1  328.07   12.70
   4  -4  -1  322.47   12.40
   4  -4  -1  325.17   12.80
   4   4   1  311.57   11.90
   4  -4  -1  317.37   11.40
   4   4   1  333.17   12.50
   4  -4  -1  322.17   12.40
   4  -4  -1  320.97   12.60
   4  -4  -1  293.07   11.20
   4  -4  -1  305.07   13.30
   4   4   1  307.87   12.10
  -4   4  -1  311.57   10.60
   4   4   1  319.27   12.20
   5   4  -1   36.40    3.70
   5  -4   1   22.20    2.50
   5   4  -1   31.10    3.10
   5  -4   1   27.10    3.30
   5   4  -1   35.40    3.30
   5  -4   1   27.20    4.30
   5  -4   1   29.40    3.50
   5  -4   1   34.40    3.70
   5  -4   1   32.80    3.80
   5   4  -1   32.50    4.30
   5   4  -1   34.00    3.20
   5   4  -1   27.10    3.00
   5  -4   1   32.50    1.90
   5  -4  -1   36.70    2.70
   5  -4  -1   31.70    3.70
   5   4   1   31.30    3.40
   5  -4  -1   32.40    3.80
   5  -4  -1   28.20    4.20
   5  -4  -1   28.20    3.40
   5   4   1   29.80    4.10
   5   4   1   41.80    3.50
   5   4   1   30.70    3.50
   5   4   1   37.30    4.20
   5   4   1   29.70    3.60
   5  -4  -1   33.10    3.60
   5   4   1   30.70    3.10
   5   4   1   32.00    3.70
   5  -4  -1   36.90    2.50
   6   4  -1  113.19    5.20
   6   4  -1  101.89    5.60
   6  -4   1   94.29    6.20
   6  -4   1   98.69    6.40
   6   4  -1  102.79    5.60
   6  -4   1  100.29    6.40
   6  -4   1   92.89    7.30
   6   4  -1  104.79    6.00
   6   4  -1   96.89    7.40
   6  -4   1  100.59    5.50
   6   4  -1  102.19    6.10
   6  -4   1  118.79    6.90
   6   4  -1  100.69    6.90
   6   4   1  100.19    5.80
   6   4   1   98.29    7.20
   6   4   1   99.89    6.10
   6   4   1  106.99    5.60
   6  -4  -1   97.29    6.20
   6  -4  -1  107.79    5.40
   6   4   1   99.69    6.90
   6  -4  -1   93.09    6.20
   6  -4  -1  100.69    6.50
   6  -4  -1  104.99    6.30
   6   4   1   97.89    6.30
   6   4   1  102.59    6.10
   6  -4  -1   92.29    7.30
   6   4   1  107.89    5.60
   7  -4   1   28.20    4.00
   7   4  -1   39.70    4.90
   7  -4   1   39.10    4.70
   7  -4   1   37.30    3.90
   7  -4   1   38.00    4.80
   7   4  -1   38.10    4.30
   7   4  -1   31.70    4.00
   7  -4   1   22.40    4.90
   7   4  -1   24.70    4.50
   7   4  -1   36.30    4.90
   7   4  -1   37.70    3.70
   7   4  -1   45.20    4.00
   7  -4   1   33.10    4.40
   7  -4  -1   40.80    4.90
   7   4   1   35.10    4.40
   7  -4  -1   32.10    4.30
   7   4   1   41.70    5.20
   7  -4  -1   41.70    5.90
   7   4   1   34.40    4.20
   7   4   1   45.40    5.60
   7   4   1   37.30    3.60
   7  -4  -1   37.80    4.60
   7   4   1   44.50    4.60
   7  -4  -1   41.40    4.80
   7   4   1   39.20    4.20
   8   4  -1   15.20    3.30
   8   4  -1   20.60    3.40
   8  -4   1   22.00    5.20
   8   4  -1   25.40    3.20
   8  -4   1   22.40    4.30
   8   4  -1   20.90    4.60
   8  -4   1   20.80    3.70
   8  -4   1   23.60    3.30
   8  -4   1   19.50    3.90
   8   4  -1   17.30    4.20
   8   4  -1   15.50    3.70
   8  -4   1    9.00    3.00
   8   4   1   23.80    4.60
   8   4   1   18.40    3.40
   8   4   1   23.20    3.70
   8  -4  -1   17.50    3.60
   8  -4  -1   20.30    5.00
   8  -4  -1   19.50    4.00
   8   4   1   20.40    3.60
   8   4   1   16.70    4.60
   8  -4  -1   10.40    3.10
   8   4   1   24.60    3.50
   8  -4  -1   20.50    3.90
   9   4  -1   32.20    5.40
   9  -4   1   34.90    5.00
   9   4  -1   34.40    4.80
   9   4  -1   41.90    5.30
   9  -4   1   32.90    5.20
   9  -4   1   37.00    5.60
   9  -4   1   33.90    5.20
   9   4  -1   31.50    5.30
   9  -4  -1   40.60    5.60
   9  -4  -1   30.80    4.90
   9   4   1   35.00    5.70
   9   4   1   39.50    5.20
   9  -4  -1   37.20    5.30
   9   4   1   32.20    5.40
   9   4   1   44.60    5.20
   9  -4  -1   28.70    5.00
  10  -4   1    2.20    2.30
  10  -4   1    3.90    3.70
  10   4  -1    1.00    4.10
  10   4  -1    0.80    3.00
  10  -4   1    4.10    2.90
  10   4  -1    4.90    2.70
  10   4  -1    2.80    2.40
  10   4   1    4.10    3.30
  10  -4  -1    3.60    3.10
  10  -4  -1    1.20    2.60
  10   4   1    6.50    2.60
  10   4   1    0.00    4.00
  10  -4  -1    6.40    3.10
  10  -4  -1   -0.50    2.40
  11  -4   1   31.10    5.30
  11   4  -1   37.80    5.80
  11  -4   1   24.80    5.40
  11  -4   1   34.80    6.10
  11   4  -1   46.30    7.10
  11  -4  -1   29.10    5.80
  11   4   1   25.80    6.40
  11  -4  -1   39.50    6.30
  11   4   1   38.40    5.80
  11  -4  -1   29.30    5.80
  11   4   1   38.40    6.50
  11  -4  -1   43.10    6.20
  12   4  -1   16.40    5.40
  12   4  -1   16.10    4.50
  12  -4   1   23.50    5.70
  12  -4   1   26.60    6.10
  12  -4   1   21.00    4.80
  12  -4  -1   23.30    5.00
  12  -4  -1   17.10    5.20
  12   4   1   19.50    4.90
  12  -4  -1   21.10    5.50
  12   4   1   12.20    4.90
   0  -5   1  640.14   22.40
   0  -5   1  657.53   22.90
   0   5   1  617.84   22.40
   0  -5   1  648.84   21.50
   0   5  -1  675.53   22.60
   0  -5  -1  669.33   21.20
   0  -5  -1  628.14   22.20
   0   5  -1  622.34   22.20
   1  -5   1  216.28    7.90
  -1   5   1  217.98    8.50
   1   5  -1  224.98    9.00
   1   5  -1  222.28    8.70
   1  -5   1  215.18    8.80
   1  -5   1  203.98    9.00
  -1  -5  -1  211.78    8.40
   1   5   1  219.38    8.70
  -1   5  -1  178.88    8.00
   1  -5  -1  217.18    8.50
   1  -5  -1  207.28    8.90
   2  -5   1  127.79    6.10
   2  -5   1  147.39    6.80
   2   5  -1  130.09    6.00
   2  -5   1  130.39    5.30
  -2   5   1  131.29    5.50
   2  -5   1  114.79    5.90
   2   5  -1  127.39    6.30
   2  -5  -1  130.59    4.90
  -2   5  -1  107.39    5.30
   2  -5  -1  137.49    6.70
   2   5   1  131.49    6.40
   2  -5  -1  132.79    5.60
   2  -5  -1  126.49    6.10
   2   5   1  122.09    6.20
   2  -5  -1  129.19    5.80
   3   5  -1   53.29    2.90
   3   5  -1   52.29    3.50
   3  -5   1   55.49    4.20
   3  -5   1   51.69    3.60
   3   5  -1   57.39    4.10
   3   5  -1   47.50    3.70
   3  -5   1   50.79    2.90
  -3   5   1   46.20    2.70
   3  -5   1   58.99    3.80
   3   5  -1   48.60    3.40
  -3   5  -1   42.00    2.60
   3   5   1   57.69    4.60
   3  -5  -1   46.90    3.50
   3  -5  -1   53.49    4.20
   3   5   1   50.59    3.40
   3  -5  -1   49.40    2.60
   3   5   1   54.69    3.90
   3  -5  -1   50.59    3.30
   3  -5  -1   52.79    3.40
   3   5   1   48.90    4.00
   3   5   1   53.09    2.70
   4   5  -1  143.09    6.80
   4   5  -1  143.09    6.80
   4   5  -1  134.29    6.20
   4   5  -1  137.99    7.10
   4  -5   1  155.78    7.20
   4  -5   1  142.69    7.80
   4  -5   1  136.89    6.00
   4  -5   1  133.39    6.90
   4   5  -1  136.59    6.70
   4  -5   1  124.39    6.90
  -4   5   1  134.99    5.20
   4  -5  -1  141.99    5.70
   4   5   1  142.09    6.60
   4  -5  -1  142.09    7.80
  -4   5  -1  122.69    5.20
   4   5   1  145.79    7.10
   4  -5  -1  128.39    6.90
   4   5   1  136.59    7.90
   4  -5  -1  141.29    6.90
   4   5   1  141.89    6.10
   4   5   1  138.29    7.10
   4   5   1  130.89    7.00
   4  -5  -1  134.69    5.80
   5   5  -1   31.20    3.40
   5  -5   1   27.90    3.50
   5  -5   1   23.30    3.20
   5  -5   1   30.30    2.20
   5   5  -1   28.10    3.20
   5   5  -1   26.50    2.90
   5  -5   1   31.10    3.60
   5  -5   1   33.10    2.90
   5   5  -1   28.40    4.50
   5  -5   1   31.20    4.50
   5  -5   1   25.60    3.30
   5   5  -1   32.50    3.80
   5   5  -1   34.60    3.60
   5   5   1   27.90    3.60
   5  -5  -1   31.60    3.60
   5  -5  -1   28.90    3.60
   5   5   1   34.60    4.50
   5  -5  -1   28.20    3.60
   5   5   1   34.90    3.20
   5   5   1   33.80    3.80
   5  -5  -1   36.50    2.80
   5  -5  -1   28.40    4.30
   5   5   1   35.60    4.00
   5  -5  -1   30.10    3.60
   5  -5  -1   29.20    2.60
   5   5   1   30.00    3.30
   6  -5   1  128.19    7.50
   6  -5   1  120.99    6.30
   6   5  -1  128.89    7.30
   6   5  -1  123.29    8.30
   6  -5   1  152.28    9.00
   6   5  -1  121.19    6.70
   6   5  -1  133.59    8.00
   6  -5   1  126.99    7.50
   6  -5   1  131.49    7.50
   6   5  -1  129.99    6.70
   6  -5   1  127.09    7.50
   6   5  -1  133.19    6.90
   6   5  -1  132.59    6.60
   6  -5  -1  134.89    7.40
   6   5   1  123.89    7.20
   6   5   1  132.49    6.80
   6  -5  -1  127.89    8.60
   6  -5  -1  126.19    7.50
   6  -5  -1  121.89    7.30
   6   5   1  128.19    8.40
   6   5   1  129.09    7.10
   6  -5  -1  134.49    7.50
   6  -5  -1  129.79    6.20
   6   5   1  122.39    7.40
   6   5   1  131.49    6.80
   6   5   1  113.59    6.80
   7  -5   1  211.98    9.60
   7  -5   1  214.18   10.70
   7  -5   1  223.08   11.20
   7   5  -1  204.48   10.90
   7  -5   1  221.38   10.90
   7   5  -1  219.38   10.40
   7   5  -1  222.08   10.00
   7  -5   1  184.98   11.80
   7   5  -1  212.98   11.90
   7  -5   1  222.58   11.10
   7   5  -1  227.28   10.80
   7   5  -1  215.48    9.50
   7  -5  -1  189.88   10.40
   7  -5  -1  192.78   11.70
   7   5   1  214.18    9.80
   7   5   1  222.38   10.20
   7  -5  -1  201.78   10.70
   7   5   1  218.68   10.60
   7   5   1  199.78    9.50
   7  -5  -1  206.78   10.40
   7  -5  -1  210.08   10.90
   7   5   1  209.08   11.30
   7   5   1  212.68   10.30
   7  -5  -1  225.18    9.30
   8   5  -1   69.89    7.60
   8  -5   1   70.09    6.80
   8  -5   1   76.49    6.80
   8   5  -1   75.99    7.10
   8   5  -1   71.49    5.80
   8   5  -1   69.89    5.60
   8  -5   1   55.69    6.20
   8  -5   1   75.59    5.20
   8   5  -1   74.99    5.30
   8  -5   1   70.19    8.10
   8   5   1   66.09    6.10
   8   5   1   75.69    6.00
   8  -5  -1   79.39    7.30
   8   5   1   73.99    6.50
   8  -5  -1   68.59    6.80
   8  -5  -1   79.49    7.40
   8  -5  -1   83.59    7.20
   8   5   1   82.69    7.80
   8  -5  -1   68.29    8.10
   8   5   1   69.89    5.50
   9   5  -1   69.09    6.50
   9   5  -1   63.19    7.60
   9  -5   1   54.29    6.80
   9  -5   1   54.69    7.70
   9   5  -1   57.49    6.10
   9  -5   1   62.59    6.70
   9  -5   1   61.89    7.00
   9   5  -1   65.49    6.70
   9   5   1   50.59    5.70
   9  -5  -1   54.49    6.40
   9   5   1   65.99    7.50
   9  -5  -1   55.09    6.60
   9  -5  -1   70.39    7.40
   9  -5  -1   58.59    8.00
   9  -5  -1   65.79    7.20
   9   5   1   74.29    6.90
  10   5  -1   58.79    7.60
  10  -5   1   57.19    6.80
  10  -5   1   55.39    6.90
  10   5  -1   62.99    7.00
  10  -5   1   67.09    7.40
  10  -5  -1   69.29    7.50
  10  -5  -1   54.79    7.00
  10  -5  -1   51.89    7.00
  10  -5  -1   65.99    7.60
  10   5   1   59.29    6.60
  10   5   1   64.69    8.20
  11  -5   1   67.69    8.30
  11  -5   1   70.29    7.90
  11  -5   1   65.79    7.80
  11   5  -1   62.89    7.30
  11   5  -1   66.59    8.50
  11   5   1   55.89    7.80
  11  -5  -1   74.39    8.00
  11  -5  -1   71.89    8.70
  11  -5  -1   64.09    7.70
  11  -5  -1   54.99    7.30
  11   5   1   50.59    6.60
  12   5  -1    2.80    4.20
  12  -5   1    3.00    4.10
  12  -5   1    3.30    3.70
  12   5  -1    2.90    3.00
  12  -5   1   -0.90    2.90
  12   5   1    7.70    4.60
  12  -5  -1    7.50    4.50
  12  -5  -1    4.30    3.60
  12  -5  -1    5.10    3.10
   0  -6   1  112.19    4.60
   0  -6   1  107.49    5.40
   0  -6  -1  106.79    5.30
   0  -6  -1  113.79    4.20
   0  -6  -1  106.29    5.90
   0   6  -1  104.79    5.30
   0  -6   1  106.59    5.80
   0   6   1   99.99    5.40
   0   6  -1  105.49    5.50
   1  -6   1  775.12   28.40
   1  -6   1  836.32   26.90
  -1   6   1  805.02   27.80
   1   6  -1  834.62   28.40
   1   6  -1  793.72   27.90
  -1  -6  -1  816.82   27.70
   1  -6   1  789.42   28.00
   1   6   1  820.12   28.60
  -1   6  -1  870.71   28.20
   1  -6  -1  780.12   28.80
   1  -6  -1  787.92   28.20
   2  -6   1   50.39    4.10
   2  -6   1   57.09    3.10
  -2   6   1   55.49    3.40
   2   6  -1   51.79    3.70
   2  -6   1   49.70    3.60
   2   6  -1   55.89    4.00
   2  -6  -1   62.99    4.50
   2  -6  -1   52.89    3.80
   2  -6  -1   57.29    2.80
   2   6   1   66.89    4.40
   2   6   1   59.69    4.30
  -2   6  -1   60.89    3.50
   3  -6   1  413.66   14.70
   3   6  -1  430.16   14.70
   3   6  -1  443.76   15.90
   3  -6   1  411.76   16.10
   3   6  -1  445.96   16.00
  -3   6   1  359.06   14.60
   3   6  -1  433.26   16.20
   3  -6   1  418.36   16.70
   3   6  -1  375.36   16.00
   3  -6   1  430.76   15.90
   3  -6  -1  444.26   16.10
   3  -6  -1  457.95   16.30
   3   6   1  418.96   16.70
   3  -6  -1  447.96   17.40
   3   6   1  430.16   16.90
   3  -6  -1  433.26   14.90
   3   6   1  427.66   16.80
   3  -6  -1  409.06   16.50
  -3   6  -1  423.46   15.40
   4  -6   1  662.13   25.00
   4  -6   1  691.83   23.40
   4  -6   1  744.13   26.10
   4   6  -1  659.63   24.50
   4   6  -1  684.13   25.10
   4   6  -1  659.63   24.30
   4  -6   1  662.33   24.60
   4   6  -1  688.13   24.50
   4   6  -1  682.53   23.60
   4  -6   1  672.93   24.70
  -4   6   1  669.93   22.80
   4  -6  -1  662.43   23.20
  -4   6  -1  784.02   23.00
   4  -6  -1  649.34   22.80
   4   6   1  674.03   23.20
   4  -6  -1  748.23   26.00
   4   6   1  689.33   24.50
   4   6   1  598.04   24.50
   4  -6  -1  664.33   24.30
   4   6   1  647.94   24.20
   4  -6  -1  626.64   24.70
   4   6   1  666.53   25.00
   4  -6  -1  673.23   24.40
   5  -6   1    9.50    2.70
   5  -6   1   13.50    2.70
   5   6  -1   11.80    2.00
   5   6  -1   14.00    2.90
   5   6  -1   10.00    2.20
   5   6  -1   14.00    3.00
   5  -6   1    7.70    2.30
   5   6  -1   16.60    3.10
   5  -6   1   14.30    2.10
   5  -6   1   16.50    2.20
   5   6  -1   20.30    4.20
   5  -6   1   12.90    3.60
   5  -6  -1   18.30    2.20
   5   6   1   13.60    2.40
   5  -6  -1   12.60    2.40
   5  -6  -1   16.30    3.80
   5   6   1   15.00    2.10
   5  -6  -1   11.00    2.70
   5  -6  -1   14.80    2.70
   5  -6  -1   14.40    2.80
   5   6   1   10.70    3.40
   5   6   1   12.30    2.80
   5  -6  -1   14.00    1.90
   5   6   1   15.30    3.50
   5   6   1   18.60    3.30
   6  -6   1  173.98    9.10
   6   6  -1  151.18    8.20
   6   6  -1  180.78    8.50
   6   6  -1  159.38    9.90
   6  -6   1  156.08    8.90
   6   6  -1  166.68    8.10
   6  -6   1  169.08   10.30
   6   6  -1  171.98    8.90
   6  -6   1  150.98    7.40
   6  -6   1  172.58    9.00
   6   6  -1  149.99    7.90
   6   6   1  171.08    7.90
   6   6   1  166.98    9.60
   6   6   1  164.88    8.50
   6  -6  -1  159.18    7.20
   6  -6  -1  155.68    8.90
   6   6   1  174.08    8.70
   6   6   1  165.88    9.00
   6  -6  -1  169.58    8.80
   6  -6  -1  169.18    8.90
   6   6   1  166.38    8.80
   6  -6  -1  151.38    8.50
   6  -6  -1  129.39    9.60
   7   6  -1   46.40    6.30
   7   6  -1   41.10    4.90
   7  -6   1   44.30    5.20
   7  -6   1   41.10    4.00
   7   6  -1   52.19    4.90
   7  -6   1   52.29    6.80
   7  -6   1   40.90    4.90
   7  -6   1   41.80    5.20
   7   6  -1   44.80    5.50
   7   6  -1   43.10    4.40
   7   6   1   40.90    5.70
   7  -6  -1   42.40    5.10
   7  -6  -1   52.69    5.50
   7  -6  -1   45.80    5.30
   7  -6  -1   53.29    4.30
   7   6   1   54.39    5.70
   7  -6  -1   56.89    5.80
   7  -6  -1   49.30    6.60
   7   6   1   45.70    4.60
   7   6   1   48.70    5.30
   7   6   1   45.60    4.80
   8   6  -1   11.20    3.70
   8   6  -1   12.50    2.90
   8  -6   1   17.50    3.70
   8  -6   1   14.00    3.40
   8  -6   1   10.80    3.40
   8  -6   1   15.60    2.70
   8   6  -1   17.40    3.60
   8  -6   1    9.50    4.00
   8   6  -1   16.80    4.30
   8   6  -1   15.80    3.20
   8  -6  -1   18.90    5.10
   8   6   1   18.30    3.70
   8  -6  -1   13.70    3.50
   8  -6  -1   17.50    4.20
   8  -6  -1   10.40    3.10
   8   6   1   13.20    3.00
   8   6   1    8.20    3.80
   8  -6  -1   16.00    3.50
   9   6  -1   10.50    2.70
   9   6  -1    5.50    3.70
   9   6  -1   13.40    3.60
   9  -6   1    9.00    3.60
   9  -6   1   13.90    4.90
   9   6  -1    7.30    2.70
   9  -6   1    7.00    3.00
   9  -6   1    7.50    3.10
   9   6  -1   12.10    3.20
   9   6   1    7.90    2.70
   9  -6  -1   13.00    3.50
   9  -6  -1   14.60    3.80
   9   6   1   11.00    4.20
   9  -6  -1   -1.60    4.30
   9   6   1   15.30    3.60
   9  -6  -1   13.10    4.20
   9  -6  -1    7.50    3.40
  10  -6   1   20.40    5.00
  10  -6   1   24.40    4.90
  10   6  -1   25.10    4.50
  10  -6   1   30.50    5.20
  10   6  -1   25.90    5.40
  10  -6  -1   20.90    4.60
  10  -6  -1   33.50    5.70
  10  -6  -1   24.60    4.80
  10   6   1   26.10    5.50
  10  -6  -1   24.10    6.40
  10  -6  -1   29.20    5.30
  11   6  -1  297.67   16.90
  11  -6   1  263.57   15.20
  11  -6   1  305.17   16.20
  11  -6   1  285.97   15.40
  11  -6  -1  296.87   16.00
  11  -6  -1  287.57   15.90
  11  -6  -1  299.07   15.80
  11   6   1  296.27   17.00
   0  -7   1   20.30    2.70
   0  -7  -1   21.70    2.60
   0  -7  -1   16.80    2.80
   0  -7   1   18.40    2.90
   0  -7  -1   19.10    1.50
   0  -7   1   22.40    2.00
   0   7  -1   13.00    2.30
   0   7   1   17.50    2.60
  -1   7   1  354.66   13.60
   1   7  -1  328.17   13.50
   1  -7   1  327.27   14.10
   1  -7   1  341.77   13.80
   1  -7   1  364.56   12.50
  -1  -7  -1  359.46   13.50
   1   7  -1  364.26   14.20
   1  -7  -1  347.47   13.30
   1  -7  -1  315.47   13.80
  -1   7  -1  351.96   13.30
   1   7   1  320.27   13.50
   2   7  -1   35.30    3.50
   2  -7   1   33.90    3.60
  -2   7   1   38.50    3.00
   2   7  -1   32.30    3.70
   2  -7   1   35.70    4.10
   2  -7   1   35.40    2.60
   2   7   1   39.20    4.30
   2  -7  -1   49.30    4.40
   2   7   1   41.70    4.30
   2  -7  -1   39.60    4.50
   2  -7  -1   37.30    2.40
  -2   7  -1   37.60    3.10
   3   7  -1  188.98    8.90
   3   7  -1  183.98    8.80
  -3   7   1  170.98    7.80
   3  -7   1  193.68    7.70
   3  -7   1  192.18    9.20
   3   7  -1  191.68    9.40
   3   7  -1  203.18    7.50
   3  -7   1  189.38    9.80
   3   7   1  174.38    9.40
  -3   7  -1  196.58    8.10
   3  -7  -1  196.08    9.20
   3  -7  -1  192.78    9.80
   3  -7  -1  198.28    7.40
   3   7   1  187.28    9.60
   3   7   1  193.48    9.50
   4   7  -1   21.20    3.50
   4  -7   1   27.50    4.50
   4   7  -1   25.00    3.90
  -4   7   1   25.80    2.50
   4   7  -1   27.60    3.70
   4  -7   1   22.00    3.10
   4   7  -1   32.30    3.60
   4  -7   1   25.50    3.40
   4  -7   1   24.80    2.50
   4   7  -1   29.30    2.70
   4  -7  -1   24.30    4.20
   4   7   1   22.50    3.50
   4  -7  -1   29.70    3.40
  -4   7  -1   30.10    2.70
   4  -7  -1   30.60    3.90
   4  -7  -1   25.00    2.30
   4   7   1   29.70    4.30
   4   7   1   23.70    3.90
   5  -7   1    4.80    2.10
   5  -7   1    4.20    2.60
   5   7  -1    5.60    1.50
   5  -7   1    6.70    1.60
   5  -7   1    1.70    1.70
   5   7  -1    5.90    2.70
   5   7  -1    3.50    2.70
   5   7  -1    2.60    2.10
   5  -7   1    5.50    3.00
   5   7  -1    3.70    1.80
   5  -7  -1    7.80    1.90
   5  -7  -1    2.40    1.20
   5   7   1    3.80    3.60
   5  -7  -1    3.50    2.30
   5   7   1    5.90    2.40
   5   7   1   10.10    3.30
   5  -7  -1    8.00    3.20
   5  -7  -1    7.70    2.40
   5  -7  -1    5.80    2.00
   5  -7  -1    6.50    1.90
   5   7   1    9.30    3.00
   6   7  -1   26.70    3.80
   6  -7   1   32.90    5.40
   6   7  -1   33.40    5.10
   6   7  -1   40.00    4.90
   6  -7   1   36.90    4.70
   6   7  -1   32.40    3.60
   6  -7   1   35.70    4.40
   6   7  -1   39.50    5.70
   6   7  -1   35.90    4.20
   6  -7   1   37.00    3.40
   6  -7   1   35.70    4.50
   6  -7  -1   41.90    4.80
   6   7   1   38.30    4.70
   6   7   1   35.60    5.20
   6  -7  -1   38.20    4.50
   6  -7  -1   40.60    5.90
   6  -7  -1   41.20    4.90
   6   7   1   40.40    5.10
   6   7   1   29.20    4.20
   6  -7  -1   38.00    4.70
   7  -7   1   34.60    4.90
   7  -7   1   35.00    5.20
   7   7  -1   36.80    5.70
   7  -7   1   25.20    5.40
   7   7  -1   40.80    5.10
   7   7  -1   28.90    3.90
   7   7  -1   34.80    5.20
   7  -7   1   32.80    3.50
   7  -7   1   37.30    4.90
   7  -7  -1   35.70    4.60
   7  -7  -1   29.00    4.40
   7   7   1   44.00    4.90
   7  -7  -1   34.50    5.80
   7  -7  -1   29.90    4.40
   7   7   1   32.30    5.20
   7   7   1   29.10    4.60
   7  -7  -1   40.70    5.20
   7   7   1   32.10    4.60
   8  -7   1    4.40    2.70
   8  -7   1    5.90    2.50
   8  -7   1   14.70    4.90
   8  -7   1    5.10    3.00
   8   7  -1    7.40    2.60
   8   7  -1    2.70    3.50
   8   7  -1    2.70    2.50
   8   7  -1   11.80    3.80
   8   7   1    5.10    3.40
   8  -7  -1    6.80    2.90
   8  -7  -1    6.70    4.00
   8   7   1    3.70    2.50
   8  -7  -1    2.10    2.10
   8  -7  -1    3.20    2.40
   8  -7  -1   13.00    3.90
   9  -7   1    3.00    3.40
   9  -7   1    0.30    4.00
   9   7  -1    4.90    3.60
   9  -7   1    1.90    2.40
   9  -7   1    2.10    2.80
   9   7  -1    2.50    2.30
   9   7   1    4.80    2.90
   9  -7  -1    6.90    3.10
   9   7   1    3.20    3.10
   9  -7  -1   -0.80    2.00
   9  -7  -1   -1.30    3.50
   9  -7  -1    0.40    3.00
  10  -7   1   18.90    4.40
  10  -7   1   12.60    4.20
  10   7  -1   11.30    4.60
  10  -7   1   13.30    5.80
  10  -7   1   24.20    5.10
  10   7   1   26.60    5.70
  10  -7  -1   13.60    4.40
  10  -7  -1   17.30    6.10
  10  -7  -1   19.10    4.40
  10  -7  -1   22.40    4.70
  11  -7   1   24.70    5.30
  11  -7   1   18.20    5.30
  11   7  -1   21.70    5.70
  11  -7   1   13.40    4.10
  11  -7  -1   18.80    5.10
  11  -7  -1   13.20    4.20
  11  -7  -1   21.10    5.30
  11   7   1   13.20    5.00
   0  -8   1   -0.40    1.40
   0  -8   1    0.80    1.20
   0  -8  -1    0.40    1.10
   0  -8  -1    1.60    0.70
   0   8   1    0.40    1.50
   0  -8  -1    0.00    1.60
   0   8  -1    1.00    1.60
   0  -8   1    1.30    0.90
   1  -8   1  139.79    7.20
   1  -8   1  132.89    7.60
  -1   8   1  139.39    7.10
  -1  -8  -1  146.79    5.60
   1   8  -1  108.89    6.90
   1  -8   1  142.49    5.90
   1  -8  -1  143.69    7.90
  -1  -8   1  143.39    6.00
   1  -8  -1  136.09    7.10
  -1   8  -1  128.09    6.90
   1   8   1  138.79    7.50
   2  -8   1   76.39    4.10
  -2   8   1   76.99    4.70
   2   8  -1   67.89    5.20
   2   8  -1   78.09    5.10
   2  -8   1   73.99    5.00
   2  -8   1   81.29    6.10
   2   8   1   80.79    5.90
   2  -8  -1   81.19    3.80
   2  -8  -1   84.89    5.30
  -2   8  -1   62.69    4.40
   2   8   1   84.39    5.70
   2  -8  -1   68.19    5.60
   3   8  -1   12.00    2.70
   3   8  -1   13.70    2.90
   3  -8   1   14.20    2.00
   3   8  -1   11.20    2.40
   3  -8   1   13.70    2.60
   3  -8   1   12.40    3.10
  -3   8   1   18.20    2.50
   3   8   1    5.10    3.60
   3  -8  -1   11.20    2.40
  -3   8  -1   14.40    2.30
   3  -8  -1   10.90    3.00
   3   8   1   15.00    3.40
   3   8   1    9.10    2.80
   3  -8  -1   10.40    1.50
   4  -8   1  345.27   12.90
   4   8  -1  330.87   14.60
   4  -8   1  355.26   15.80
   4   8  -1  344.77   14.50
   4   8  -1  316.77   14.90
   4  -8   1  350.96   14.90
   4   8  -1  348.37   14.60
   4  -8  -1  342.07   14.70
   4   8   1  358.26   15.50
   4  -8  -1  372.46   15.50
  -4   8  -1  359.06   13.70
   4  -8  -1  367.16   16.30
   4  -8  -1  376.16   14.80
   4   8   1  338.47   15.50
   4   8   1  365.16   15.70
   5  -8   1   93.19    6.70
   5  -8   1  106.69    7.70
   5   8  -1   91.09    6.40
   5   8  -1   87.39    6.20
   5  -8   1   89.59    6.40
   5   8  -1   95.79    6.70
   5   8  -1   95.79    6.70
   5  -8   1   93.19    6.20
   5  -8   1   94.59    5.10
   5  -8  -1   96.59    6.20
   5  -8  -1   87.19    6.60
   5  -8  -1   96.99    7.60
   5   8   1   89.99    7.00
   5   8   1   91.09    6.80
   5   8   1   89.69    7.00
   5  -8  -1  103.19    5.70
   6   8  -1  127.49    9.50
   6   8  -1  114.49    7.00
   6   8  -1  119.19    7.30
   6  -8   1  112.79    8.90
   6   8  -1  103.89    7.50
   6  -8   1  117.89    7.40
   6  -8   1  111.99    7.50
   6  -8   1  128.19    8.10
   6  -8  -1  140.59    9.60
   6   8   1  107.69    9.30
   6  -8  -1  117.69    7.20
   6   8   1  113.29    7.80
   6  -8  -1  115.29    7.60
   6   8   1  112.59    7.90
   6   8   1  119.29    7.60
   6  -8  -1  121.99    8.00
   7   8  -1  122.69    8.40
   7   8  -1  121.89    9.20
   7  -8   1  122.79    8.30
   7  -8   1  121.79    9.70
   7   8  -1  126.69    7.70
   7  -8   1  113.39    8.10
   7  -8   1  119.79    8.00
   7   8   1  121.39    8.90
   7   8   1  122.19    7.60
   7   8   1  118.69    8.40
   7  -8  -1  121.59    8.30
   7  -8  -1  124.69    7.80
   7  -8  -1  115.19    9.30
   7  -8  -1  115.89    8.20
   8   8  -1   29.00    4.80
   8   8  -1   41.20    6.40
   8  -8   1   35.10    5.30
   8   8  -1   27.30    4.00
   8   8  -1   30.10    8.00
   8  -8   1   34.60    6.50
   8  -8   1   24.70    4.60
   8  -8   1   38.60    5.70
   8   8   1   36.70    5.40
   8  -8  -1   24.40    4.50
   8  -8  -1   28.90    4.60
   8   8   1   36.00    5.80
   8  -8  -1   31.20    5.10
   8  -8  -1   27.60    5.70
   9   8  -1   12.70    3.70
   9  -8   1   16.70    4.40
   9  -8   1   16.90    4.30
   9  -8   1    8.00    3.30
   9   8  -1   12.80    4.90
   9  -8   1   14.20    5.40
   9  -8  -1   13.30    4.00
   9   8   1    9.10    4.30
   9  -8  -1    9.30    3.30
   9  -8  -1   14.40    5.40
   9  -8  -1   21.80    4.60
   9   8   1   18.20    4.20
  10   8  -1    2.80    3.90
  10  -8   1    2.40    4.40
  10  -8   1   -0.10    2.80
  10  -8   1    3.40    4.10
  10  -8   1   -0.60    2.40
  10   8  -1    1.10    2.90
  10   8   1    0.60    3.00
  10  -8  -1   -0.90    4.10
  10   8   1    4.80    3.10
  10  -8  -1    0.50    3.50
  10  -8  -1    2.10    3.10
  10  -8  -1    6.50    2.90
  11  -8   1   17.90    4.90
  11  -8  -1   24.20    5.80
  11  -8  -1   25.30    7.60
   0  -9  -1    1.70    1.40
   0   9  -1    1.30    1.70
   0  -9   1    0.90    0.90
   0  -9   1    1.10    1.40
   0   9   1    2.60    1.90
   0  -9  -1   -1.60    1.50
   0  -9  -1    2.20    0.90
   0  -9   1    1.30    1.90
   1  -9   1   30.10    3.80
   1   9  -1   27.80    4.00
  -1  -9  -1   34.40    2.30
   1  -9   1   31.40    4.40
   1  -9   1   34.30    2.60
  -1   9   1   36.70    4.10
  -1   9  -1   30.20    3.70
   1  -9  -1   32.30    3.80
   1   9   1   30.00    4.30
  -1  -9   1   38.30    2.60
   1  -9  -1   28.70    4.20
   1   9   1   21.90    3.60
   2  -9   1    0.30    1.40
   2  -9   1    2.60    2.30
   2   9  -1    3.20    2.00
  -2   9   1    2.20    1.80
   2  -9   1    4.60    1.40
  -2   9  -1    3.20    1.80
   2   9   1    2.50    2.00
   2  -9  -1    3.70    1.80
   2  -9  -1    2.90    1.10
   2  -9  -1    4.60    2.70
   2   9   1    0.00    2.30
  -3   9   1  169.58    8.00
   3  -9   1  179.58    9.10
   3   9  -1  161.58    9.00
   3  -9   1  157.18    9.60
   3  -9   1  167.28    7.30
   3   9   1  177.28    9.70
   3  -9  -1  185.18   10.20
   3   9   1  181.38   10.20
   3  -9  -1  170.88    9.10
   3   9   1  177.68    9.70
  -3   9  -1  159.88    8.00
   4  -9   1  133.29    8.20
   4   9  -1  151.28    8.80
   4   9  -1  124.99    8.30
   4   9  -1  126.79    7.70
   4  -9   1  133.39    8.90
   4  -9   1  137.49    6.70
   4   9  -1  140.39    8.20
   4  -9  -1  129.59    8.70
   4   9   1  137.19    8.60
   4   9   1  129.19    8.30
   4  -9  -1  142.69    8.20
   4   9   1  136.69    8.80
   5   9  -1  171.08   10.10
   5   9  -1  195.48   10.20
   5   9  -1  179.08    9.80
   5  -9   1  192.18   10.20
   5  -9   1  180.48   10.10
   5   9  -1  188.78    9.80
   5  -9   1  177.88   11.10
   5  -9  -1  166.18    9.70
   5   9   1  167.48   10.00
   5   9   1  172.58    9.70
   5  -9  -1  180.68    9.30
   5   9   1  202.88   10.70
   5  -9  -1  162.38   10.50
   6  -9   1   17.20    4.90
   6   9  -1   12.50    3.60
   6  -9   1   13.60    3.30
   6  -9   1   12.10    3.20
   6   9  -1   13.00    3.20
   6   9  -1    5.20    4.40
   6   9  -1   19.70    3.90
   6  -9   1   11.40    3.40
   6   9   1   20.60    4.30
   6  -9  -1   18.40    3.90
   6  -9  -1   12.40    2.90
   6   9   1   14.40    3.90
   6  -9  -1   19.90    3.90
   6   9   1   19.50    4.10
   6   9   1   12.60    4.40
   6  -9  -1   17.70    4.60
   7   9  -1   45.60    6.00
   7  -9   1   51.99    6.10
   7  -9   1   36.70    6.60
   7  -9   1   49.40    5.90
   7  -9   1   46.40    5.90
   7   9  -1   53.59    7.00
   7   9   1   55.89    6.50
   7   9   1   50.39    6.90
   7  -9  -1   49.10    6.30
   7   9   1   56.79    6.00
   7  -9  -1   38.40    6.30
   7  -9  -1   49.00    5.90
   7  -9  -1   47.70    5.70
   8  -9   1   87.59    8.20
   8   9  -1  111.59   10.70
   8  -9   1  105.79    9.20
   8  -9   1  116.59   11.20
   8  -9   1   80.29    8.30
   8   9  -1   94.09    7.90
   8  -9  -1   98.69    7.60
   8  -9  -1   86.99    8.60
   8   9   1  104.59    9.90
   8  -9  -1   89.39    8.40
   8   9   1   91.59    8.70
   8  -9  -1   85.59    9.60
   9  -9   1   50.19    6.80
   9  -9   1   50.39    8.10
   9  -9   1   32.20    5.50
   9   9  -1   49.99    7.60
   9  -9   1   44.10    6.40
   9   9  -1   69.09    7.60
   9  -9  -1   39.50    6.10
   9   9   1   35.20    6.50
   9  -9  -1   45.80    6.70
   9   9   1   45.20    6.40
   9  -9  -1   53.09    8.50
   9  -9  -1   44.00    6.10
  10  -9   1   26.30    5.50
  10  -9   1   27.10    7.20
  10   9  -1   24.50    4.90
  10  -9   1   17.50    4.60
  10  -9   1   27.60    5.90
  10   9  -1   34.00    6.90
  10   9   1   20.80    5.70
  10  -9  -1   28.50    5.20
  10  -9  -1   22.70    5.20
  10   9   1   25.00    5.30
  10  -9  -1   19.50    6.80
  10  -9  -1   29.30    5.60
   0 -10   1   75.99    6.10
   0 -10  -1   70.59    5.20
   0 -10  -1   87.29    6.40
   0 -10   1   72.19    5.40
   0  10  -1   73.79    5.70
   0  10   1   67.49    5.60
   1  10  -1   69.89    5.50
   1 -10   1   74.99    6.20
   1 -10   1   56.79    5.50
  -1 -10  -1   64.69    6.60
  -1  10   1   51.39    5.20
  -1 -10   1   63.49    6.50
   1  10   1   52.99    5.50
  -1  10  -1   61.39    5.10
   1 -10  -1   66.19    5.80
  -1 -10   1   61.99    3.70
   1  10   1   56.39    5.90
   1 -10  -1   64.59    5.80
   2  10  -1   46.30    5.30
   2 -10   1   58.99    5.60
   2 -10   1   50.09    6.10
  -2  10   1   56.59    4.70
   2 -10   1   57.79    3.80
   2 -10  -1   51.69    5.30
   2  10   1   49.40    5.50
   2 -10  -1   62.09    6.60
   2  10   1   47.30    5.60
  -2  10  -1   56.69    5.20
  -3  10   1    7.70    2.20
   3  10  -1    7.50    2.70
   3 -10   1    6.60    3.20
   3 -10   1    6.30    2.30
   3  10  -1    4.50    2.40
   3  10   1    6.20    3.20
   3  10   1    5.70    2.60
  -3  10  -1    3.60    1.90
   3 -10  -1    7.50    3.00
   3 -10  -1    4.10    2.00
   3  10   1    8.20    4.40
   4  10  -1   42.60    5.90
   4 -10   1   34.60    4.60
   4  10  -1   35.00    5.10
   4 -10   1   35.20    5.30
   4  10  -1   27.80    4.60
   4 -10  -1   35.30    5.30
   4  10   1   30.60    4.80
   4  10   1   30.90    5.40
   4 -10  -1   29.40    4.50
   4  10   1   34.90    5.30
   5 -10   1  136.69    8.70
   5  10  -1  116.99    8.30
   5 -10   1  125.29    9.30
   5  10  -1  137.69    8.90
   5 -10   1  139.69    8.70
   5  10  -1  147.49    9.10
   5 -10  -1  129.59    9.70
   5  10   1  130.49    9.10
   5  10   1  140.79    9.00
   5 -10  -1  129.29    8.70
   5  10   1  135.29    9.30
   6 -10   1    1.80    2.70
   6 -10   1    1.00    3.30
   6  10  -1    2.50    2.50
   6 -10   1    1.90    2.20
   6  10   1   -4.10    3.00
   6  10   1   -0.90    2.90
   6 -10  -1    0.30    2.40
   6 -10  -1    0.10    2.10
   6 -10  -1   -0.70    2.90
   6  10   1   -1.70    3.00
   6  10   1    3.50    2.70
   7 -10   1   88.79    9.60
   7 -10   1  112.29    8.50
   7  10  -1   99.39    8.30
   7  10  -1  105.29   10.20
   7 -10   1   96.99    7.60
   7 -10   1  112.09    8.30
   7 -10  -1   95.89    9.00
   7  10   1   94.49    9.40
   7 -10  -1  111.99    9.40
   7  10   1  101.59    8.30
   7 -10  -1  110.49    7.80
   7 -10  -1  117.29    8.60
   8 -10   1    5.80    4.30
   8 -10   1    7.70    3.70
   8  10  -1   13.90    3.90
   8 -10   1    4.50    3.00
   8 -10   1    4.00    2.90
   8  10  -1    7.70    4.80
   8 -10  -1    4.60    2.80
   8  10   1    7.00    4.30
   8 -10  -1    5.10    3.80
   8 -10  -1    2.00    2.60
   8  10   1    3.00    3.30
   8 -10  -1    2.30    4.00
   9  10  -1   10.20    3.80
   9 -10   1    3.20    2.60
   9  10  -1    0.00    3.60
   9 -10   1    4.40    4.80
   9 -10   1    3.00    3.70
   9 -10   1    0.00    2.70
   9 -10  -1   -2.20    2.90
   9  10   1   11.30    4.50
   9 -10  -1    6.30    5.00
   9 -10  -1    4.70    3.00
   9  10   1    6.70    3.30
   9 -10  -1    7.30    3.40
   0 -11  -1    3.90    2.50
   0  11   1    3.80    2.60
   0 -11   1    4.40    2.40
   0  11  -1    3.40    2.30
   0 -11  -1    0.70    1.60
  -1 -11  -1   90.89    7.10
   1 -11   1   74.19    5.90
  -1  11   1   89.79    6.40
   1 -11   1   78.09    6.70
   1  11  -1   82.89    6.40
   1 -11  -1   82.89    7.20
   1  11   1   81.49    6.40
   1 -11  -1   85.49    6.20
   1  11   1   85.09    7.70
  -1 -11   1   91.69    7.20
  -1  11  -1   83.89    6.20
   2 -11   1   40.40    5.70
   2 -11   1   46.40    5.40
   2  11  -1   56.49    6.00
   2  11  -1   48.30    5.60
  -2  11   1   46.60    5.00
  -2  11  -1   50.69    5.00
   2 -11  -1   40.40    4.90
   2  11   1   36.60    5.10
   2 -11  -1   56.39    6.70
   2  11   1   39.90    5.40
   3 -11   1   94.99    8.00
  -3  11   1   99.29    7.30
   3  11  -1  106.49    7.80
   3 -11   1   98.79    7.10
   3  11  -1  104.49    7.80
  -3  11  -1   89.89    6.10
   3  11   1   90.39    7.30
   3 -11  -1  108.69    8.20
   3 -11  -1   95.89    6.80
   3  11   1  101.49    9.60
   3  11   1  107.39    8.30
   4 -11   1   50.79    5.90
   4  11  -1   42.10    5.80
   4 -11   1   47.90    6.60
   4  11  -1   35.00    5.70
   4  11  -1   55.59    6.30
   4  11   1   43.50    5.90
   4 -11  -1   48.50    6.70
   4 -11  -1   59.19    6.40
   4  11   1   47.50    6.40
   4  11   1   57.29    7.00
   5 -11   1   22.00    4.20
   5  11  -1   22.10    4.50
   5  11  -1   21.70    4.70
   5 -11   1   28.90    4.80
   5  11  -1   23.50    4.70
   5 -11   1   27.70    5.40
   5  11   1   17.90    4.40
   5  11   1   16.80    4.60
   5 -11  -1   23.10    4.40
   5 -11  -1   17.10    4.60
   5  11   1   39.60    5.90
   6 -11   1   16.20    4.00
   6 -11   1   26.80    5.80
   6 -11   1   18.90    4.20
   6  11  -1   18.00    4.60
   6  11   1   17.40    4.30
   6  11   1   23.10    5.80
   6  11   1   22.60    4.80
   6 -11  -1   22.80    5.30
   6 -11  -1   23.20    4.50
   6 -11  -1   21.60    4.40
   7  11  -1   20.40    4.80
   7  11  -1   18.70    5.70
   7 -11   1   10.20    3.60
   7 -11   1   17.00    5.20
   7 -11   1   16.10    4.60
   7 -11  -1   19.20    5.70
   7  11   1    9.90    4.80
   7  11   1   12.30    4.30
   7 -11  -1   12.00    3.60
   7 -11  -1   18.30    4.60
   8  11  -1   22.40    5.10
   8 -11   1   20.90    5.20
   8  11  -1   10.90    5.30
   8 -11   1    5.70    5.00
   8 -11   1   19.10    4.80
   8 -11  -1   14.40    4.60
   8  11   1   13.40    4.40
   8 -11  -1   22.30    6.20
   8 -11  -1   14.80    4.20
   8  11   1   14.90    5.10
   9 -11   1    8.40    3.70
   9 -11   1   12.80    5.10
   9 -11   1   11.80    4.00
   9  11  -1   10.00    4.00
   9 -11   1   10.50    5.10
   9  11  -1   16.60    5.50
   9 -11  -1    8.60    5.00
   9  11   1    9.50    4.00
   9 -11  -1   10.10    4.30
   9 -11  -1   11.30    3.70
   9  11   1    6.00    4.00
   9 -11  -1    8.10    3.60
   0  12   1    5.50    3.00
   0  12   1    0.80    2.30
   0 -12  -1   -2.30    1.50
   0 -12  -1   -0.10    2.20
   0 -12   1    0.00    2.40
   0  12  -1    1.40    2.30
  -1 -12  -1   77.09    7.90
   1 -12   1   67.89    7.50
   1  12  -1   80.09    6.70
  -1  12   1   72.99    6.20
   1 -12   1   76.49    6.10
   1  12   1   69.89    7.20
  -1 -12   1   66.89    7.50
   1 -12  -1   74.29    7.00
   1 -12  -1   86.59    7.50
   1  12   1   72.69    7.70
  -1  12  -1   85.29    6.40
  -2 -12  -1   20.80    4.60
  -2  12   1   20.30    3.60
   2 -12   1   15.00    4.10
   2  12  -1   15.30    3.60
   2 -12   1   21.60    4.00
   2  12  -1   13.60    3.60
   2  12   1   20.50    4.60
  -2  12  -1   17.70    3.40
  -2 -12   1   18.60    4.20
   2  12   1   16.00    3.80
   2 -12  -1   19.00    3.70
   2 -12  -1   13.40    4.00
   3 -12   1    1.80    2.80
   3  12  -1   -1.80    2.30
   3  12  -1    6.60    3.00
   3 -12   1    1.00    2.00
   3 -12  -1    0.10    1.90
   3 -12  -1   -1.00    2.40
   3  12   1    1.80    3.20
   3  12   1    0.90    2.80
   3  12   1    8.40    4.90
   4  12  -1   68.19    7.50
   4  12  -1   76.79    8.20
   4 -12   1   79.09    7.80
   4 -12   1   80.99    8.90
   4  12  -1   82.19    8.10
   4 -12  -1   80.29    8.60
   4 -12  -1   89.39    8.20
   4  12   1   80.99    8.50
   4  12   1   80.39    8.40
   4  12   1   72.39    7.80
   5  12  -1   46.10    6.40
   5 -12   1   51.09    6.30
   5 -12   1   45.70    6.30
   5 -12   1   48.90    7.30
   5  12  -1   47.20    6.50
   5  12  -1   62.59    7.10
   5 -12  -1   56.39    7.50
   5  12   1   62.39    7.20
   5  12   1   57.99    7.30
   5 -12  -1   48.20    6.30
   5  12   1   46.40    6.50
   6 -12   1   62.79    7.60
   6 -12   1   57.89    7.90
   6 -12   1   58.59    7.30
   6  12  -1   58.09    7.40
   6  12   1   69.59    8.00
   6  12   1   57.79    8.00
   6 -12  -1   66.39    7.50
   6 -12  -1   58.89    7.00
   6 -12  -1   50.99    7.60
   6  12   1   62.29    7.40
   7 -12   1   26.80    6.00
   7 -12   1   26.80    5.20
   7  12  -1   22.90    6.30
   7 -12   1   30.20    5.70
   7  12  -1   29.00    5.50
   7  12   1   20.50    4.90
   7 -12  -1   17.10    4.50
   7  12   1   22.30    6.00
   7 -12  -1   21.60    5.80
   7 -12  -1   28.40    5.70
   8 -12   1    1.90    3.40
   8  12  -1    4.20    3.30
   8  12  -1   -1.80    4.20
   8 -12   1    1.00    2.70
   8 -12   1    6.40    4.80
   8 -12  -1    0.40    4.50
   8 -12  -1    3.70    3.50
   8  12   1    1.40    4.20
   8  12   1    5.90    3.80
   8 -12  -1    2.80    2.80
   0  13  -1    6.90    2.70
   0  13   1    5.70    2.80
   0  13   1    5.90    3.00
   0 -13   1    5.40    3.20
   0 -13  -1    5.30    3.10
  -1  13   1   42.20    5.50
   1 -13   1   38.30    5.50
   1  13  -1   42.30    5.80
   1  13  -1   48.10    6.30
   1 -13   1   46.80    6.50
  -1  13   1   45.20    6.10
  -1 -13  -1   39.00    6.00
  -1  13  -1   50.99    5.90
   1  13   1   33.50    5.70
  -1 -13   1   43.00    6.20
   1 -13  -1   43.40    6.40
   1  13   1   44.00    6.00
   1 -13  -1   31.30    4.70
  -2 -13  -1   41.90    6.20
   2 -13   1   44.40    6.50
  -2  13   1   40.10    5.20
   2  13  -1   52.29    6.50
   2  13  -1   42.40    6.00
   2 -13   1   35.90    5.30
  -2  13  -1   49.40    5.60
   2  13   1   46.30    6.30
   2  13   1   46.20    6.50
   2 -13  -1   41.00    5.50
   2 -13  -1   41.00    6.30
  -2 -13   1   49.00    6.70
   3  13  -1   39.90    6.20
   3 -13   1   52.69    6.40
   3 -13   1   56.49    7.30
   3  13  -1   48.70    7.70
   3  13  -1   46.50    6.40
   3 -13  -1   35.60    6.10
   3 -13  -1   40.70    5.60
   3  13   1   49.20    7.40
   3  13   1   53.09    7.20
   3  13   1   47.10    6.40
   4  13  -1    1.90    4.40
   4  13  -1   10.80    3.80
   4 -13   1   12.60    4.30
   4 -13   1    8.00    3.10
   4  13  -1   13.90    4.10
   4 -13  -1   17.60    5.10
   4  13   1    9.20    3.70
   4 -13  -1   13.00    3.50
   4  13   1    8.40    4.50
   4  13   1   10.60    4.30
   5 -13   1  118.89    9.30
   5  13  -1  104.29   10.10
   5 -13   1  113.49   11.40
   5 -13   1  128.39    9.40
   5  13  -1  124.29    9.70
   5 -13  -1  113.19    9.90
   5  13   1  123.79   11.30
   5  13   1  125.59   10.70
   5  13   1  121.09    9.50
   5 -13  -1  115.39    9.00
   6 -13   1    0.70    2.90
   6 -13   1    0.80    4.20
   6  13  -1    6.20    3.40
   6 -13   1    2.60    2.80
   6  13   1    1.10    4.80
   6 -13  -1    3.80    2.90
   6  13   1    8.40    3.70
   6 -13  -1    3.70    3.30
   6 -13  -1    7.30    4.20
   7 -13   1   17.30    5.40
   7 -13   1   27.20    5.40
   7  13  -1   21.60    5.30
   7 -13   1   21.40    5.20
   7  13  -1   21.50    6.30
   7 -13  -1   28.30    6.50
   7  13   1   20.70    5.30
   7 -13  -1   24.00    5.30
   7 -13  -1   18.90    5.10
   7  13   1   17.50    5.70
   0 -14  -1  116.09    9.60
   0  14  -1  127.09    9.50
   0  14   1  110.39    8.60
   0 -14   1  106.39   10.60
   0  14  -1  104.89    8.40
   0  14   1  120.49    9.80
   1  14  -1   92.79    9.00
  -1  14   1   87.49    9.10
  -1 -14  -1   94.29    9.60
  -1  14   1   89.59    7.40
   1 -14   1   76.29    9.00
   1  14  -1   99.39    9.50
   1 -14  -1   94.99    7.60
   1 -14  -1  100.59   10.40
   1  14   1  102.49    8.50
  -1 -14   1  103.59    8.70
   1  14   1   96.39    9.80
  -1  14  -1   85.49    8.40
  -2 -14  -1   48.50    7.20
   2  14  -1   41.50    6.20
   2 -14   1   35.60    5.50
   2  14  -1   33.20    5.70
  -2  14   1   24.80    5.10
   2 -14   1   39.90    6.80
   2  14   1   39.60    6.60
   2  14   1   35.90    6.00
   2 -14  -1   32.40    6.20
   2 -14  -1   32.60    5.20
  -2 -14   1   25.50    5.20
   3  14  -1   50.19    8.30
   3 -14   1   69.59    7.90
   3  14  -1   58.09    7.40
  -3 -14  -1   54.69    7.80
   3 -14   1   45.20    7.40
   3  14  -1   59.59    7.60
  -3  14   1   56.89    7.20
   3 -14  -1   61.69    8.40
  -3 -14   1   47.40    7.20
   3  14   1   64.59    7.90
   3  14   1   71.29    8.50
   3 -14  -1   59.59    7.00
   3  14   1   60.39    8.70
   4  14  -1   41.80    6.90
   4 -14   1   29.90    5.40
   4  14  -1   41.10    7.40
   4  14  -1   37.10    6.40
   4 -14   1   37.20    6.90
   4  14   1   42.30    7.30
   4 -14  -1   43.20    6.50
   4  14   1   35.40    6.50
   4 -14  -1   36.80    7.10
   4  14   1   27.90    5.50
   5 -14   1   29.80    5.80
   5 -14   1   28.00    5.80
   5 -14   1   35.50    6.90
   5  14  -1   37.10    6.50
   5 -14  -1   27.80    5.50
   5  14   1   33.30    6.60
   5  14   1   32.20    6.30
   5  14   1   31.50    6.50
   5 -14  -1   26.80    6.40
   6 -14   1    3.50    3.70
   6  14  -1   -1.40    2.70
   6 -14   1    2.30    4.30
   6 -14   1   -1.70    2.30
   6 -14  -1    2.60    3.20
   6 -14  -1   -0.30    3.70
   6  14   1   -5.90    4.40
   6 -14  -1    5.80    4.00
   6  14   1    4.60    3.40
   0  15   1   31.10    5.40
   0  15  -1   20.10    4.80
   0  15   1   17.90    4.90
   0 -15  -1   24.80    5.90
   0 -15   1   27.60    5.80
   0  15  -1   24.40    5.10
  -1  15   1   18.20    5.20
  -1 -15  -1   11.70    4.30
   1 -15   1   10.30    4.60
   1  15  -1    4.30    3.10
   1  15  -1    9.50    4.10
  -1  15   1   17.00    4.40
  -1 -15   1   14.70    4.80
  -1  15  -1    8.50    3.40
  -1  15  -1   16.60    4.30
   1 -15  -1   15.80    5.10
   1  15   1    6.00    3.50
   1  15   1   16.30    4.80
   2 -15   1   44.60    6.60
  -2  15   1   43.50    6.90
   2  15  -1   40.90    6.60
   2  15  -1   35.50    6.50
  -2 -15  -1   31.70    6.30
   2 -15   1   45.80    7.10
  -2 -15   1   30.60    6.20
   2 -15  -1   31.30    5.60
   2 -15  -1   48.60    7.50
   2  15   1   37.30    6.20
   2  15   1   51.99    7.80
   3  15  -1   65.29    8.20
   3  15  -1   52.19    8.40
   3 -15   1   60.79    8.70
  -3 -15  -1   63.69    8.50
   3  15  -1   61.39    8.20
   3 -15   1   46.20    6.70
  -3  15   1   51.39    7.20
   3  15   1   61.69    8.70
  -3 -15   1   63.29    8.30
   3  15   1   72.29    8.50
   3  15   1   49.20    8.60
   3 -15  -1   61.39    7.40
   3 -15  -1   60.49    8.60
   4 -15   1   45.90    6.90
   4 -15   1   48.30    7.90
  -4 -15  -1   40.30    6.90
   4  15  -1   37.70    7.10
   4  15  -1   41.90    7.70
  -4  15   1   47.10    6.90
   4  15  -1   43.70    7.10
   4 -15  -1   51.99    8.00
   4  15   1   51.79    7.70
  -4 -15   1   41.00    7.00
   4  15   1   39.90    7.70
   4 -15  -1   45.40    6.90
   4  15   1   40.30    7.20
   0  16   1    6.90    3.70
   0  16  -1    4.00    3.30
   0  16   1   11.70    4.90
   0 -16   1    0.30    3.50
   0  16  -1    8.90    3.90
   0 -16  -1    5.80    3.90
   1  16  -1   14.10    4.80
  -1  16   1   17.20    5.50
   1 -16   1   14.50    4.90
  -1 -16  -1   20.00    5.40
   1  16  -1   20.60    4.90
   1  16   1   22.30    5.20
   1 -16  -1   11.80    4.70
  -1 -16   1   13.20    4.90
   1  16   1   13.40    5.40
  -1  16  -1   29.20    5.70
   2  16  -1    6.10    3.50
  -2  16   1    8.60    4.70
  -2 -16  -1    2.50    3.00
   2 -16   1   10.40    4.70
   2  16  -1   10.20    4.50
   2 -16  -1    1.10    3.20
   2  16   1    0.20    3.60
  -2  16  -1   11.40    4.00
  -2 -16   1    4.10    3.60
   2  16   1    3.60    3.20
   2  16   1    1.40    6.60
   0   0   2  206.78    7.20
   0   0   2  217.48    7.30
   0   0   2  209.78    7.20
   0   0  -2  213.08    7.30
   0   0   2  228.78    7.60
   1   0  -2  143.99    5.30
   1   0   2  129.39    5.00
   1   0   2  143.69    5.10
  -1   0   2  136.59    4.70
   1   0  -2  139.09    5.00
  -1   0  -2  132.79    4.70
   1   0   2  140.59    5.00
   2   0  -2 9387.96  312.27
   2   0  -2 9787.12  313.87
   2   0   2 9999.00  313.57
   2   0   2 9540.35  313.17
   2   0  -2 9995.10  315.47
   2   0   2 9731.23  313.87
   2   0  -2 9879.91  313.67
   2   0   2 9571.24  312.47
   2   0   2 9848.01  312.57
   2   0   2 9789.22  313.07
   2   0   2 9817.02  312.57
  -2   0   2 9696.53  310.77
   2   0   2 9867.61  312.47
   2   0  -2 9815.42  314.37
   3   0   2  109.39    4.80
   3   0   2  115.49    5.30
   3   0  -2  118.19    5.00
   3   0  -2  116.49    5.70
   3   0   2  125.09    4.90
   3   0  -2  128.79    4.60
   3   0   2  117.89    5.30
   3   0   2  126.19    5.30
   3   0  -2  120.29    4.80
   3   0   2  106.79    5.30
   3   0   2  111.99    5.40
   3   0  -2  117.69    5.60
   3   0   2  123.39    5.00
   3   0  -2  114.39    5.30
   4   0  -2    3.30    1.10
   4   0   2    0.10    1.30
   4   0   2    2.10    1.00
   4   0   2    2.70    1.20
   4   0  -2    3.30    0.80
   4   0  -2    0.40    1.40
   4   0  -2    0.70    1.50
   4   0   2    1.50    1.00
   4   0  -2    2.10    1.30
   4   0   2    0.70    1.40
   4   0  -2    2.30    0.90
   4   0   2    1.30    1.40
   4   0   2    2.00    1.10
   4   0   2    2.10    1.10
   5   0   2  260.57   10.10
   5   0  -2  268.87   11.40
   5   0  -2  276.37   10.10
   5   0   2  281.37   11.50
   5   0   2  267.47   10.90
   5   0   2  275.77   10.80
   5   0   2  280.17   10.30
   5   0  -2  275.27    9.90
   5   0   2  271.07   11.60
   5   0  -2  270.17   10.70
   5   0   2  275.07   11.00
   5   0  -2  278.77   11.50
   5   0   2  269.17   11.20
   5   0  -2  268.57   11.50
   6   0  -2  466.85   17.30
   6   0   2  448.36   17.20
   6   0  -2  482.35   16.10
   6   0   2  448.86   16.30
   6   0  -2  468.15   16.30
   6   0   2  481.05   17.70
   6   0  -2  464.05   18.10
   6   0   2  469.75   18.20
   6   0   2  446.96   18.20
   6   0  -2  448.86   18.20
   6   0   2  458.95   17.40
   6   0   2  446.76   16.40
   6   0   2  469.85   18.00
   6   0  -2  449.66   18.20
   7   0   2  257.17   11.40
   7   0  -2  255.37   12.30
   7   0  -2  258.47   11.60
   7   0   2  265.37   12.30
   7   0  -2  273.47   12.70
   7   0  -2  268.27   10.20
   7   0  -2  258.27   12.20
   7   0   2  283.57   11.30
   7   0   2  243.98   12.10
   7   0   2  266.67   10.20
   7   0   2  270.67   12.60
   8   0   2   91.49    6.70
   8   0  -2  104.79    6.90
   8   0  -2   96.39    6.60
   8   0   2   88.39    6.00
   8   0  -2   98.59    7.20
   8   0   2   99.19    7.40
   8   0   2   89.89    7.90
   8   0  -2   92.49    6.80
   9   0   2   45.70    5.70
   9   0  -2   39.60    5.10
   9   0   2   41.40    4.80
   9   0  -2   47.20    6.00
   9   0  -2   38.70    5.30
   9   0   2   32.40    5.10
   9   0   2   44.30    5.90
   9   0  -2   39.50    5.60
  10   0   2   15.40    4.60
  10   0  -2    9.80    3.30
  10   0  -2    6.50    3.30
  10   0  -2   15.20    3.70
  10   0  -2    1.00    3.50
  10   0   2    6.40    2.90
  10   0   2   11.50    3.00
  10   0   2    6.60    3.30
  11   0   2   19.10    5.20
  11   0   2   12.90    4.20
  11   0  -2   16.20    4.00
  11   0  -2   11.90    4.10
  11   0  -2   18.80    4.90
  12   0   2   12.20    4.40
  12   0  -2    7.30    3.90
  12   0  -2   10.30    3.50
  12   0  -2   13.20    4.70
  12   0   2   12.70    5.10
   0   1   2 1092.09   35.00
   0   1  -2 1070.19   35.30
   0   1   2 1080.19   35.50
   0   1   2 1110.99   35.10
   0  -1  -2 1055.09   35.00
   0  -1   2 1151.18   35.40
   0   1   2 1129.09   35.70
   0  -1   2 1087.99   35.40
   1  -1   2 1043.70   39.90
   1  -1   2 1236.78   40.20
   1  -1   2 1302.77   40.20
  -1   1   2 1276.67   40.10
   1  -1   2 1254.47   40.10
   1   1  -2 1296.17   40.20
   1  -1   2 1276.67   40.10
   1   1   2 1233.58   41.10
   1   1   2 1288.07   41.20
   1  -1  -2 1303.77   41.20
   1  -1  -2 1284.27   41.00
  -1   1  -2 1081.29   40.50
   1   1   2 1287.87   41.10
   1   1   2 1345.87   41.30
   1   1   2 1326.77   41.00
   2  -1   2  292.57   10.10
   2  -1   2  279.17   10.30
   2  -1   2  329.97   10.70
   2  -1   2  275.67   10.00
   2  -1   2  285.17   10.20
   2  -1   2  302.87   10.30
   2  -1   2  247.28    9.70
   2  -1   2  272.37   10.00
   2   1  -2  287.47   10.00
   2   1   2  310.27   10.70
   2  -1  -2  293.77   10.30
   2  -1  -2  286.77   10.70
   2   1   2  310.67   10.60
   2   1   2  309.77   10.20
   2  -1  -2  279.37   10.90
   2   1   2  303.57   10.80
   2  -1  -2  289.37   10.30
   2   1   2  290.97   10.60
   2   1   2  299.47   10.70
   2   1   2  299.57   10.60
   3  -1   2 2058.89   66.19
   3  -1   2 2051.59   65.79
   3   1  -2 1976.60   65.99
   3   1  -2 2079.49   65.49
   3   1  -2 2048.40   65.39
   3  -1   2 1973.40   66.39
   3  -1   2 2051.49   65.89
   3   1  -2 1965.80   66.19
   3   1  -2 1995.60   65.49
   3  -1   2 2032.60   65.49
   3  -1   2 2029.70   65.69
   3   1  -2 2058.69   66.39
   3  -1   2 2023.40   65.89
   3  -1   2 2033.40   65.19
   3  -1   2 1985.20   66.09
   3  -1  -2 2054.99   66.09
   3   1   2 2018.60   66.39
   3   1   2 2035.90   66.49
   3   1   2 1993.50   65.99
   3  -1  -2 2079.29   66.59
   3   1   2 2021.10   66.49
   3  -1  -2 2052.09   66.99
   3  -1  -2 2044.80   66.79
   3   1   2 2071.79   66.09
   3   1   2 1996.70   66.59
   3   1   2 2049.59   66.29
   3  -1  -2 2080.09   65.89
   3  -1  -2 2049.89   66.79
   3   1   2 2040.10   66.19
   4   1  -2  221.08    7.80
   4   1  -2  210.18    8.90
   4   1  -2  217.38    8.40
   4  -1   2  213.78    7.80
   4   1  -2  197.68    9.00
   4  -1   2  208.68    8.90
   4  -1   2  195.98    8.70
   4  -1   2  209.58    8.50
   4  -1   2  210.08    8.10
   4   1  -2  208.48    9.10
   4  -1   2  204.58    8.40
   4   1  -2  215.58    8.10
   4   1  -2  215.68    8.10
   4  -1   2  209.88    8.90
   4   1   2  214.48    8.50
   4  -1  -2  204.68    7.20
   4  -1  -2  213.88    9.00
   4   1   2  206.88    8.60
   4   1   2  214.98    8.30
   4   1   2  205.78    8.70
   4  -1  -2  226.78    7.80
   4  -1  -2  180.68    9.20
   4  -1  -2  207.08    8.80
   4   1   2  214.88    9.00
   4   1   2  212.38    8.30
   4  -1  -2  221.18    9.10
   4  -1  -2  211.38    8.30
   4   1   2  213.48    8.80
   4   1   2  221.58    7.70
   4   1   2  180.18    7.90
   5  -1   2   65.19    3.50
   5   1  -2   69.59    4.50
   5   1  -2   80.69    3.80
   5  -1   2   74.79    4.70
   5  -1   2   65.29    4.50
   5  -1   2   65.99    4.20
   5  -1   2   69.79    3.70
   5   1  -2   70.49    5.00
   5  -1   2   69.59    4.60
   5  -1   2   70.49    4.20
   5   1  -2   67.29    5.00
   5   1  -2   75.09    3.80
   5   1  -2   70.49    3.70
   5   1  -2   69.39    4.40
   5   1   2   68.89    4.30
   5  -1  -2   76.49    3.00
   5  -1  -2   66.49    4.50
   5   1   2   67.79    3.70
   5  -1  -2   62.49    5.10
   5   1   2   66.29    4.70
   5   1   2   65.59    4.10
   5   1   2   64.79    4.70
   5  -1  -2   73.59    4.80
   5   1   2   66.19    3.90
   5   1   2   71.29    3.40
   5  -1  -2   68.39    4.80
   5  -1  -2   71.79    3.50
   5   1   2   71.29    4.50
   5  -1  -2   70.79    4.30
   6  -1   2  231.68    9.00
   6   1  -2  227.58   10.80
   6  -1   2  219.98   10.40
   6  -1   2  225.58    9.80
   6   1  -2  214.98    9.80
   6  -1   2  234.18   10.40
   6   1  -2  225.38    9.00
   6   1  -2  230.58   10.60
   6  -1   2  211.28   10.40
   6   1  -2  228.58   10.50
   6   1  -2  230.48    9.00
   6  -1   2  230.68    8.70
   6  -1   2  219.68    9.80
   6   1   2  209.18    9.50
   6   1   2  222.28   10.20
   6  -1  -2  228.98    8.10
   6  -1  -2  211.88   10.30
   6   1   2  222.18    8.60
   6  -1  -2  215.38    9.70
   6  -1  -2  207.58   10.20
   6   1   2  215.78   10.10
   6  -1  -2  213.18    8.40
   6   1   2  227.18    9.60
   6  -1  -2  217.68   10.20
   6   1   2  210.98   10.30
   6   1   2  234.18    9.30
   7   1  -2   29.30    4.10
   7  -1   2   25.30    3.90
   7  -1   2   24.00    4.10
   7   1  -2   32.90    4.60
   7   1  -2   32.70    2.90
   7  -1   2   21.30    3.40
   7  -1   2   31.90    3.80
   7   1  -2   16.30    3.40
   7   1  -2   34.00    3.10
   7   1  -2   24.30    3.80
   7  -1   2   33.80    3.80
   7   1   2   25.90    2.50
   7  -1  -2   24.20    2.30
   7   1   2   25.80    4.30
   7   1   2   24.70    3.30
   7   1   2   26.40    3.50
   7   1   2   27.60    3.70
   7   1   2   29.60    3.30
   7   1   2   23.10    3.90
   7  -1  -2   22.10    3.70
   7  -1  -2   30.00    4.10
   7  -1  -2   26.80    4.00
   7  -1  -2   27.20    3.80
   8   1  -2    5.50    2.50
   8  -1   2    6.80    2.80
   8   1  -2    1.20    1.70
   8  -1   2    9.60    3.60
   8  -1   2    5.40    2.40
   8   1  -2    5.70    3.00
   8  -1   2    8.30    2.30
   8   1  -2    5.80    3.20
   8  -1  -2    3.80    2.80
   8   1   2   12.70    2.90
   8   1   2   10.80    2.60
   8   1   2    4.90    2.30
   8  -1  -2    5.60    2.50
   8   1   2    3.30    2.70
   8   1   2   12.20    3.70
   8  -1  -2    6.00    2.60
   8  -1  -2   10.00    3.20
   9   1  -2    4.60    2.40
   9  -1   2    2.10    1.90
   9   1  -2    1.30    2.30
   9  -1   2    0.40    2.00
   9   1  -2    4.50    2.90
   9   1  -2    5.80    3.30
   9  -1   2    1.20    2.50
   9  -1   2   -1.90    2.70
   9  -1  -2    0.90    2.60
   9  -1  -2    0.70    2.30
   9   1   2    5.20    3.60
   9  -1  -2    0.50    1.70
   9   1   2    0.20    2.00
   9   1   2    4.90    2.30
   9  -1  -2    1.50    2.00
   9   1   2    1.10    2.60
  10   1  -2    6.30    2.70
  10   1  -2    2.10    2.60
  10  -1   2    4.20    2.20
  10  -1   2    5.10    2.90
  10   1  -2    4.20    3.40
  10   1  -2    1.40    3.20
  10  -1   2    8.60    3.90
  10  -1   2    4.60    3.70
  10   1   2    5.90    3.50
  10   1   2    3.80    3.20
  10   1   2    7.70    2.50
  10   1   2    2.90    2.50
  10  -1  -2    8.70    3.80
  10  -1  -2    4.20    3.30
  10  -1  -2    1.80    2.50
  10  -1  -2    8.10    3.10
  11  -1   2   14.40    4.50
  11  -1   2   18.00    4.00
  11   1  -2   12.30    4.10
  11  -1   2   11.40    4.30
  11   1  -2   25.20    4.90
  11   1  -2   14.10    4.60
  11  -1  -2    9.60    3.50
  11  -1  -2   14.90    4.30
  11   1   2   17.20    4.40
  11   1   2    6.50    4.30
  11   1   2   14.40    4.60
  11  -1  -2   16.20    4.60
  12  -1   2   42.40    7.00
  12   1  -2   45.60    6.40
  12   1  -2   46.50    7.10
  12  -1   2   37.60    6.80
  12   1  -2   36.70    6.70
  12   1   2   34.40    6.70
  12  -1  -2   25.80    5.90
  12   1   2   36.60    7.00
  12  -1  -2   40.60    6.30
  12  -1  -2   38.60    6.70
   0  -2   2 4894.41  159.38
   0   2   2 4951.60  158.88
   0  -2   2 4968.60  159.08
   0   2   2 5017.00  158.78
   0   2  -2 4932.11  158.78
   0  -2  -2 4918.81  159.08
   1  -2   2 2029.20   66.99
   1  -2   2 2056.19   66.79
  -1   2   2 2052.69   66.59
   1   2  -2 2038.80   66.89
   1  -2   2 2062.09   66.99
   1  -2   2 2098.29   66.79
   1  -2   2 2196.78   67.09
   1   2   2 2086.69   66.79
   1   2   2 2040.20   66.69
   1   2   2 2092.39   66.79
   1  -2  -2 1976.40   66.69
  -1   2  -2 2103.89   65.99
   1  -2  -2 2071.59   66.49
   2  -2   2   62.79    3.20
   2   2  -2   58.19    3.10
   2  -2   2   56.29    3.10
   2  -2   2   53.79    2.90
   2  -2   2   57.49    2.90
   2  -2   2   51.89    3.30
   2   2  -2   57.59    2.90
   2  -2  -2   56.79    2.90
   2  -2  -2   58.39    3.10
   2   2   2   53.29    3.20
   2  -2  -2   62.79    3.00
   2   2   2   58.99    3.50
   2  -2  -2   55.69    3.20
   2   2   2   52.89    3.30
   2   2   2   61.29    3.60
   2   2   2   53.29    3.50
   2  -2  -2   65.29    3.60
   2  -2  -2   56.09    2.40
   3  -2   2   61.49    2.80
   3  -2   2   59.99    3.60
   3  -2   2   68.89    3.80
   3   2  -2   62.39    3.40
   3   2  -2   62.09    3.30
   3   2  -2   63.29    2.80
   3  -2   2   61.39    3.60
   3   2  -2   58.49    3.50
   3   2  -2   65.09    3.50
   3  -2   2   78.79    4.50
   3   2  -2   59.59    2.90
   3  -2   2   59.89    3.30
   3  -2   2   64.89    3.50
   3   2   2   61.59    3.30
   3   2   2   58.89    3.70
   3   2   2   57.99    3.30
   3  -2  -2   59.69    3.40
   3   2   2   65.09    4.00
   3  -2  -2   55.29    3.60
   3  -2  -2   61.59    3.00
   3  -2  -2   58.79    4.00
   3   2   2   65.69    3.60
   3   2   2   68.89    4.00
   3  -2  -2   60.29    3.50
   3  -2  -2   63.09    3.40
   3   2   2   59.99    3.50
   4   2  -2   77.69    4.40
   4  -2   2   80.29    4.70
   4   2  -2   82.29    4.00
   4   2  -2   72.79    4.00
   4   2  -2   77.59    5.00
   4  -2   2   73.29    4.60
   4  -2   2   71.09    4.00
   4  -2   2   93.19    3.40
   4   2  -2   82.59    5.20
   4  -2   2   70.79    4.90
   4   2  -2   75.89    3.60
   4   2  -2   79.19    4.30
   4  -2   2   71.89    4.50
   4   2  -2   75.39    3.20
   4  -2   2   72.69    4.20
   4   2   2   77.99    4.30
   4  -2  -2   80.49    4.70
   4   2   2   72.39    4.70
   4   2   2   70.49    4.10
   4  -2  -2   74.19    4.30
   4   2   2   81.09    4.20
   4  -2  -2   79.59    4.60
   4  -2  -2   79.19    3.70
   4   2   2   78.99    3.80
   4   2   2   83.09    4.90
   4  -2  -2   82.39    5.30
   4  -2  -2   85.09    4.60
   4   2   2   79.09    4.30
   4   2   2   82.99    4.50
   5  -2   2  442.86   16.90
   5   2  -2  466.05   16.40
   5  -2   2  444.76   17.00
   5  -2   2  458.95   17.60
   5   2  -2  462.15   17.60
   5   2  -2  444.66   17.20
   5   2  -2  447.86   16.70
   5   2  -2  456.15   16.50
   5  -2   2  446.46   17.40
   5  -2   2  416.66   15.20
   5  -2   2  515.05   18.40
   5   2  -2  464.75   14.80
   5   2  -2  461.65   15.90
   5   2  -2  470.45   17.90
   5  -2   2  426.96   16.50
   5   2   2  460.25   16.60
   5  -2  -2  446.16   15.50
   5   2   2  438.56   16.40
   5   2   2  439.36   16.00
   5   2   2  464.75   17.50
   5  -2  -2  458.55   17.30
   5   2   2  431.56   16.50
   5   2   2  464.05   17.30
   5  -2  -2  451.05   16.60
   5   2   2  452.05   15.90
   5   2   2  444.56   16.90
   5  -2  -2  458.35   17.50
   5  -2  -2  435.36   17.90
   5  -2  -2  454.85   17.10
   6   2  -2   53.29    3.80
   6   2  -2   63.89    5.70
   6   2  -2   57.69    5.30
   6   2  -2   60.69    3.70
   6  -2   2   57.99    4.00
   6  -2   2   53.69    4.20
   6   2  -2   56.89    3.70
   6   2  -2   66.09    5.00
   6  -2   2   58.09    5.00
   6  -2   2   54.29    5.10
   6   2  -2   47.10    4.60
   6  -2   2   51.89    4.90
   6   2   2   51.39    5.10
   6  -2  -2   58.19    5.10
   6   2   2   52.49    4.10
   6  -2  -2   62.39    4.60
   6  -2  -2   40.40    5.20
   6  -2  -2   48.80    4.80
   6   2   2   52.09    4.40
   6  -2  -2   55.29    3.10
   6   2   2   53.69    3.60
   6   2   2   54.79    4.20
   6  -2  -2   62.89    4.70
   6   2   2   57.09    5.50
   7   2  -2  608.54   21.90
   7  -2   2  603.74   22.50
   7   2  -2  601.74   21.60
   7  -2   2  622.14   23.80
   7  -2   2  612.44   22.80
   7  -2   2  604.04   23.60
   7   2  -2  603.54   21.40
   7  -2   2  603.44   23.10
   7   2  -2  599.14   22.60
   7   2  -2  607.94   23.40
   7   2  -2  585.94   23.30
   7   2  -2  618.54   23.90
   7   2   2  597.74   23.70
   7   2   2  590.24   23.10
   7   2   2  594.04   22.20
   7  -2  -2  617.44   23.40
   7  -2  -2  590.64   22.50
   7   2   2  621.54   22.10
   7   2   2  616.64   22.40
   7  -2  -2  579.74   23.60
   7   2   2  594.44   21.70
   7   2   2  617.74   23.40
   7  -2  -2  616.34   23.20
   8  -2   2   23.30    3.70
   8  -2   2   22.20    4.00
   8   2  -2   22.30    3.90
   8   2  -2   24.30    4.20
   8   2  -2   33.00    5.10
   8  -2   2   17.00    4.00
   8   2  -2   18.60    2.60
   8  -2   2   28.10    4.40
   8   2  -2   17.60    3.30
   8  -2  -2   19.90    3.80
   8  -2  -2   14.30    3.40
   8   2   2   19.10    4.30
   8  -2  -2   18.60    3.60
   8  -2  -2   17.10    3.50
   8   2   2   27.40    4.10
   8   2   2   27.10    4.10
   8   2   2   27.20    4.80
   8   2   2   25.70    3.70
   8   2   2   21.10    3.30
   9   2  -2   61.59    6.20
   9   2  -2   53.89    6.10
   9  -2   2   72.39    5.60
   9  -2   2   57.59    6.60
   9   2  -2   62.49    6.30
   9   2  -2   61.69    6.90
   9  -2   2   59.59    6.40
   9  -2   2   71.09    7.20
   9   2   2   65.49    7.00
   9  -2  -2   71.99    7.00
   9   2   2   78.49    7.90
   9   2   2   61.39    6.60
   9   2   2   61.69    5.80
   9  -2  -2   59.69    6.80
   9  -2  -2   68.39    7.30
   9  -2  -2   62.49    6.30
   9   2   2   69.99    5.60
  10   2  -2   28.90    4.90
  10  -2   2   28.50    5.30
  10  -2   2   38.80    5.10
  10   2  -2   31.10    5.80
  10  -2   2   26.60    5.20
  10   2  -2   30.00    5.50
  10   2  -2   21.80    4.40
  10  -2  -2   24.50    4.70
  10  -2  -2   29.50    4.90
  10  -2  -2   34.50    5.20
  10   2   2   30.00    5.00
  10   2   2   27.30    5.50
  10  -2  -2   29.80    5.10
  10   2   2   28.80    5.50
  11  -2   2   60.69    7.90
  11   2  -2   67.39    7.80
  11  -2   2   55.69    6.60
  11   2  -2   50.79    6.40
  11  -2   2   52.49    7.30
  11   2  -2   49.50    7.30
  11  -2  -2   64.29    7.30
  11  -2  -2   44.00    6.70
  11   2   2   53.59    6.80
  11   2   2   47.70    7.00
  11  -2  -2   50.99    7.00
  11   2   2   38.60    6.20
  11  -2  -2   54.59    6.70
  12  -2   2    6.40    4.10
  12  -2   2    7.60    4.80
  12   2  -2    1.30    3.80
  12   2  -2    6.70    3.60
  12   2   2   10.10    4.20
  12   2   2    0.70    4.70
  12  -2  -2    1.40    3.20
  12  -2  -2    5.00    4.00
  12  -2  -2    9.40    3.60
   0   3   2  468.35   16.60
   0   3   2  472.35   16.40
   0  -3   2  501.95   16.50
   0  -3   2  471.15   16.00
   0   3  -2  468.15   16.20
  -1  -3  -2  198.18    6.90
   1  -3   2  196.98    7.10
   1  -3   2  190.68    7.50
  -1   3   2  186.18    7.10
   1   3  -2  194.78    7.40
   1  -3   2  185.88    7.10
   1  -3   2  200.38    7.70
   1   3   2  198.58    7.80
   1  -3  -2  192.18    7.80
   1  -3  -2  201.58    7.50
   1  -3  -2  192.98    6.50
  -1   3  -2  202.68    7.10
   1   3   2  188.08    7.90
   2  -3   2   22.20    2.20
   2  -3   2   19.60    2.00
   2   3  -2   17.60    2.00
  -2   3   2   19.80    1.50
   2  -3   2   19.10    2.00
   2   3  -2   20.10    2.00
   2  -3   2   22.80    2.50
   2  -3   2   19.00    1.70
   2  -3  -2   16.80    1.70
   2   3   2   14.00    1.90
   2  -3  -2   16.50    1.70
   2   3   2   12.70    2.20
   2   3   2   16.70    2.50
   2  -3  -2   16.70    1.90
   2  -3  -2   17.90    2.30
   2  -3  -2   16.20    1.00
   2  -3  -2   18.30    1.80
   3  -3   2  300.97   11.80
   3  -3   2  301.77   11.80
   3   3  -2  320.57   11.10
   3   3  -2  321.07   11.20
   3   3  -2  318.07   11.70
   3  -3   2  310.57   12.00
   3   3  -2  327.97   11.70
   3  -3   2  308.87   11.40
   3   3  -2  307.57   11.90
   3   3   2  311.47   11.40
   3  -3  -2  316.87   11.30
   3  -3  -2  321.57   11.00
   3  -3  -2  324.17   12.10
   3   3   2  325.47   12.40
   3  -3  -2  314.47   12.20
   3   3   2  306.77   12.00
   3  -3  -2  317.97   11.80
   3  -3  -2  340.27   12.80
   3   3   2  298.97   12.00
   3   3   2  314.67   12.30
   3   3   2  315.07   11.90
   4  -3   2  801.12   28.50
   4  -3   2  804.02   28.60
   4   3  -2  831.72   28.50
   4  -3   2  819.22   28.00
   4   3  -2  852.91   27.50
   4   3  -2  832.12   28.50
   4  -3   2  824.92   28.90
   4   3  -2  824.52   28.20
   4  -3   2  813.12   29.40
   4   3  -2  849.02   27.50
   4   3  -2  810.02   29.40
   4  -3   2  834.72   29.00
   4   3   2  821.12   27.80
   4  -3  -2  793.62   27.80
   4  -3  -2  822.52   27.00
   4  -3  -2  802.02   28.40
   4   3   2  807.02   27.50
   4   3   2  804.02   28.10
   4   3   2  793.12   28.20
   4   3   2  800.32   27.70
   4   3   2  806.02   27.70
   4  -3  -2  846.42   28.10
   4  -3  -2  823.72   28.40
   4   3   2  808.12   28.50
   4  -3  -2  777.72   26.90
   4  -3  -2  818.52   29.00
   5   3  -2  102.99    4.70
   5   3  -2   95.59    5.40
   5   3  -2   89.79    4.10
   5  -3   2  100.69    5.70
   5   3  -2   91.29    5.10
   5  -3   2   90.69    5.70
   5   3  -2   87.49    6.10
   5   3  -2   95.89    5.00
   5  -3   2   79.29    6.00
   5  -3   2   90.89    5.60
   5   3  -2   92.79    6.20
   5  -3   2   97.79    5.10
   5   3  -2  102.79    5.70
   5  -3   2   95.39    5.40
   5   3   2  108.49    5.40
   5   3   2  103.89    5.60
   5  -3  -2   96.09    4.50
   5   3   2   95.39    6.20
   5  -3  -2   94.79    6.50
   5  -3  -2   93.89    5.80
   5  -3  -2   92.29    5.60
   5   3   2  100.59    5.40
   5   3   2  106.29    5.70
   5   3   2  101.89    6.30
   5   3   2  107.09    5.60
   5  -3  -2   98.59    5.70
   5  -3  -2   94.89    5.40
   6   3  -2  223.48    9.30
   6  -3   2  216.88   11.20
   6   3  -2  213.58    8.70
   6  -3   2  206.28   10.20
   6   3  -2  226.08    9.60
   6   3  -2  215.98   10.90
   6  -3   2  215.28    9.30
   6  -3   2  217.88   10.40
   6  -3   2  199.78    9.70
   6  -3   2  217.38   10.10
   6   3  -2  224.48   10.70
   6   3  -2  212.48    9.90
   6   3  -2  214.28   10.00
   6   3   2  210.68   10.70
   6  -3  -2  229.48   10.40
   6   3   2  218.88    9.80
   6  -3  -2  222.58   11.40
   6   3   2  210.38    9.60
   6   3   2  235.58   11.00
   6   3   2  237.68   10.20
   6  -3  -2  218.18   10.50
   6   3   2  225.78    9.70
   6   3   2  192.38    8.90
   6  -3  -2  224.68   10.50
   6  -3  -2  219.58    8.40
   6  -3  -2  222.28   10.00
   7   3  -2   56.29    5.50
   7   3  -2   53.39    4.20
   7   3  -2   52.09    3.90
   7  -3   2   47.40    4.80
   7   3  -2   49.10    3.70
   7  -3   2   50.39    5.20
   7  -3   2   46.10    5.20
   7  -3   2   51.99    4.70
   7   3  -2   57.59    4.60
   7  -3   2   53.59    6.40
   7  -3   2   48.80    5.20
   7   3  -2   50.59    5.70
   7   3  -2   51.49    6.00
   7  -3  -2   56.49    6.60
   7   3   2   46.00    4.50
   7   3   2   44.00    5.50
   7  -3  -2   50.59    5.20
   7  -3  -2   53.39    5.10
   7  -3  -2   48.00    5.20
   7   3   2   54.29    5.20
   7   3   2   39.10    5.20
   7   3   2   52.89    4.80
   7  -3  -2   47.70    5.20
   7   3   2   48.00    4.70
   8   3  -2  263.17   12.50
   8  -3   2  276.77   13.30
   8   3  -2  266.57   11.60
   8   3  -2  267.47   13.60
   8   3  -2  255.07   12.80
   8   3  -2  262.97   12.80
   8  -3   2  245.68   12.90
   8  -3   2  269.87   12.60
   8  -3   2  261.87   11.80
   8   3  -2  277.27   11.40
   8  -3   2  279.27   12.90
   8  -3  -2  261.77   12.90
   8   3   2  269.27   11.90
   8   3   2  281.17   12.90
   8   3   2  264.07   11.90
   8  -3  -2  284.87   13.50
   8   3   2  253.37   11.80
   8  -3  -2  266.47   12.40
   8  -3  -2  258.47   12.80
   8   3   2  253.77   13.40
   8   3   2  284.57   13.50
   9   3  -2    0.50    2.30
   9   3  -2    1.70    3.10
   9  -3   2    3.00    2.60
   9   3  -2    1.20    2.70
   9   3  -2    2.00    2.00
   9  -3   2    1.90    1.90
   9  -3   2    0.70    3.20
   9   3   2   -0.50    2.10
   9   3   2    5.00    3.10
   9  -3  -2    0.00    2.20
   9  -3  -2    2.30    2.20
   9   3   2   -5.30    2.70
   9  -3  -2    0.00    2.80
   9   3   2    0.80    1.90
   9  -3  -2   -2.50    2.20
   9   3   2    3.50    2.30
  10  -3   2   17.40    4.30
  10  -3   2   13.30    3.50
  10   3  -2   19.40    4.20
  10   3  -2   12.30    4.50
  10   3  -2   12.70    3.40
  10  -3   2   10.40    4.30
  10  -3  -2   17.40    4.10
  10   3   2   15.60    4.40
  10   3   2   13.00    4.80
  10   3   2   19.50    4.00
  10  -3  -2   15.00    3.70
  10  -3  -2   12.00    3.80
  10  -3  -2   10.70    3.50
  11  -3   2   24.10    5.50
  11   3  -2   16.10    4.80
  11  -3   2   14.30    4.50
  11   3  -2   18.90    4.30
  11  -3   2   13.90    3.70
  11   3  -2   18.40    4.20
  11  -3  -2   16.40    5.00
  11   3   2   17.50    5.30
  11   3   2   16.90    4.30
  11   3   2   15.10    4.70
  11  -3  -2   23.90    5.10
  11  -3  -2   19.80    4.40
  11  -3  -2   10.10    4.30
  12   3  -2   16.10    4.60
  12  -3   2   21.60    5.70
  12  -3   2   20.60    4.60
  12  -3   2   15.10    5.20
  12   3  -2   14.50    5.10
  12  -3  -2   26.20    5.60
  12  -3  -2   26.50    5.10
  12   3   2   24.20    5.90
  12   3   2   14.60    5.60
  12  -3  -2   20.20    5.30
   0  -4   2 1103.79   36.30
   0   4  -2 1134.99   36.90
   0   4  -2 1087.99   36.60
   0  -4  -2 1103.39   36.60
   0   4   2 1107.19   36.90
   0  -4   2 1137.99   37.00
   0  -4   2 1091.39   37.00
  -1  -4  -2  271.87    9.80
   1  -4   2  261.57   10.20
   1  -4   2  250.57   10.30
   1   4  -2  292.97   10.50
  -1   4   2  277.67   10.00
   1   4  -2  270.67   10.20
   1  -4   2  271.27    9.70
   1   4   2  256.87   10.10
   1  -4  -2  262.47   10.10
   1  -4  -2  243.88    9.60
  -1   4  -2  254.27    9.30
  -2   4   2   17.00    1.70
   2  -4   2   24.70    2.40
   2  -4   2   17.80    2.00
   2   4  -2   15.60    1.90
   2  -4   2   20.90    2.50
   2  -4   2   18.10    1.70
   2   4  -2   14.40    2.00
   2   4   2   16.60    2.30
   2  -4  -2   17.70    1.90
   2  -4  -2   17.00    2.30
   2  -4  -2   19.30    1.90
   2  -4  -2   19.80    2.20
   2   4   2   18.00    2.60
   2   4   2   15.20    2.40
   2  -4  -2   15.50    1.10
   3   4  -2  656.33   23.00
   3  -4   2  652.13   23.20
   3  -4   2  614.04   23.60
   3  -4   2  666.63   22.50
   3  -4   2  671.83   23.30
   3  -4   2  633.64   23.00
   3   4  -2  678.03   22.60
  -3   4   2  666.03   21.80
   3   4  -2  693.83   23.50
   3  -4  -2  652.03   21.60
   3   4   2  641.44   22.90
   3  -4  -2  676.13   22.90
   3  -4  -2  661.73   23.80
   3  -4  -2  640.94   22.10
   3   4   2  631.24   23.10
   3  -4  -2  659.53   22.60
   3   4   2  648.54   22.00
   3   4   2  659.63   23.20
   3  -4  -2  671.43   23.20
   3   4   2  641.54   23.40
   4   4  -2  164.48    7.00
   4  -4   2  161.98    7.10
   4  -4   2  172.08    7.90
   4  -4   2  167.58    6.00
   4   4  -2  166.78    7.00
   4   4  -2  166.78    7.40
   4  -4   2  176.98    7.90
   4   4  -2  175.08    7.90
   4  -4   2  163.38    8.40
   4   4  -2  174.88    7.50
   4  -4   2  166.78    7.80
   4  -4  -2  169.78    6.70
   4  -4  -2  186.78    8.10
   4  -4  -2  164.38    8.00
   4   4   2  176.58    8.00
   4   4   2  183.18    8.60
   4  -4  -2  173.38    7.00
   4   4   2  189.28    7.90
   4   4   2  177.28    7.30
   4  -4  -2  166.08    7.70
   4   4   2  176.18    8.10
   4  -4  -2  161.48    8.60
   4  -4  -2  159.78    7.60
   5   4  -2  127.99    5.80
   5  -4   2  119.79    6.90
   5  -4   2  122.79    6.00
   5  -4   2  106.89    6.60
   5   4  -2  128.39    6.30
   5   4  -2  113.69    7.50
   5  -4   2  126.59    7.70
   5  -4   2  126.49    6.60
   5   4  -2  122.09    6.30
   5   4  -2  127.99    5.80
   5   4  -2  121.39    6.50
   5  -4  -2  133.69    6.80
   5   4   2  131.19    6.70
   5   4   2  118.09    6.10
   5  -4  -2  129.39    6.90
   5   4   2  123.59    6.70
   5  -4  -2  120.79    7.70
   5   4   2  117.59    6.60
   5   4   2  125.89    6.70
   5  -4  -2  137.99    5.70
   5   4   2  127.19    7.40
   5   4   2  136.09    7.70
   5  -4  -2  130.29    5.70
   5  -4  -2  121.19    6.90
   5  -4  -2  133.29    6.70
   6  -4   2   57.19    3.90
   6   4  -2   47.80    4.50
   6   4  -2   60.49    4.20
   6  -4   2   53.89    5.30
   6  -4   2   63.29    4.60
   6   4  -2   54.89    3.80
   6   4  -2   57.69    5.80
   6  -4   2   38.90    5.50
   6  -4   2   54.69    5.10
   6   4  -2   51.79    4.20
   6   4  -2   55.29    5.90
   6   4   2   51.39    4.40
   6   4   2   57.49    4.70
   6   4   2   70.49    5.00
   6  -4  -2   56.99    5.10
   6   4   2   67.19    6.20
   6  -4  -2   63.79    5.40
   6   4   2   45.80    4.60
   6  -4  -2   53.59    5.30
   6  -4  -2   59.79    6.60
   6   4   2   50.69    4.00
   6  -4  -2   59.79    4.70
   6  -4  -2   63.09    3.50
   6   4   2   63.19    6.00
   7   4  -2   30.50    3.80
   7   4  -2   28.20    4.80
   7  -4   2   21.70    3.50
   7  -4   2   32.20    3.70
   7  -4   2   29.60    4.40
   7   4  -2   32.20    3.50
   7  -4   2   32.00    4.70
   7   4  -2   36.60    5.20
   7   4  -2   27.80    3.60
   7  -4   2   37.30    5.60
   7   4   2   31.80    4.10
   7  -4  -2   38.20    4.90
   7  -4  -2   31.40    5.30
   7   4   2   37.40    4.20
   7   4   2   29.60    4.70
   7   4   2   17.30    4.50
   7  -4  -2   37.80    4.70
   7   4   2   27.40    3.70
   7  -4  -2   28.70    4.10
   7  -4  -2   35.70    4.40
   7   4   2   30.60    3.90
   8  -4   2  688.23   26.50
   8  -4   2  696.43   28.40
   8   4  -2  666.03   27.50
   8   4  -2  673.43   26.10
   8   4  -2  722.33   26.00
   8  -4   2  698.53   27.30
   8   4  -2  699.23   25.20
   8  -4   2  682.93   26.50
   8   4  -2  687.13   26.70
   8  -4   2  694.83   25.60
   8   4  -2  682.43   26.80
   8  -4  -2  657.13   26.90
   8   4   2  671.53   27.30
   8   4   2  697.33   27.20
   8   4   2  661.23   26.40
   8  -4  -2  733.03   27.30
   8   4   2  684.73   25.60
   8  -4  -2  709.13   26.40
   8  -4  -2  673.63   27.40
   8   4   2  708.43   26.20
   8   4   2  754.12   26.00
   8  -4  -2  677.73   28.40
   9  -4   2   64.69    6.50
   9   4  -2   54.39    7.00
   9   4  -2   49.99    5.80
   9  -4   2   51.59    5.30
   9   4  -2   55.09    6.30
   9   4  -2   48.30    6.30
   9  -4   2   64.59    6.80
   9  -4   2   51.99    6.50
   9  -4  -2   50.59    6.50
   9  -4  -2   45.30    6.00
   9  -4  -2   50.09    6.20
   9   4   2   51.09    6.50
   9  -4  -2   61.89    6.00
   9   4   2   54.59    6.00
   9   4   2   51.19    6.70
  10   4  -2   85.99    8.00
  10   4  -2  100.49    9.80
  10   4  -2   81.09    8.10
  10  -4   2   95.39    7.40
  10  -4   2   86.89    8.60
  10  -4   2   97.49    9.50
  10   4   2   89.69    9.00
  10  -4  -2   98.59    9.40
  10  -4  -2   85.69    8.50
  10  -4  -2   74.59    8.30
  10   4   2   91.29    9.20
  10  -4  -2   86.79    8.00
  10   4   2   86.19    8.00
  11  -4   2    4.80    3.90
  11  -4   2    2.40    2.60
  11   4  -2    8.40    4.60
  11  -4   2    2.20    2.90
  11   4  -2    3.70    2.70
  11  -4  -2    5.60    3.50
  11  -4  -2    1.80    3.50
  11   4   2    0.60    3.30
  11  -4  -2    5.30    3.20
  11  -4  -2    4.60    3.30
  11   4   2    2.20    4.70
  12  -4   2   56.89    7.30
  12  -4   2   57.09    8.10
  12  -4   2   42.30    7.30
  12   4  -2   50.29    7.90
  12   4  -2   45.20    6.80
  12  -4  -2   51.69    7.20
  12  -4  -2   43.60    7.40
  12   4   2   39.50    7.40
  12  -4  -2   55.49    7.60
   0  -5   2  254.27    9.10
   0   5   2  242.48    9.80
   0  -5   2  244.38    9.90
   0   5  -2  236.38    9.50
   0  -5   2  241.38    9.70
   0   5  -2  257.97    9.90
   0  -5  -2  246.58    9.50
   0  -5  -2  248.98    8.30
  -1  -5  -2  243.88    9.20
   1  -5   2  242.38    9.80
   1   5  -2  248.28    9.70
  -1   5   2  254.67    9.60
   1   5  -2  235.78    9.90
   1  -5   2  235.28    9.90
   1  -5   2  245.38    9.00
   1   5   2  240.28   10.00
   1   5   2  245.88    9.90
   1  -5  -2  236.88   10.00
  -1   5  -2  238.38    9.10
  -1   5  -2  229.88    9.30
   1  -5  -2  239.48    9.50
  -2   5   2   75.99    3.80
   2  -5   2   79.49    3.80
   2   5  -2   86.59    4.50
   2  -5   2   76.19    4.40
   2  -5   2   74.99    4.70
   2  -5   2   70.29    4.20
   2   5  -2   83.89    4.70
   2   5   2   81.59    4.80
   2  -5  -2   88.89    4.20
   2  -5  -2   86.89    4.10
   2   5   2   85.49    5.60
   2  -5  -2   82.79    5.00
  -2   5  -2   80.39    4.10
   2   5   2   84.29    5.20
   2  -5  -2   77.79    3.30
   2  -5  -2   81.09    4.50
   3   5  -2  298.87   11.20
   3  -5   2  271.17   11.80
   3  -5   2  267.27   11.10
   3   5  -2  268.17   11.30
   3  -5   2  275.97   11.30
  -3   5   2  285.17   10.00
   3   5  -2  274.17   11.00
   3  -5   2  268.57   10.30
   3   5   2  275.57   10.20
   3  -5  -2  281.07   11.00
   3   5   2  276.87   11.60
   3  -5  -2  285.87    9.90
   3  -5  -2  276.07   12.10
   3  -5  -2  291.87   11.20
   3   5   2  287.67   11.90
   3  -5  -2  274.87   11.60
  -3   5  -2  287.37   10.40
   3   5   2  305.07   12.00
   4   5  -2  163.48    7.20
   4   5  -2  164.98    7.30
   4   5  -2  162.78    7.90
   4  -5   2  159.68    7.80
   4  -5   2  161.58    6.90
   4  -5   2  152.28    8.40
  -4   5   2  163.88    6.00
   4   5  -2  160.88    7.50
   4  -5   2  153.98    7.70
   4  -5   2  154.18    7.70
   4   5  -2  160.88    7.10
   4   5   2  159.68    8.10
   4  -5  -2  160.38    6.40
   4   5   2  169.18    8.10
   4  -5  -2  165.68    8.10
   4   5   2  166.18    8.70
   4  -5  -2  178.78    7.70
   4  -5  -2  161.98    8.70
   4  -5  -2  176.58    7.90
  -4   5  -2  170.88    6.40
   4   5   2  151.28    8.20
   4   5   2  168.18    7.00
   4  -5  -2  159.58    6.90
   5  -5   2   66.79    4.10
   5   5  -2   60.59    4.50
   5   5  -2   58.99    4.40
   5  -5   2   63.19    6.20
   5   5  -2   64.79    4.80
   5  -5   2   60.09    5.30
   5   5  -2   66.49    4.30
   5  -5   2   63.09    4.70
   5  -5   2   64.49    4.90
   5   5  -2   67.59    4.40
   5   5  -2   64.39    6.40
   5   5   2   67.09    5.90
   5  -5  -2   67.99    3.60
   5   5   2   62.19    5.00
   5   5   2   55.69    3.80
   5  -5  -2   66.69    4.70
   5  -5  -2   64.89    3.80
   5  -5  -2   59.09    4.50
   5  -5  -2   66.39    4.70
   5  -5  -2   54.19    5.80
   5   5   2   57.89    4.90
   5  -5  -2   61.49    4.90
   5   5   2   61.59    4.90
   6   5  -2  264.87   11.90
   6  -5   2  263.27   12.10
   6   5  -2  272.17   11.50
   6   5  -2  271.07   13.40
   6   5  -2  261.77   11.60
   6   5  -2  277.87   12.70
   6  -5   2  256.17   12.00
   6   5  -2  269.47   10.80
   6  -5   2  266.77   11.00
   6  -5   2  250.17   12.10
   6  -5   2  278.77   13.40
   6   5   2  284.57   12.10
   6  -5  -2  274.47   10.90
   6  -5  -2  278.67   12.20
   6   5   2  267.67   11.70
   6   5   2  283.77   12.60
   6  -5  -2  279.37   12.70
   6  -5  -2  281.67   13.80
   6  -5  -2  278.57   12.70
   6   5   2  270.37   11.80
   6  -5  -2  291.07   12.40
   6   5   2  276.57   12.00
   6   5   2  281.07   13.30
   7  -5   2   44.30    6.30
   7   5  -2   45.30    4.90
   7  -5   2   52.69    4.50
   7  -5   2   50.79    5.30
   7   5  -2   48.30    5.70
   7   5  -2   37.70    4.40
   7   5  -2   53.29    6.20
   7  -5   2   54.99    5.60
   7  -5   2   48.00    5.40
   7   5  -2   46.10    4.50
   7   5   2   50.49    5.00
   7  -5  -2   50.99    6.60
   7  -5  -2   49.60    5.60
   7   5   2   51.79    5.30
   7   5   2   41.60    5.40
   7   5   2   54.69    5.10
   7   5   2   54.39    5.00
   7  -5  -2   52.19    5.50
   7  -5  -2   54.29    5.40
   7  -5  -2   55.99    5.90
   8   5  -2   75.19    5.40
   8   5  -2   73.19    7.30
   8  -5   2   76.89    7.00
   8   5  -2   70.89    5.70
   8  -5   2   82.09    8.80
   8   5  -2   61.59    7.20
   8  -5   2   71.59    7.20
   8  -5   2   71.39    6.80
   8   5  -2   76.39    5.90
   8  -5   2   71.29    5.20
   8   5   2   63.99    5.90
   8   5   2   68.59    7.20
   8   5   2   80.89    5.90
   8  -5  -2   70.49    6.80
   8  -5  -2   82.39    7.40
   8  -5  -2   73.69    8.30
   8   5   2   88.59    6.50
   8  -5  -2   75.69    7.20
   8  -5  -2   73.39    6.80
   9   5  -2   27.80    4.90
   9  -5   2   25.70    4.80
   9   5  -2   21.20    4.10
   9   5  -2   24.20    5.10
   9  -5   2   24.80    4.90
   9   5  -2   31.50    5.00
   9   5  -2   21.90    3.40
   9  -5   2   29.40    3.90
   9  -5   2   16.30    3.50
   9  -5  -2   14.70    4.00
   9  -5  -2   22.30    4.20
   9  -5  -2   21.20    4.40
   9   5   2   23.60    4.70
   9   5   2   23.80    4.10
   9  -5  -2   29.60    4.80
   9   5   2   21.10    3.90
   9  -5  -2   26.00    5.80
  10  -5   2   21.10    4.70
  10   5  -2   21.80    4.20
  10   5  -2   21.10    4.30
  10  -5   2   17.10    4.00
  10  -5   2   24.90    5.40
  10   5  -2   18.60    5.00
  10  -5  -2   13.60    4.10
  10   5   2   15.70    3.70
  10   5   2   16.80    4.90
  10  -5  -2   20.60    4.60
  10  -5  -2   17.90    4.70
  10  -5  -2   21.10    4.40
  11   5  -2   34.70    7.00
  11  -5   2   32.70    5.60
  11  -5   2   38.00    6.70
  11  -5   2   45.10    6.90
  11   5  -2   32.10    5.50
  11  -5  -2   46.30    7.30
  11  -5  -2   28.50    5.30
  11  -5  -2   38.00    6.30
  11  -5  -2   44.20    6.60
  11   5   2   36.00    6.50
   0   6   2  374.26   14.20
   0   6  -2  363.56   13.80
   0  -6   2  366.56   14.10
   0  -6   2  365.96   13.10
   0  -6  -2  386.46   12.40
   0   6  -2  360.86   14.10
   0  -6  -2  364.86   13.70
   0  -6  -2  366.06   14.60
   0  -6   2  380.66   14.50
  -1  -6  -2  241.28    9.70
  -1   6   2  248.48   10.10
   1   6  -2  264.07   10.30
   1  -6   2  251.67    9.40
   1  -6   2  254.47   10.70
   1   6  -2  253.07   10.60
   1  -6   2  249.38   10.40
  -1   6  -2  260.47    9.60
   1   6   2  244.88   10.20
   1   6   2  237.68   10.30
   1  -6  -2  235.98    9.80
   1  -6  -2  239.98   10.40
  -1   6  -2  219.78    9.60
   2  -6   2   47.30    3.50
   2   6  -2   47.40    3.70
   2   6  -2   50.29    3.60
   2  -6   2   50.49    4.10
   2  -6   2   48.60    2.90
  -2   6   2   50.69    3.20
   2  -6  -2   47.90    2.30
  -2   6  -2   47.00    3.20
   2   6   2   48.70    3.80
   2  -6  -2   47.50    3.50
   2   6   2   48.20    4.40
   2  -6  -2   53.49    4.20
   2  -6  -2   48.60    2.90
   3  -6   2   36.10    3.60
   3  -6   2   25.10    3.10
   3   6  -2   29.10    3.20
   3  -6   2   23.30    3.50
  -3   6   2   30.40    2.40
   3   6  -2   26.40    3.30
   3  -6   2   24.80    2.40
   3   6   2   28.60    3.60
   3  -6  -2   29.80    3.00
   3  -6  -2   33.10    3.50
   3   6   2   26.80    3.70
   3  -6  -2   34.50    3.10
   3  -6  -2   26.10    3.60
   3  -6  -2   36.00    2.00
  -3   6  -2   28.10    2.40
   3   6   2   26.20    3.80
   4  -6   2  161.78    8.00
   4  -6   2  134.09    8.30
   4   6  -2  155.98    7.80
  -4   6   2  160.08    6.20
   4   6  -2  153.78    7.60
   4   6  -2  155.58    7.40
   4  -6   2  148.79    7.70
   4   6  -2  163.88    7.00
   4  -6   2  156.08    6.90
   4   6  -2  154.98    8.00
   4  -6   2  157.48    7.90
   4  -6  -2  147.99    8.80
   4  -6  -2  167.58    7.70
   4   6   2  155.68    8.50
   4   6   2  160.58    8.40
   4   6   2  158.48    8.10
   4   6   2  161.48    6.50
  -4   6  -2  156.38    6.40
   4  -6  -2  151.78    6.10
   4  -6  -2  147.19    7.90
   4  -6  -2  156.58    6.90
   4  -6  -2  158.28    7.40
   4   6   2  147.59    8.50
   5  -6   2  177.78    9.00
   5   6  -2  186.98    9.20
   5   6  -2  175.78    8.20
   5  -6   2  173.88    9.00
   5  -6   2  175.68    7.80
   5   6  -2  186.68    8.70
   5   6  -2  178.38    8.20
   5  -6   2  170.38    8.90
   5   6  -2  182.88    8.50
   5  -6   2  174.18    9.80
   5  -6  -2  168.98    8.70
   5   6   2  186.58    9.00
   5   6   2  181.98    9.20
   5  -6  -2  174.28    8.80
   5   6   2  187.88    9.70
   5  -6  -2  176.98    7.20
   5   6   2  166.58    9.10
   5  -6  -2  180.68    8.60
   5  -6  -2  192.98   10.40
   5  -6  -2  166.28    8.90
   5   6   2  170.18    7.60
   5  -6  -2  162.48    7.40
   6   6  -2   39.60    6.00
   6   6  -2   45.70    4.30
   6  -6   2   50.49    5.20
   6  -6   2   33.00    4.50
   6  -6   2   31.80    4.20
   6  -6   2   43.50    6.00
   6   6  -2   38.30    3.90
   6   6  -2   38.70    4.20
   6  -6   2   48.40    4.00
   6   6  -2   41.60    4.70
   6   6   2   39.80    5.20
   6   6   2   35.90    4.50
   6  -6  -2   37.90    3.20
   6  -6  -2   44.00    5.80
   6  -6  -2   41.10    4.50
   6   6   2   43.00    3.90
   6  -6  -2   39.30    4.30
   6   6   2   36.40    4.50
   6  -6  -2   31.70    4.10
   6   6   2   38.80    4.50
   6   6   2   38.80    4.60
   6  -6  -2   26.50    4.00
   7   6  -2   86.09    7.40
   7  -6   2   79.49    6.30
   7  -6   2   90.69    7.70
   7   6  -2   85.39    6.20
   7   6  -2   91.19    8.50
   7   6  -2   80.39    5.70
   7   6  -2   82.99    5.80
   7  -6   2   84.89    5.40
   7  -6   2   69.29    6.80
   7  -6   2  103.09    7.00
   7  -6  -2   84.89    6.10
   7  -6  -2   66.99    7.70
   7   6   2   89.49    6.60
   7  -6  -2   82.49    6.50
   7  -6  -2   76.29    6.10
   7   6   2   84.49    5.40
   7   6   2   64.79    6.80
   7  -6  -2   76.09    6.00
   7   6   2   79.79    6.20
   7   6   2   86.29    6.10
   8   6  -2  109.99    8.30
   8  -6   2  112.09    7.90
   8   6  -2  108.29    7.00
   8   6  -2  123.29    7.50
   8   6  -2  117.19    8.90
   8  -6   2  111.99    9.20
   8  -6   2  110.49    6.70
   8  -6   2  119.19    8.30
   8  -6   2  120.39    8.30
   8   6  -2  124.59    7.90
   8  -6  -2  109.79    7.90
   8  -6  -2  119.19    8.40
   8  -6  -2  119.69    9.50
   8   6   2  108.89    9.60
   8  -6  -2  120.09    8.00
   8   6   2  129.79    7.50
   8  -6  -2  123.59    8.20
   8   6   2  118.39    8.10
   8   6   2  122.59    7.30
   9   6  -2    0.30    1.70
   9  -6   2    0.00    2.10
   9  -6   2   -1.60    2.60
   9  -6   2    0.00    1.90
   9   6  -2   -1.00    2.90
   9   6  -2    0.40    3.50
   9   6  -2    1.60    2.10
   9  -6   2   -0.70    3.80
   9   6  -2    1.40    2.00
   9  -6   2    0.60    1.80
   9  -6  -2    1.00    2.30
   9  -6  -2    3.10    2.60
   9  -6  -2    0.80    3.60
   9  -6  -2   -2.00    2.00
   9   6   2    3.70    2.50
   9   6   2    1.40    2.60
   9   6   2    2.40    2.70
   9  -6  -2    3.20    3.10
  10   6  -2    5.70    2.80
  10  -6   2    2.40    2.30
  10   6  -2   -1.00    3.70
  10  -6   2    0.30    2.80
  10  -6   2    6.80    4.20
  10   6   2    3.20    3.30
  10  -6  -2    7.70    3.50
  10  -6  -2    4.90    3.50
  10  -6  -2    7.00    3.40
  10  -6  -2    3.90    3.10
  10  -6  -2    9.00    4.80
  11   6  -2   11.10    4.20
  11   6  -2    5.10    4.20
  11  -6   2   14.00    4.90
  11  -6   2   11.30    3.70
  11  -6   2   19.40    4.90
  11  -6  -2   13.80    4.10
  11  -6  -2   15.80    4.70
  11   6   2   14.20    5.10
  11  -6  -2   13.80    4.60
  11  -6  -2    0.30    3.00
   0  -7   2  131.29    6.70
   0   7  -2  120.69    6.00
   0  -7  -2  119.59    4.50
   0  -7   2  133.59    5.40
   0  -7  -2  116.69    5.90
   0  -7   2  109.69    6.00
   0   7  -2  113.99    6.30
   0   7   2  126.09    6.50
   0  -7  -2  106.79    6.50
   1  -7   2   12.30    1.60
  -1  -7  -2   19.20    2.40
   1  -7   2   11.80    2.10
  -1   7   2    9.30    2.10
   1   7  -2   14.90    2.50
   1   7  -2   11.70    2.10
   1  -7   2   16.50    2.70
   1  -7  -2   13.10    2.10
   1  -7  -2   10.80    2.40
   1   7   2    9.00    2.10
  -1   7  -2   15.40    2.40
   1   7   2   10.50    2.50
  -2   7   2  252.57   10.40
   2  -7   2  250.77   11.60
   2   7  -2  267.47   11.40
   2  -7   2  266.17   10.00
   2  -7   2  250.67   11.00
   2   7  -2  254.17   10.90
   2  -7  -2  245.58    9.00
   2  -7  -2  250.17   11.50
   2   7   2  250.07   11.20
  -2   7  -2  250.27   10.30
   2   7   2  252.37   11.50
   2  -7  -2  263.27   10.90
  -3   7   2   54.99    3.60
   3  -7   2   53.79    4.20
   3   7  -2   52.89    4.20
   3  -7   2   57.79    3.50
   3  -7   2   59.79    5.70
   3   7  -2   56.59    4.50
   3   7   2   66.89    6.00
   3   7   2   53.19    5.30
  -3   7  -2   57.89    3.60
   3  -7  -2   52.19    2.70
   3   7   2   40.80    4.70
   3  -7  -2   55.89    5.50
   3  -7  -2   51.09    4.80
   4  -7   2   46.80    4.70
   4   7  -2   37.20    4.30
   4   7  -2   47.50    3.20
   4  -7   2   39.50    4.30
   4   7  -2   40.70    4.60
   4  -7   2   41.90    3.50
   4  -7   2   38.40    4.30
   4   7  -2   39.00    4.10
   4   7  -2   46.70    4.40
   4  -7   2   46.70    5.20
  -4   7   2   43.30    3.10
   4   7   2   48.30    5.00
   4  -7  -2   46.60    4.80
   4  -7  -2   47.30    2.70
   4  -7  -2   50.49    3.80
   4  -7  -2   47.80    5.40
   4  -7  -2   48.70    4.40
   4   7   2   33.20    4.30
   4  -7  -2   47.20    3.50
  -4   7  -2   47.40    3.10
   4   7   2   37.30    4.90
   5  -7   2  197.88   10.70
   5  -7   2  187.68    8.30
   5   7  -2  187.58    9.30
   5   7  -2  176.98    9.00
   5   7  -2  188.98    9.30
   5  -7   2  191.98    9.60
   5  -7   2  195.28    9.90
   5   7  -2  190.18    9.90
   5   7  -2  184.98    8.40
   5  -7   2  183.48    9.60
   5  -7  -2  186.48   10.70
   5  -7  -2  206.08    8.20
   5   7   2  177.48    9.40
   5  -7  -2  177.28    9.00
   5   7   2  186.68   10.00
   5   7   2  189.48   10.20
   5  -7  -2  180.78    9.50
   5  -7  -2  172.98    8.70
   5   7   2  163.78    9.60
   6   7  -2   32.60    3.60
   6  -7   2   30.70    4.40
   6   7  -2   38.80    5.70
   6   7  -2   36.00    4.50
   6  -7   2   29.50    4.30
   6  -7   2   28.90    3.20
   6   7  -2   30.30    3.90
   6  -7   2   28.20    4.00
   6  -7   2   36.70    5.40
   6   7  -2   30.90    3.80
   6  -7  -2   28.20    3.90
   6   7   2   28.60    4.40
   6  -7  -2   26.60    4.20
   6  -7  -2   28.90    5.00
   6   7   2   27.80    4.80
   6  -7  -2   27.50    4.20
   6  -7  -2   25.50    3.70
   6   7   2   31.80    4.30
   6   7   2   26.70    4.30
   7   7  -2   83.89    5.90
   7   7  -2   94.29    6.50
   7  -7   2  109.89    8.50
   7   7  -2  103.49    7.10
   7  -7   2   92.19    7.30
   7   7  -2  100.69    8.40
   7  -7   2   86.19    5.60
   7  -7   2   93.79    7.10
   7   7  -2   87.29    8.60
   7  -7   2   81.79    6.60
   7   7   2   84.49    7.90
   7  -7  -2   86.79    6.60
   7   7   2   90.69    7.00
   7  -7  -2   98.79    6.80
   7  -7  -2   87.59    6.80
   7  -7  -2   82.79    6.60
   7  -7  -2   75.69    8.30
   7   7   2  100.39    6.70
   8   7  -2   27.30    4.80
   8  -7   2   24.50    4.70
   8   7  -2   22.40    3.70
   8  -7   2   27.60    4.90
   8  -7   2   21.20    5.30
   8  -7   2   32.70    5.10
   8   7  -2   20.40    5.40
   8   7  -2   28.70    4.60
   8  -7  -2   19.30    4.00
   8   7   2   26.00    4.20
   8  -7  -2   20.20    4.20
   8  -7  -2   31.20    5.00
   8   7   2   25.80    4.60
   8  -7  -2   26.60    5.50
   8   7   2   25.00    5.10
   8  -7  -2   16.40    3.70
   9   7  -2    0.10    1.80
   9  -7   2   -0.40    3.40
   9  -7   2    4.60    3.10
   9   7  -2    4.80    2.50
   9   7  -2   -1.00    3.00
   9   7  -2   -2.90    3.50
   9  -7   2    2.00    2.10
   9  -7   2   -1.20    3.10
   9  -7  -2   -0.50    2.30
   9   7   2    0.90    3.40
   9  -7  -2    3.40    2.90
   9  -7  -2    4.70    2.80
   9  -7  -2    3.00    2.70
   9   7   2    3.40    2.90
   9  -7  -2   -1.30    3.60
  10  -7   2    4.80    4.90
  10   7  -2    6.50    4.40
  10  -7   2    2.30    2.80
  10  -7   2   11.80    4.10
  10  -7   2    6.50    3.70
  10  -7  -2    1.10    2.70
  10  -7  -2    5.10    3.80
  10   7   2    7.10    3.80
  10  -7  -2    8.70    3.50
  10  -7  -2   -0.90    4.10
  11  -7   2   28.70    6.10
  11  -7   2   14.00    5.00
  11   7  -2   19.50    5.60
  11  -7   2   24.90    5.40
  11  -7  -2   22.20    5.30
  11  -7  -2   15.30    4.70
  11   7   2   28.40    6.40
  11  -7  -2   21.40    5.20
   0  -8   2  596.84   20.10
   0  -8   2  581.94   22.00
   0  -8  -2  551.44   22.00
   0  -8   2  580.64   21.50
   0   8  -2  518.35   21.30
   0  -8  -2  603.14   19.10
   0   8   2  581.74   21.60
   0  -8  -2  573.24   21.10
  -1  -8  -2  186.98    8.30
   1  -8   2  189.68    9.30
   1   8  -2  199.88    9.30
  -1   8   2  167.48    8.50
   1  -8   2  179.98    7.40
   1   8  -2  176.68    8.50
  -1  -8  -2  181.48    6.80
   1  -8   2  169.88    8.60
   1  -8  -2  176.98    8.40
  -1  -8   2  185.38    7.50
   1  -8  -2  179.58    9.40
   1   8   2  182.78    9.40
  -1   8  -2  164.48    8.30
   1   8   2  180.18    9.00
   2  -8   2   25.80    3.30
   2   8  -2   25.10    3.30
  -2   8   2   22.40    3.00
   2   8  -2   17.20    3.10
   2  -8   2   27.80    4.10
   2  -8   2   21.40    2.40
   2   8   2   23.50    4.10
   2   8   2   24.90    3.60
   2  -8  -2   28.00    2.10
  -2   8  -2   17.30    2.60
   2  -8  -2   22.80    3.90
   2  -8  -2   26.30    3.30
   3  -8   2   60.39    5.30
   3  -8   2   56.69    3.60
   3   8  -2   50.19    5.20
   3   8  -2   57.09    4.50
   3  -8   2   51.89    5.00
  -3   8   2   51.99    3.80
  -3   8  -2   51.09    3.80
   3  -8  -2   57.19    3.30
   3   8   2   64.89    6.20
   3   8   2   59.39    5.70
   3   8   2   58.59    6.00
   3  -8  -2   53.39    5.70
   3  -8  -2   60.59    4.60
   4   8  -2   34.30    4.60
   4   8  -2   25.80    4.00
   4  -8   2   29.70    3.00
   4  -8   2   33.10    5.00
   4   8  -2   30.40    3.90
   4   8  -2   23.70    3.50
   4  -8   2   28.20    3.80
   4  -8  -2   24.80    3.80
   4   8   2   26.20    4.30
  -4   8  -2   34.00    3.10
   4   8   2   31.10    4.80
   4  -8  -2   28.20    4.40
   4  -8  -2   25.00    3.20
   4   8   2   31.10    4.60
   5  -8   2  135.49    7.70
   5   8  -2  126.19    7.60
   5  -8   2  122.39    7.60
   5  -8   2  127.79    7.90
   5  -8   2  123.39    6.30
   5  -8   2  138.19    8.80
   5   8  -2  123.79    7.30
   5   8  -2  118.89    7.80
   5   8  -2  127.59    7.50
   5   8   2  116.09    7.70
   5  -8  -2  133.09    8.70
   5  -8  -2  121.69    6.20
   5   8   2  119.39    8.20
   5  -8  -2  113.89    6.90
   5   8   2  116.09    8.60
   5   8   2  116.79    8.00
   5  -8  -2  129.29    7.80
   6  -8   2   97.29    7.00
   6  -8   2   96.59    7.80
   6  -8   2   88.89    6.60
   6   8  -2  113.19    7.50
   6  -8   2   92.79    6.80
   6  -8   2   77.19    5.10
   6   8  -2   94.99    9.00
   6   8  -2   92.99    6.50
   6  -8  -2   99.19    7.30
   6   8   2  106.49    7.90
   6  -8  -2  110.89    6.90
   6   8   2   94.69    7.00
   6   8   2   99.59    7.50
   6   8   2  104.69    7.70
   6  -8  -2  111.39    7.40
   6  -8  -2   96.49    8.40
   7  -8   2  171.58   10.10
   7   8  -2  160.98    9.80
   7  -8   2  177.38   10.30
   7  -8   2  159.68    9.60
   7   8  -2  157.08   10.90
   7  -8   2  167.58   11.10
   7   8  -2  173.08    9.40
   7  -8  -2  167.88    9.50
   7  -8  -2  177.98   11.40
   7  -8  -2  167.68   10.20
   7   8   2  161.68    9.40
   7   8   2  185.98   10.50
   7   8   2  176.78   10.90
   7  -8  -2  166.78    9.70
   8  -8   2   37.90    5.50
   8  -8   2   37.10    5.60
   8  -8   2   41.50    5.60
   8   8  -2   39.70    4.80
   8   8  -2   33.60    5.80
   8  -8   2   43.20    6.80
   8   8  -2   34.50    6.10
   8   8  -2   36.10    5.30
   8  -8  -2   31.30    6.10
   8  -8  -2   31.70    5.20
   8  -8  -2   36.20    5.20
   8   8   2   39.40    6.30
   8   8   2   46.30    5.90
   8  -8  -2   36.20    5.00
   9  -8   2   18.20    4.50
   9   8  -2   24.90    5.60
   9   8  -2   23.10    4.50
   9  -8   2   15.90    5.30
   9  -8   2   20.20    4.70
   9   8  -2   20.10    4.00
   9  -8   2   15.40    3.90
   9  -8  -2   22.30    4.50
   9   8   2   19.00    5.10
   9  -8  -2   13.20    3.90
   9  -8  -2    7.70    5.00
   9  -8  -2   21.10    4.40
   9   8   2   17.60    4.40
  10  -8   2   19.80    4.50
  10  -8   2   12.70    4.90
  10   8  -2    7.50    4.10
  10  -8   2   21.10    6.40
  10  -8   2   12.80    4.20
  10  -8  -2   11.40    4.00
  10  -8  -2   18.50    4.70
  10  -8  -2   17.30    6.10
  10   8   2   13.70    4.20
  10   8   2    9.30    4.30
  10  -8  -2   14.80    4.30
   0   9   2   59.59    5.90
   0  -9  -2   69.99    5.60
   0   9   2   65.29    5.10
   0  -9  -2   70.09    4.70
   0   9  -2   69.09    5.20
   0  -9   2   77.09    4.10
   0  -9   2   70.49    5.00
   0  -9   2   75.09    5.60
   1  -9   2  237.18   10.80
  -1   9   2  246.88   10.80
   1  -9   2  222.88   11.20
   1  -9   2  217.38    9.10
   1   9  -2  229.38   11.00
   1  -9  -2  221.68   10.30
   1  -9  -2  226.78   11.20
   1   9   2  228.08   10.90
   1   9   2  199.98   10.80
  -1   9  -2  224.18   10.30
  -1  -9   2  228.18    9.00
   2  -9   2   26.00    3.70
   2   9  -2   24.70    3.80
   2  -9   2   23.30    4.00
   2  -9   2   30.50    2.90
  -2   9   2   28.00    3.50
   2   9  -2   28.10    3.60
   2  -9  -2   30.80    3.80
  -2   9  -2   33.00    3.70
   2   9   2   25.50    4.50
   2  -9  -2   31.60    4.70
   2   9   2   27.80    4.20
   3   9  -2   17.40    3.10
   3  -9   2   16.80    3.10
   3  -9   2   12.70    2.10
   3  -9   2   15.90    3.50
   3   9  -2   16.10    3.40
  -3   9   2   15.70    2.70
   3   9   2   15.40    4.00
   3  -9  -2   10.70    3.10
   3  -9  -2    9.90    2.60
  -3   9  -2   12.10    2.40
   3   9   2   13.20    4.00
   3   9   2   14.00    3.30
   4  -9   2   95.89    6.70
   4   9  -2  109.19    7.80
   4   9  -2   98.09    7.00
   4   9  -2  106.19    6.90
   4   9  -2   92.09    6.50
   4  -9   2  101.39    5.50
   4  -9   2  120.79    8.20
   4   9   2  103.39    7.90
   4  -9  -2   96.39    7.60
   4   9   2  109.99    7.60
   4   9   2   96.19    8.10
   4  -9  -2  109.69    7.10
   5   9  -2    4.30    2.10
   5  -9   2    5.50    2.80
   5   9  -2    3.90    2.50
   5  -9   2    6.20    2.40
   5   9  -2    1.90    2.80
   5  -9   2    3.50    3.20
   5   9  -2    9.60    2.80
   5   9   2   11.30    3.70
   5   9   2    0.30    3.50
   5   9   2    3.30    3.00
   5  -9  -2    2.50    2.90
   5  -9  -2    4.90    2.40
   5   9   2    6.60    3.00
   5  -9  -2    6.20    2.20
   6  -9   2  128.39    8.60
   6  -9   2  140.49    9.10
   6  -9   2  141.49    8.70
   6   9  -2  130.79    8.20
   6  -9   2  178.98   10.80
   6   9  -2  139.89    9.00
   6   9   2  129.59    9.40
   6  -9  -2  150.38    9.20
   6  -9  -2  121.89    7.80
   6   9   2  143.09    9.10
   6   9   2  132.29    8.50
   6   9   2  127.29    8.90
   6  -9  -2  136.79    9.70
   6  -9  -2  125.79    8.50
   7   9  -2   17.40    4.90
   7   9  -2   15.90    3.20
   7  -9   2   12.10    3.70
   7  -9   2   20.40    4.10
   7  -9   2   21.70    4.30
   7   9  -2   23.40    4.40
   7  -9   2   28.60    5.60
   7  -9  -2   17.50    3.90
   7  -9  -2   10.00    4.30
   7   9   2   16.70    4.70
   7   9   2   18.90    4.10
   7  -9  -2   21.50    4.50
   7  -9  -2   20.80    3.90
   7   9   2   16.40    4.00
   8   9  -2   39.90    5.20
   8  -9   2   38.40    5.70
   8   9  -2   43.60    6.90
   8  -9   2   44.70    6.10
   8  -9   2   53.99    6.50
   8   9  -2   35.80    9.10
   8  -9   2   38.00    6.60
   8   9  -2   40.60    5.90
   8   9   2   46.00    6.70
   8   9   2   50.59    6.70
   8  -9  -2   58.19    7.90
   8  -9  -2   37.20    5.60
   8  -9  -2   50.39    6.60
   8  -9  -2   37.20    5.40
   9  -9   2   42.50    7.40
   9  -9   2   45.60    6.50
   9  -9   2   41.00    6.40
   9   9  -2   58.19    7.10
   9   9  -2   50.49    7.60
   9  -9   2   50.39    6.80
   9  -9  -2   45.00    6.40
   9   9   2   56.99    7.70
   9  -9  -2   53.29    6.80
   9  -9  -2   38.90    6.30
   9   9   2   57.69    7.30
   9  -9  -2   53.89    8.20
  10  -9   2   27.80    5.50
  10  -9   2   25.10    5.80
  10   9  -2   21.30    5.90
  10   9  -2   28.00    5.00
  10  -9   2   21.10    4.60
  10  -9   2   26.90    7.20
  10   9   2   24.20    5.70
  10  -9  -2   11.00    5.90
  10   9   2   20.20    4.60
  10  -9  -2   30.00    5.90
  10  -9  -2   23.10    5.00
  10  -9  -2   29.10    5.20
   0  10   2  221.28   11.00
   0  10   2  213.08   11.50
   0 -10   2  219.68    9.00
   0 -10  -2  218.68   11.50
   0  10  -2  243.48   11.10
   0 -10  -2  221.58   10.40
   0 -10   2  210.38   11.30
   1 -10   2  240.38   12.00
  -1 -10  -2  229.48   12.00
   1  10  -2  228.58   11.40
  -1  10   2  237.78   11.10
   1 -10   2  226.08   11.10
   1 -10   2  235.18    9.50
  -1  10  -2  264.57   11.40
   1 -10  -2  232.18   11.00
   1  10   2  194.58   11.40
  -1 -10   2  232.18   11.90
   1 -10  -2  240.48   12.30
   1  10   2  247.58   11.90
  -1 -10   2  231.78    9.60
   2 -10   2   19.90    2.60
   2  10  -2   14.40    3.40
  -2  10   2   12.40    2.70
   2 -10   2   15.70    3.70
   2 -10   2   15.20    3.00
   2 -10  -2   21.10    3.40
  -2  10  -2   15.90    2.90
   2 -10  -2   17.80    4.00
  -2 -10   2   18.50    2.40
   2  10   2   12.20    3.20
   2  10   2   20.00    4.20
   3  10  -2   37.60    5.10
  -3  10   2   37.60    4.10
   3 -10   2   36.50    5.20
   3  10  -2   32.30    4.20
   3 -10   2   47.90    5.20
   3 -10   2   36.50    3.50
   3  10  -2   39.90    4.80
  -3  10  -2   42.50    4.30
   3 -10  -2   30.70    5.00
   3  10   2   48.60    5.90
   3 -10  -2   33.30    4.50
   3  10   2   41.20    5.30
   3  10   2   30.10    5.30
   4 -10   2   26.70    5.00
   4  10  -2   18.90    4.00
   4 -10   2   19.80    3.80
   4  10  -2   19.30    4.60
   4  10  -2   21.90    3.70
   4  10  -2   23.50    4.00
   4  10   2   25.00    5.00
   4 -10  -2   19.10    4.40
   4  10   2   19.10    3.90
   4  10   2   21.60    4.60
   4 -10  -2   11.70    3.10
   5  10  -2   76.79    6.90
   5  10  -2   63.09    6.30
   5  10  -2   67.89    6.70
   5  10  -2   71.99    7.30
   5 -10   2   64.39    6.60
   5 -10   2   70.29    6.80
   5 -10   2   70.39    7.60
   5  10   2   71.89    7.50
   5 -10  -2   63.49    7.60
   5  10   2   68.99    7.30
   5  10   2   83.09    7.70
   5 -10  -2   64.19    6.60
   6  10  -2   11.90    3.10
   6 -10   2    6.20    3.60
   6 -10   2    5.20    3.00
   6  10  -2    6.00    3.20
   6 -10   2    8.50    3.20
   6 -10  -2   10.30    3.40
   6  10   2    2.50    3.50
   6  10   2    6.30    3.30
   6 -10  -2   10.90    4.10
   6  10   2    2.00    3.60
   6  10   2    8.90    3.90
   6 -10  -2    7.90    3.10
   7 -10   2   17.00    4.20
   7  10  -2   28.60    5.90
   7 -10   2   19.00    5.00
   7 -10   2   14.30    3.70
   7 -10   2   14.70    3.70
   7  10  -2   21.60    4.60
   7 -10  -2   26.40    5.10
   7 -10  -2   18.60    3.80
   7 -10  -2   19.70    5.10
   7 -10  -2   21.20    4.50
   7  10   2   22.60    4.60
   7  10   2   30.80    5.70
   7  10   2   20.10    4.90
   8 -10   2   19.60    5.70
   8  10  -2   20.30    4.60
   8 -10   2   15.30    4.10
   8 -10   2   20.50    4.50
   8  10  -2   14.80    5.30
   8 -10   2   18.60    4.50
   8 -10  -2   24.60    5.90
   8 -10  -2   27.60    5.40
   8  10   2   26.40    5.20
   8  10   2   14.60    4.80
   8 -10  -2   17.20    4.00
   8 -10  -2   17.00    4.20
   9 -10   2   11.30    4.20
   9  10  -2   23.60    5.00
   9 -10   2   14.10    4.30
   9 -10   2   16.90    4.70
   9 -10   2   11.90    5.30
   9  10  -2   16.10    5.70
   9 -10  -2   10.40    3.80
   9 -10  -2    9.30    3.80
   9 -10  -2   13.70    5.80
   9 -10  -2   16.60    4.60
   9  10   2   18.80    5.00
   9  10   2   20.70    5.10
   0 -11  -2   32.30    5.10
   0 -11  -2   39.20    4.40
   0  11   2   38.10    5.20
   0  11   2   31.50    4.40
   0  11  -2   51.29    5.50
   0 -11   2   29.70    4.70
   1 -11   2   45.10    5.30
  -1  11   2   32.70    4.90
   1  11  -2   38.80    5.10
  -1 -11  -2   42.00    5.70
  -1  11   2   45.10    5.10
   1 -11   2   33.30    5.00
  -1  11  -2   35.70    4.40
   1  11   2   39.70    5.50
   1 -11  -2   38.20    4.50
  -1 -11   2   39.90    5.30
   1 -11  -2   25.80    4.70
   1  11   2   35.60    4.80
   2 -11   2   27.20    4.70
   2  11  -2   19.40    3.70
   2 -11   2   19.80    3.60
  -2  11   2   25.30    3.80
   2  11   2   17.30    4.20
   2 -11  -2   26.70    4.80
   2 -11  -2   23.80    3.80
  -2  11  -2   18.60    3.30
   2  11   2   24.70    4.50
   3  11  -2   12.50    3.10
   3 -11   2   12.30    3.10
   3  11  -2   14.00    3.50
   3 -11   2   13.80    3.70
   3 -11  -2   14.20    3.90
  -3  11  -2   15.50    3.00
   3  11   2   17.90    4.90
   3  11   2   23.00    4.80
   3  11   2    9.20    3.20
   3 -11  -2   17.60    3.60
   4 -11   2  123.89    8.30
   4  11  -2  124.69    9.00
   4 -11   2  109.69    8.80
   4  11  -2  118.59    8.30
   4  11  -2  114.79    8.50
   4 -11  -2  118.29    8.00
   4 -11  -2  122.29    9.40
   4  11   2  107.39    8.30
   4  11   2  127.69    9.10
   4  11   2  123.69   10.10
   5  11  -2   23.00    4.70
   5  11  -2   36.00    5.50
   5 -11   2   23.80    5.20
   5 -11   2   21.00    4.30
   5 -11   2   36.40    5.30
   5  11  -2   35.00    5.20
   5  11   2   23.40    5.20
   5 -11  -2   12.50    4.20
   5  11   2   26.70    5.30
   5  11   2   33.40    5.20
   5 -11  -2   26.90    4.70
   6  11  -2    3.40    2.90
   6 -11   2    3.40    3.50
   6 -11   2    2.40    2.50
   6 -11   2    2.30    2.90
   6  11   2    4.60    3.10
   6  11   2    6.30    4.10
   6 -11  -2   -0.50    2.80
   6  11   2    0.00    3.20
   6  11   2   -0.30    3.40
   6 -11  -2    6.00    3.60
   6 -11  -2    1.30    2.50
   7 -11   2   70.79    8.80
   7  11  -2   50.69    8.40
   7 -11   2   69.99    7.60
   7  11  -2   72.59    8.20
   7 -11   2   65.89    7.50
   7 -11  -2   67.09    7.80
   7 -11  -2   71.49    9.00
   7  11   2   69.39    8.10
   7  11   2   77.49    8.60
   7 -11  -2   71.49    7.90
   8  11  -2    3.70    4.30
   8 -11   2    3.00    3.20
   8 -11   2    1.00    2.50
   8  11  -2    0.50    2.80
   8 -11   2   -2.10    3.50
   8 -11  -2   -2.20    2.00
   8 -11  -2    0.20    3.40
   8 -11  -2   -1.30    4.00
   8  11   2    0.30    3.70
   8  11   2    4.70    3.50
   9 -11   2   35.00    6.30
   9 -11   2   40.00    7.60
   9 -11   2   41.10    6.30
   9  11  -2   47.80    6.90
   9  11  -2   45.40    7.60
   9 -11   2   58.89    7.80
   9 -11  -2   43.90    6.60
   9 -11  -2   34.00    6.10
   9 -11  -2   39.30    7.40
   9 -11  -2   47.60    6.20
   9  11   2   53.99    7.60
   9  11   2   50.39    7.60
   0 -12  -2   40.20    5.70
   0  12   2   26.90    4.40
   0 -12  -2   34.40    4.40
   0  12   2   36.40    5.40
   0 -12   2   29.30    4.90
   0  12  -2   25.70    4.20
   1 -12   2   11.00    3.00
  -1  12   2   11.30    3.60
  -1  12   2   14.90    3.50
  -1 -12  -2   16.80    4.20
   1 -12   2   14.00    3.60
   1  12  -2    8.40    3.10
   1 -12  -2   10.20    2.70
  -1 -12   2    9.10    3.40
   1  12   2   10.60    3.20
  -1  12  -2    7.40    2.70
   1 -12  -2   13.10    3.70
   1  12   2    7.50    3.30
   2 -12   2   35.70    5.00
  -2 -12  -2   32.70    5.40
  -2  12   2   42.10    5.70
   2  12  -2   41.20    5.40
   2 -12   2   42.50    6.20
  -2  12   2   41.50    5.00
   2  12  -2   36.30    5.20
  -2  12  -2   30.20    4.30
   2 -12  -2   41.70    5.20
   2  12   2   31.30    5.50
   2  12   2   32.90    5.20
   2 -12  -2   40.50    6.30
  -2 -12   2   33.40    5.30
   3 -12   2   19.00    4.10
   3  12  -2   18.80    4.20
   3  12  -2   25.50    4.50
   3 -12   2   23.70    5.00
   3  12   2   18.00    5.60
   3  12   2   26.90    5.50
   3 -12  -2   19.00    4.50
   3  12   2   16.30    4.30
   3 -12  -2   17.00    3.90
   4  12  -2    5.00    2.90
   4  12  -2    9.70    3.10
   4  12  -2    1.60    3.90
   4 -12   2    0.90    2.40
   4 -12   2    2.90    3.00
   4 -12  -2    5.50    2.80
   4 -12  -2    3.40    3.70
   4  12   2   -2.30    3.80
   4  12   2    6.80    3.30
   4  12   2    2.20    3.60
   5  12  -2   42.70    6.00
   5 -12   2   40.00    5.90
   5 -12   2   38.00    5.80
   5 -12   2   34.90    6.10
   5  12  -2   37.00    5.70
   5 -12  -2   49.20    6.40
   5  12   2   42.70    6.80
   5 -12  -2   47.50    7.30
   5  12   2   41.00    6.30
   5  12   2   55.89    7.20
   6 -12   2   12.10    4.90
   6 -12   2    3.90    3.20
   6 -12   2    4.20    2.80
   6  12  -2    5.70    3.60
   6  12   2    0.90    3.40
   6 -12  -2    1.70    2.90
   6 -12  -2    8.20    3.10
   6  12   2    2.10    4.10
   6  12   2   11.20    3.90
   6 -12  -2    6.50    4.20
   7  12  -2   47.30    7.20
   7 -12   2   61.09    7.40
   7 -12   2   63.89    7.90
   7 -12   2   62.09    8.70
   7  12  -2   46.30    7.90
   7  12   2   53.39    7.40
   7  12   2   67.59    8.40
   7 -12  -2   51.99    6.90
   7 -12  -2   69.79    9.00
   7 -12  -2   55.39    7.20
   8  12  -2   13.50    4.20
   8 -12   2   10.90    4.50
   8  12  -2   15.10    5.70
   8 -12   2   20.10    4.70
   8 -12   2   12.60    5.30
   8  12   2   10.30    4.80
   8 -12  -2   10.50    4.10
   8  12   2   16.60    4.90
   8 -12  -2   12.80    4.30
   8 -12  -2   10.10    5.00
   0  13   2   13.90    3.70
   0  13  -2   14.20    3.70
   0 -13   2   14.00    3.90
   0 -13  -2   18.50    4.60
   0  13   2   16.10    4.20
   1 -13   2   73.39    8.10
  -1 -13  -2   52.09    6.80
  -1  13   2   59.19    6.50
   1  13  -2   52.59    6.50
  -1  13   2   48.80    6.70
   1 -13  -2   68.39    8.00
   1  13   2   44.90    6.80
   1 -13  -2   64.19    6.60
  -1  13  -2   50.09    5.90
   1  13   2   61.29    6.90
  -1 -13   2   51.49    6.80
   2  13  -2    6.70    3.10
   2 -13   2    3.80    2.50
   2 -13   2    4.90    3.30
  -2  13   2    9.70    3.60
  -2  13   2    9.20    3.10
  -2 -13  -2    5.50    3.30
   2  13  -2    7.40    3.30
  -2 -13   2   11.40    3.90
  -2  13  -2   11.10    3.30
   2 -13  -2    9.40    3.90
   2  13   2   10.20    4.10
   2 -13  -2    8.60    3.10
   2  13   2    8.60    3.70
   3 -13   2   48.90    7.00
   3  13  -2   57.69    7.20
  -3  13   2   51.19    6.60
   3 -13   2   50.59    6.40
   3  13  -2   60.79    7.00
   3  13   2   50.09    6.70
   3 -13  -2   37.10    6.20
   3 -13  -2   57.59    6.50
   3  13   2   47.30    7.60
   3  13   2   57.89    7.40
   4 -13   2   14.00    4.60
   4 -13   2   12.70    3.90
   4  13  -2   12.30    5.00
   4  13  -2   19.00    4.50
   4  13  -2   20.10    4.60
   4  13   2   12.90    5.30
   4 -13  -2    9.90    3.30
   4 -13  -2   18.30    4.90
   4  13   2    5.80    3.50
   4  13   2   17.10    5.30
   5 -13   2   77.49    9.40
   5 -13   2   87.59    8.90
   5 -13   2   76.39    8.40
   5  13  -2   91.69    9.50
   5 -13  -2   92.79    9.20
   5  13   2   96.39    9.70
   5  13   2   83.49    9.40
   5  13   2   77.39    8.80
   5 -13  -2   72.49    9.20
   6 -13   2   18.20    4.50
   6 -13   2   17.00    4.70
   6  13  -2   23.00    5.50
   6 -13   2   22.90    5.80
   6 -13  -2   16.20    4.70
   6  13   2   18.00    5.50
   6 -13  -2   18.60    5.60
   6  13   2   17.20    4.80
   6  13   2   23.30    5.40
   6 -13  -2   19.50    4.60
   7  13  -2   55.69    7.70
   7 -13   2   58.19    8.70
  -7  13   2   59.89    7.20
   7  13  -2   57.79    9.20
   7 -13   2   49.10    7.00
   7 -13   2   60.59    7.90
   7  13   2   74.29    9.10
   7 -13  -2   57.69    7.70
   7 -13  -2   56.99    8.70
   7 -13  -2   60.29    7.60
   7  13   2   64.99    8.50
   0  14  -2    4.90    3.00
   0 -14   2    7.70    3.70
   0 -14  -2    8.90    3.90
   0  14   2    8.30    3.80
   0  14   2   10.30    3.40
   1 -14   2   27.50    5.80
   1  14  -2   23.50    4.80
  -1  14   2   26.90    5.40
   1  14  -2   29.70    5.20
  -1  14   2   33.70    5.20
  -1 -14  -2   22.70    5.10
   1  14   2   26.20    5.60
   1 -14  -2   31.10    4.90
  -1 -14   2   23.70    5.10
   1  14   2   23.70    5.10
  -1  14  -2   38.20    5.60
   1 -14  -2   29.20    5.80
  -2 -14  -2   44.50    6.80
   2  14  -2   55.69    7.00
  -2  14   2   53.49    7.20
   2  14  -2   49.20    6.80
   2 -14   2   41.60    5.90
   2 -14   2   41.60    6.70
  -2 -14   2   40.20    6.40
   2  14   2   45.20    6.70
  -2  14  -2   45.10    6.80
   2 -14  -2   52.29    6.50
   2  14   2   47.90    7.20
   2 -14  -2   39.60    6.70
   2  14   2   39.90    7.70
  -3  14   2   12.70    4.20
   3  14  -2   10.10    3.60
   3  14  -2    8.00    3.50
   3 -14   2    3.10    3.40
  -3 -14  -2   13.00    4.30
   3 -14   2    4.80    3.20
  -3 -14   2   13.00    4.20
   3  14   2   12.20    4.90
   3 -14  -2    9.40    4.10
   3 -14  -2   10.90    3.70
   3  14   2    9.50    4.10
   3  14   2    6.30    5.40
   4  14  -2    3.80    3.20
  -4  14   2    7.70    3.60
   4 -14   2    4.60    2.90
   4  14  -2    6.30    5.10
   4 -14   2    4.80    3.80
   4  14  -2    5.00    3.80
   4  14   2    4.70    3.10
   4  14   2   -3.10    4.30
   4  14   2    1.70    4.00
   4 -14  -2   -0.90    3.20
   4 -14  -2    1.50    2.30
   5 -14   2    9.10    4.40
   5 -14   2   11.20    4.10
   5 -14   2    6.30    3.60
   5  14  -2   15.20    4.60
  -5  14   2   17.70    4.50
   5  14   2   14.50    5.40
   5 -14  -2   13.00    5.00
   5  14   2   11.80    4.40
   5 -14  -2   15.10    4.60
   5  14   2   18.20    5.60
   6 -14   2   11.10    4.20
   6 -14   2    7.50    5.00
  -6  14   2   12.40    3.90
   6 -14   2    1.00    2.60
   6  14  -2    3.20    2.90
   6 -14  -2    1.60    4.20
   6  14   2    6.30    3.90
   6 -14  -2    4.50    3.80
   6  14   2   -2.40    4.30
   6 -14  -2    4.60    3.20
   0 -15  -2   16.00    4.90
   0  15  -2   28.30    5.40
   0  15  -2   18.30    4.60
   0  15   2   24.70    5.10
   0  15   2   13.30    5.00
   0 -15   2   15.50    4.90
   1  15  -2    2.10    3.40
  -1 -15  -2    2.30    3.50
  -1  15   2    1.50    2.70
   1 -15   2   -2.20    3.20
   1  15  -2    5.80    3.40
  -1  15   2   -1.90    3.20
   1  15   2    8.20    4.70
  -1  15  -2    3.70    3.00
   1  15   2    3.90    3.50
  -1 -15   2    2.20    3.20
   1 -15  -2   -1.20    3.00
   2 -15   2    7.10    3.80
   2  15  -2   14.30    4.20
   2  15  -2   13.90    4.50
  -2 -15  -2    5.70    3.80
  -2  15   2   11.70    4.30
   2  15   2    5.30    6.30
  -2 -15   2   13.60    4.80
   2  15   2   12.10    4.90
   2 -15  -2    5.20    4.10
   2 -15  -2   11.50    3.80
   2  15   2   14.10    4.30
   3  15  -2   17.60    4.90
  -3  15   2   12.30    4.50
   3 -15   2    8.00    3.70
   3 -15   2   10.20    4.40
  -3 -15  -2    7.60    4.20
   3  15  -2    6.60    6.20
   3  15  -2    7.10    3.50
   3  15   2    8.70    5.90
   3  15   2   14.40    6.00
   3  15   2   13.80    4.60
   3 -15  -2   12.70    4.60
  -3 -15   2   12.90    4.40
   3 -15  -2   17.20    4.40
   4 -15   2   73.99    9.60
   4  15  -2   92.19    9.90
   4  15  -2   97.19   10.00
  -4  15   2   79.79    9.40
   4 -15   2  103.89   10.10
  -4 -15  -2   91.29   10.50
  -4 -15   2   90.79   10.10
   4  15   2   86.69   10.10
   4 -15  -2  113.39   10.50
   4 -15  -2   97.79   10.90
   4  15   2   85.39    9.50
   4  15   2   91.79   10.70
   0  16  -2   29.20    5.80
   0 -16   2   25.10    6.10
   0  16  -2   28.90    5.60
   0  16   2   28.80    5.70
   0  16   2   32.40    6.50
   0 -16  -2   30.80    6.20
   1  16  -2   21.00    5.20
   1  16  -2   22.70    5.40
  -1  16   2   15.80    5.50
   1 -16   2   14.00    4.70
  -1 -16  -2   13.70    5.00
  -1  16  -2   15.40    4.80
   1 -16  -2   13.10    5.20
   1  16   2   13.00    4.60
  -1  16  -2   28.60    5.50
  -1 -16   2   16.30    5.50
   1  16   2   16.40    5.90
   2 -16   2   25.80    6.10
  -2 -16  -2   30.30    6.20
   2  16  -2   34.10    6.50
  -2 -16   2   34.90    6.80
   2  16   2   42.80    6.90
   2 -16  -2   32.40    6.80
   2  16   2   15.90    7.30
   2 -16  -2   41.70    6.50
   0   0   3   -0.20    0.50
   0   0   3    0.40    0.50
   1   0   3  189.78    6.70
   1   0   3  177.98    6.70
   1   0  -3  179.18    6.90
   1   0   3  187.48    6.90
  -1   0   3  181.28    6.60
   1   0   3  184.88    6.70
   1   0   3  177.88    6.80
   1   0  -3  182.48    6.70
  -1   0  -3  194.98    6.50
  -1   0   3  181.98    6.40
   2   0  -3  199.38    7.20
   2   0   3  187.78    7.30
  -2   0  -3  195.08    6.60
   2   0   3  181.08    7.20
   2   0   3  190.48    7.30
  -2   0   3  191.48    6.50
   2   0   3  182.38    6.70
   2   0  -3  185.38    7.70
   2   0   3  189.78    7.20
   2   0   3  197.88    7.30
   2   0   3  193.28    7.40
   2   0  -3  191.38    7.50
   2   0  -3  185.08    7.30
   3   0   3  380.06   13.60
   3   0   3  362.66   13.20
   3   0  -3  370.76   12.80
   3   0   3  364.66   13.50
   3   0  -3  381.26   14.00
   3   0   3  365.96   13.60
   3   0  -3  372.86   13.70
   3   0   3  374.66   13.40
   3   0   3  372.66   12.90
   3   0  -3  375.46   13.70
   3   0  -3  373.36   13.10
   4   0  -3  587.74   21.40
   4   0  -3  592.34   20.30
   4   0  -3  604.24   21.30
   4   0   3  587.84   21.10
   4   0   3  601.54   21.30
   4   0   3  605.34   21.00
   4   0   3  613.44   21.00
   4   0  -3  590.34   20.00
   4   0   3  586.04   20.40
   4   0  -3  582.64   21.40
   4   0   3  572.34   20.40
   4   0  -3  616.64   20.40
   4   0   3  598.44   20.50
   4   0   3  593.14   21.30
   5   0  -3    0.50    0.70
   5   0   3   -0.60    0.90
   5   0   3   -0.20    1.10
   5   0   3    2.40    1.20
   5   0  -3    2.50    2.10
   5   0   3    0.40    0.90
   5   0   3    2.10    1.30
   5   0  -3    0.00    0.90
   5   0  -3    0.30    1.50
   5   0   3    0.90    2.00
   5   0   3   -0.40    1.40
   5   0   3    2.80    1.50
   5   0  -3   -0.60    1.50
   5   0  -3    2.00    1.10
   6   0   3    0.60    2.00
   6   0  -3   -0.40    0.90
   6   0   3   -0.10    1.20
   6   0   3    1.70    1.30
   6   0   3    1.70    1.40
   6   0   3    2.50    1.80
   6   0   3    2.20    1.60
   6   0  -3    0.20    2.30
   6   0  -3   -0.90    1.20
   6   0  -3    1.40    2.10
   6   0   3    0.20    1.30
   6   0  -3    0.70    1.10
   6   0   3    1.90    2.60
   6   0  -3   -0.50    1.90
   7   0   3   13.30    3.50
   7   0   3   15.80    2.60
   7   0   3   13.00    3.10
   7   0  -3   11.80    3.10
   7   0   3   13.40    2.10
   7   0   3   16.40    3.00
   7   0  -3   20.30    2.30
   7   0   3   16.40    2.70
   7   0   3   12.40    2.80
   7   0  -3   13.90    3.40
   7   0  -3   12.60    3.10
   7   0  -3   17.60    3.30
   7   0   3   15.90    3.20
   8   0  -3   30.80    4.50
   8   0   3   21.60    4.10
   8   0   3   36.20    4.10
   8   0  -3   25.00    4.40
   8   0  -3   27.80    4.20
   8   0   3   38.30    5.30
   8   0   3   34.30    4.60
   8   0  -3   35.10    4.50
   9   0  -3  219.88   11.50
   9   0  -3  176.88   11.10
   9   0   3  207.68   10.20
   9   0  -3  210.28   10.60
   9   0   3  223.28   11.70
   9   0   3  222.38   11.80
   9   0  -3  184.08   11.10
   9   0   3  183.98   11.20
  10   0   3   10.20    3.70
  10   0   3   17.30    3.20
  10   0  -3   13.10    4.10
  10   0  -3   16.00    4.00
  10   0   3   20.90    4.70
  10   0  -3   15.50    3.90
  11   0  -3  158.98   11.20
  11   0   3  189.08   12.00
  11   0  -3  172.98   10.80
  11   0  -3  174.98   11.80
  11   0   3  178.98   11.80
  12   0  -3  112.99   10.30
  12   0  -3  100.19   10.70
  12   0   3   97.79   10.80
  12   0  -3   94.69   10.50
  12   0   3  100.09   10.40
   0   1   3  721.63   23.60
   0   1  -3  725.13   23.90
   0  -1   3  735.73   24.00
   0   1   3  715.33   24.30
   0  -1  -3  744.23   24.00
   0   1   3  730.23   23.70
   0  -1  -3  756.72   24.10
   0  -1   3  733.73   24.00
   0   1   3  742.43   24.20
   0   1   3  713.93   24.10
  -1   1   3  538.35   18.40
  -1   1   3  511.85   18.50
   1  -1   3  576.74   18.50
   1  -1   3  568.24   18.50
   1  -1   3  552.74   18.30
   1  -1   3  555.64   18.40
   1  -1   3  532.95   18.40
   1  -1   3  567.34   18.60
   1   1  -3  566.34   18.50
   1  -1   3  566.14   18.60
   1  -1  -3  550.74   18.90
   1   1   3  551.04   18.90
   1   1   3  573.74   19.20
   1   1   3  569.24   18.70
  -1   1  -3  575.04   18.50
  -1  -1   3  566.84   18.50
   1   1   3  564.94   19.00
   1  -1  -3  561.64   18.90
   1   1   3  567.24   19.10
   2  -1   3 2596.14   83.49
   2   1  -3 2595.14   83.39
  -2   1   3 2469.05   82.89
   2  -1   3 2599.14   83.29
   2  -1   3 2650.63   83.49
   2  -1   3 2615.94   83.59
   2  -1   3 2602.74   83.29
   2  -1   3 2559.24   83.59
  -2   1   3 2564.94   83.09
   2  -1   3 2638.74   83.79
   2  -1   3 2619.24   83.69
   2   1   3 2613.34   84.59
   2   1   3 2347.57   84.59
   2  -1  -3 2671.53   84.89
   2   1   3 2623.54   84.59
   2  -1  -3 2575.34   84.89
   2   1   3 2656.83   84.79
   2  -1  -3 2704.83   84.49
   2  -1  -3 2626.74   84.89
   2   1   3 2671.63   84.69
   2   1   3 2690.63   84.79
  -2   1  -3 2698.23   83.69
   3  -1   3  122.79    5.30
   3   1  -3  136.79    6.20
   3  -1   3  137.99    5.70
   3  -1   3  123.59    5.70
   3  -1   3  133.19    5.90
   3  -1   3  136.49    5.90
   3   1  -3  132.09    5.90
   3   1  -3  125.19    5.20
   3   1  -3  126.59    6.40
   3  -1   3  124.59    5.30
   3   1  -3  128.59    5.50
   3  -1   3  142.49    5.60
  -3   1   3  127.09    4.90
   3   1   3  132.99    5.80
   3   1   3  128.79    5.70
   3   1   3  125.89    5.70
   3  -1  -3  144.39    5.50
   3  -1  -3  132.49    5.80
   3   1   3  130.39    5.80
   3  -1  -3  132.99    5.30
   3   1   3  127.79    5.10
   3   1   3  130.39    6.00
   3  -1  -3  129.59    6.00
   3  -1  -3  133.19    6.30
   3  -1  -3  128.79    6.10
   4   1  -3  688.23   23.80
   4   1  -3  701.23   23.70
   4  -1   3  705.03   23.90
   4  -1   3  679.93   24.40
  -4   1   3  694.73   23.00
   4  -1   3  714.63   24.60
   4   1  -3  698.33   24.90
   4  -1   3  695.13   24.70
   4  -1   3  701.43   24.10
   4   1  -3  715.23   25.10
   4   1  -3  686.63   24.70
   4   1  -3  691.33   23.70
   4  -1   3  745.03   23.70
   4  -1   3  694.13   24.20
   4   1   3  699.93   25.10
   4   1   3  725.83   24.90
   4   1   3  693.73   25.40
   4  -1  -3  736.73   26.00
   4   1   3  718.13   25.30
   4  -1  -3  732.73   25.60
   4   1   3  715.83   24.60
   4   1   3  722.93   25.00
   4   1   3  705.13   25.20
   4  -1  -3  762.92   24.50
   4   1   3  739.63   24.50
   4  -1  -3  708.13   25.50
   4  -1  -3  762.32   23.80
   4  -1  -3  712.43   24.60
   4  -1  -3  723.93   25.30
   5  -1   3   63.09    4.20
   5   1  -3   44.50    4.50
   5  -1   3   61.19    4.40
   5  -1   3   58.99    3.50
   5   1  -3   56.49    3.40
   5   1  -3   59.29    4.10
   5  -1   3   55.39    3.80
   5  -1   3   57.99    3.70
   5   1  -3   55.39    3.30
   5   1  -3   57.19    4.00
   5   1  -3   49.99    4.80
   5  -1   3   56.29    4.30
   5  -1   3   60.79    3.40
   5  -1  -3   66.89    3.50
   5   1   3   60.69    4.60
   5  -1  -3   61.29    2.70
   5   1   3   59.39    4.10
   5  -1  -3   62.29    4.00
   5  -1  -3   64.39    4.60
   5   1   3   63.29    3.70
   5   1   3   59.49    3.70
   5  -1  -3   72.39    4.70
   5  -1  -3   53.99    4.90
   5   1   3   60.29    4.10
   5   1   3   56.99    5.00
   5  -1  -3   52.99    4.20
   5   1   3   62.09    3.90
   6   1  -3  264.97   12.20
   6  -1   3  251.87   11.20
   6  -1   3  282.37   11.30
   6   1  -3  283.57   10.60
   6  -1   3  270.47   10.40
   6   1  -3  264.47   12.10
   6  -1   3  262.97   12.00
   6   1  -3  276.57   10.70
   6  -1   3  258.47   11.90
   6   1  -3  284.47   11.40
   6   1  -3  262.27   12.00
   6  -1   3  297.77   12.30
   6  -1   3  270.57   10.60
   6  -1  -3  282.37   10.40
   6   1   3  276.47   12.30
   6   1   3  268.47   11.50
   6   1   3  269.97   11.00
   6   1   3  275.37   12.10
   6  -1  -3  272.07   10.10
   6  -1  -3  272.97   12.20
   6   1   3  283.27   11.10
   6  -1  -3  263.17   12.00
   6   1   3  267.57   10.60
   6  -1  -3  268.77   11.30
   6   1   3  269.57   11.90
   6  -1  -3  270.67   12.20
   7   1  -3   58.09    5.80
   7   1  -3   60.19    5.30
   7  -1   3   59.19    5.70
   7  -1   3   53.79    4.90
   7  -1   3   57.59    3.90
   7   1  -3   59.29    3.70
   7  -1   3   54.19    4.30
   7   1  -3   58.19    3.80
   7   1  -3   51.79    5.50
   7   1  -3   56.49    5.60
   7  -1   3   56.89    5.70
   7  -1   3   59.19    5.70
   7  -1  -3   60.39    5.20
   7   1   3   56.99    3.80
   7  -1  -3   60.79    3.70
   7   1   3   61.09    5.70
   7   1   3   60.59    5.30
   7  -1  -3   66.19    6.00
   7   1   3   63.49    4.50
   7   1   3   57.59    4.30
   7   1   3   64.49    6.10
   7  -1  -3   67.49    6.30
   7   1   3   55.29    5.90
   7  -1  -3   61.59    5.90
   8   1  -3  427.86   16.90
   8  -1   3  415.96   16.90
   8   1  -3  414.76   18.40
   8  -1   3  402.26   18.00
   8   1  -3  423.46   18.20
   8  -1   3  416.46   17.60
   8  -1   3  410.56   18.10
   8   1  -3  420.06   17.80
   8   1  -3  419.36   15.80
   8  -1  -3  410.96   18.30
   8   1   3  447.76   17.40
   8   1   3  415.96   18.10
   8  -1  -3  423.26   17.20
   8   1   3  418.36   18.10
   8   1   3  423.76   16.80
   8   1   3  434.96   18.50
   8  -1  -3  413.26   18.00
   8  -1  -3  432.76   18.40
   9  -1   3  141.79    9.20
   9   1  -3  160.88    9.60
   9  -1   3  155.68    8.50
   9   1  -3  141.49    9.00
   9   1  -3  149.39    8.90
   9  -1   3  144.19    9.50
   9   1  -3  143.89    9.90
   9  -1  -3  154.98    9.00
   9  -1  -3  157.58    9.90
   9  -1  -3  153.18    9.60
   9   1   3  133.49    9.00
   9   1   3  150.08    9.90
   9   1   3  152.98    8.30
   9   1   3  144.79    9.50
   9  -1  -3  137.79    9.10
  10   1  -3    9.40    3.20
  10   1  -3   10.60    3.90
  10  -1   3   27.20    5.20
  10   1  -3   15.00    4.00
  10  -1   3   20.40    4.70
  10  -1   3   24.00    3.90
  10  -1  -3   13.40    4.10
  10  -1  -3   10.80    3.20
  10   1   3   16.40    4.30
  10  -1  -3   16.00    3.80
  10  -1  -3   15.90    4.00
  10   1   3    8.30    3.70
  11   1  -3   54.39    7.20
  11   1  -3   59.79    7.10
  11   1  -3   47.40    7.40
  11  -1   3   52.49    7.10
  11  -1   3   64.89    8.00
  11   1   3   50.89    7.30
  11  -1  -3   58.39    7.70
  11  -1  -3   54.49    6.80
  11  -1  -3   63.69    7.90
  11   1   3   53.39    7.20
  12  -1   3   17.80    4.90
  12   1  -3   11.60    4.20
  12   1  -3   10.20    4.20
  12  -1   3   10.60    4.90
  12   1  -3   11.30    3.80
  12  -1  -3   22.30    4.90
  12  -1  -3    7.50    3.90
  12  -1  -3   10.90    4.70
  12   1   3   10.00    4.70
  12   1   3    9.30    4.30
   0  -2  -3 2513.95   82.39
   0  -2  -3 2454.75   82.19
   0   2   3 2640.84   83.19
   0   2  -3 2560.94   82.59
   0  -2   3 2569.14   82.59
   0   2   3 2596.34   82.19
   0   2   3 2580.04   82.19
   0   2   3 2672.13   82.89
   1  -2   3  293.87   10.70
   1  -2   3  295.47   10.80
  -1   2   3  311.47   11.10
   1  -2   3  287.87   10.70
   1  -2   3  295.77   10.70
   1  -2   3  296.87   10.70
   1  -2   3  340.97   10.90
  -1   2   3  308.67   10.70
   1   2  -3  312.87   10.80
   1   2   3  319.17   11.40
   1  -2  -3  328.97   11.20
   1   2   3  314.07   11.50
   1   2   3  309.37   11.70
   1   2   3  316.17   10.90
   1  -2  -3  315.07   11.10
  -1   2  -3  316.87   10.70
   1  -2  -3  311.67   11.30
   2  -2   3 1764.32   56.99
  -2   2   3 1771.32   56.79
   2  -2   3 1774.72   56.99
   2  -2   3 1769.72   57.19
   2  -2   3 1777.52   57.09
  -2   2   3 1700.73   56.29
   2  -2   3 1678.53   57.19
   2  -2   3 1776.92   56.89
   2   2  -3 1744.73   56.89
   2  -2  -3 1853.01   57.79
   2   2   3 1730.13   58.29
   2   2   3 1816.22   57.99
   2   2   3 1808.02   57.99
   2  -2  -3 1789.02   58.29
   2   2   3 1787.22   58.19
   2   2   3 1795.52   58.19
   2   2   3 1751.12   58.19
   2  -2  -3 1702.43   58.39
   2  -2  -3 1805.12   58.09
  -2   2  -3 1771.52   56.99
   3   2  -3  139.59    6.00
   3   2  -3  133.79    5.90
   3  -2   3  142.69    6.40
   3  -2   3  140.79    6.00
   3  -2   3  141.69    5.90
   3  -2   3  149.19    5.50
   3   2  -3  131.89    5.70
   3  -2   3  134.49    6.00
   3  -2   3  144.49    6.30
   3  -2   3  147.29    6.70
   3  -2  -3  126.19    5.80
   3   2   3  123.89    5.80
   3   2   3  117.79    5.60
   3   2   3  123.09    5.90
   3  -2  -3  132.69    5.60
   3   2   3  136.89    5.90
   3  -2  -3  126.49    6.00
   3  -2  -3  120.79    6.20
   3   2   3  130.79    5.10
   3  -2  -3  125.69    5.30
   3   2   3  122.69    5.80
   3  -2  -3  128.09    5.40
   3   2   3  121.59    6.00
   4   2  -3  226.48    9.10
   4   2  -3  240.88    8.30
   4  -2   3  236.68   10.20
   4   2  -3  221.58    9.60
   4  -2   3  234.18    9.20
   4  -2   3  237.28    9.30
   4   2  -3  228.18   10.10
   4  -2   3  244.78    9.30
   4  -2   3  226.68    8.40
   4   2  -3  228.68    7.80
   4  -2   3  237.88    9.70
   4   2  -3  231.78   10.20
   4   2  -3  225.88    9.10
   4  -2   3  232.98    9.80
   4   2  -3  223.68    8.90
   4   2   3  225.68    9.80
   4   2   3  242.68    9.30
   4  -2  -3  216.48    9.80
   4  -2  -3  228.08    8.90
   4  -2  -3  238.38    9.90
   4   2   3  226.38    9.40
   4  -2  -3  220.78    9.40
   4  -2  -3  210.88   10.10
   4   2   3  232.08    9.50
   4   2   3  246.88   10.00
   4   2   3  235.48    8.90
   4   2   3  242.28    9.50
   4   2   3  248.08    9.70
   4  -2  -3  246.78    9.20
   5   2  -3  301.37   12.70
   5  -2   3  311.37   12.30
   5  -2   3  309.67   12.80
   5  -2   3  319.37   11.90
   5  -2   3  295.17   13.30
   5   2  -3  322.07   13.20
   5   2  -3  316.67   13.20
   5  -2   3  289.87   11.00
   5   2  -3  319.07   11.10
   5   2  -3  311.57   12.00
   5  -2   3  312.77   12.60
   5  -2   3  310.77   12.20
   5   2  -3  304.77   11.80
   5   2  -3  313.27   11.90
   5   2   3  320.67   13.20
   5   2   3  309.77   12.60
   5  -2  -3  319.47   13.90
   5   2   3  299.67   12.40
   5  -2  -3  314.57   13.20
   5   2   3  317.67   12.80
   5  -2  -3  323.57   11.80
   5  -2  -3  299.27   13.10
   5   2   3  384.76   12.50
   5  -2  -3  318.97   12.40
   5  -2  -3  321.27   12.90
   5   2   3  316.37   12.10
   5   2   3  316.87   13.30
   6  -2   3   43.60    2.70
   6   2  -3   50.19    4.80
   6   2  -3   41.40    4.10
   6  -2   3   37.30    3.70
   6   2  -3   36.00    3.30
   6   2  -3   37.90    3.10
   6  -2   3   37.90    4.30
   6  -2   3   32.50    4.00
   6   2  -3   42.30    5.10
   6  -2   3   39.20    3.80
   6   2  -3   41.10    2.90
   6   2  -3   40.50    4.80
   6  -2   3   38.00    4.40
   6  -2  -3   43.20    4.40
   6   2   3   37.10    4.80
   6  -2  -3   44.30    5.30
   6  -2  -3   41.40    4.50
   6  -2  -3   45.50    3.00
   6   2   3   37.30    4.00
   6   2   3   39.00    3.90
   6   2   3   34.70    3.30
   6   2   3   41.40    3.60
   6   2   3   41.80    4.70
   6   2   3   38.00    3.90
   6  -2  -3   45.00    4.30
   6  -2  -3   31.90    3.90
   7  -2   3  283.47   12.60
   7   2  -3  269.57   10.80
   7  -2   3  255.77   11.50
   7  -2   3  264.97   12.20
   7   2  -3  260.47   10.90
   7   2  -3  255.57   12.60
   7  -2   3  243.58   12.20
   7   2  -3  249.08   12.10
   7  -2   3  267.57   11.60
   7   2  -3  266.57   11.60
   7   2  -3  273.17   12.50
   7   2   3  265.77   12.70
   7  -2  -3  256.77   12.20
   7   2   3  258.07   11.10
   7   2   3  271.67   11.50
   7  -2  -3  243.98   12.30
   7  -2  -3  269.67   11.60
   7   2   3  267.57   11.60
   7   2   3  261.07   12.10
   7  -2  -3  253.67   12.30
   7  -2  -3  271.77   10.60
   7   2   3  260.47   12.50
   7   2   3  263.97   10.50
   8   2  -3   57.89    6.00
   8  -2   3   47.10    5.60
   8  -2   3   57.69    5.20
   8   2  -3   54.99    4.00
   8   2  -3   49.60    5.80
   8   2  -3   54.19    5.50
   8  -2   3   64.39    6.50
   8  -2   3   53.79    5.20
   8   2  -3   45.60    5.90
   8  -2  -3   54.99    5.40
   8  -2  -3   56.59    6.00
   8   2   3   54.59    5.20
   8   2   3   63.19    6.60
   8  -2  -3   39.10    5.10
   8   2   3   55.69    4.60
   8   2   3   51.99    5.40
   8   2   3   54.29    6.20
   8  -2  -3   61.89    6.30
   8   2   3   53.59    4.90
   9  -2   3   16.60    3.90
   9   2  -3   14.50    3.80
   9  -2   3   14.90    4.40
   9   2  -3   11.70    3.20
   9   2  -3   20.20    4.60
   9   2  -3   17.20    4.00
   9  -2   3   11.30    2.70
   9   2   3   16.60    3.30
   9   2   3    8.60    2.70
   9  -2  -3    5.80    3.10
   9   2   3   12.70    3.60
   9  -2  -3    9.40    2.90
   9  -2  -3   12.40    3.40
   9  -2  -3    8.30    3.20
   9   2   3    9.70    3.90
  10   2  -3   18.40    4.70
  10  -2   3   26.40    5.20
  10   2  -3   24.30    4.70
  10   2  -3   22.60    4.40
  10  -2   3   23.10    4.00
  10  -2   3   30.80    5.50
  10   2   3   25.80    5.60
  10  -2  -3   21.90    4.40
  10  -2  -3   20.80    4.40
  10  -2  -3   13.70    3.80
  10   2   3   16.80    4.60
  10  -2  -3   19.80    4.30
  11  -2   3    5.10    3.40
  11   2  -3   11.80    3.80
  11  -2   3    4.10    4.30
  11   2  -3    7.10    3.50
  11  -2   3   15.90    3.60
  11   2  -3    8.50    4.20
  11   2   3   13.70    5.30
  11  -2  -3   12.10    3.90
  11  -2  -3    4.80    3.00
  11  -2  -3   13.40    4.60
  11   2   3   11.00    4.00
  12   2  -3   55.79    7.30
  12   2  -3   44.40    7.20
  12  -2   3   50.79    7.70
  12   2  -3   38.80    7.20
  12  -2   3   51.59    7.60
  12  -2  -3   51.69    7.80
  12   2   3   59.59    8.00
  12  -2  -3   52.69    7.10
  12  -2  -3   47.40    7.10
  12   2   3   45.20    7.50
   0  -3   3 3016.50   95.29
   0   3   3 2795.62   95.39
   0   3  -3 2946.81   95.19
   0  -3   3 3026.10   95.09
   0   3   3 2976.20   95.79
   0  -3  -3 3000.00   94.99
   1  -3   3  703.13   23.90
  -1   3   3  711.83   23.60
   1  -3   3  694.23   23.90
  -1  -3  -3  716.23   23.10
   1  -3   3  715.63   23.60
   1  -3   3  712.23   23.60
   1   3  -3  695.83   23.80
  -1   3   3  697.83   24.10
   1  -3  -3  709.73   24.10
   1  -3  -3  705.73   23.70
   1   3   3  698.23   24.30
   1   3   3  712.03   24.40
  -1   3  -3  706.93   23.30
   1   3   3  697.13   24.10
   2  -3   3  888.81   29.30
   2   3  -3  861.41   29.20
   2  -3   3  858.01   29.30
  -2   3   3  881.81   28.60
   2  -3   3  862.61   28.90
   2  -3   3  860.71   29.40
   2   3   3  853.61   28.70
   2   3   3  840.92   28.70
   2   3   3  837.72   28.90
   2  -3  -3  752.62   27.80
   2  -3  -3  794.02   28.70
   2  -3  -3  897.91   28.10
   2  -3  -3  874.41   28.30
   2   3   3  853.11   28.40
   2  -3  -3  866.61   28.60
  -2   3  -3  847.92   27.40
   3   3  -3  800.32   26.60
   3   3  -3  784.62   26.30
   3  -3   3  748.03   27.00
  -3   3   3  675.23   25.10
   3  -3   3  791.42   26.50
   3  -3   3  782.72   26.10
   3   3  -3  808.92   25.50
   3  -3   3  763.82   26.50
   3  -3   3  795.72   26.70
   3   3   3  811.32   28.00
   3   3   3  837.02   28.10
   3   3   3  814.22   27.90
   3   3   3  821.42   28.20
   3   3   3  820.12   28.00
   3  -3  -3  778.42   28.00
   3  -3  -3  814.82   27.90
   3  -3  -3  813.02   27.50
   3  -3  -3  797.02   27.20
   4   3  -3   40.00    3.00
   4   3  -3   36.80    2.80
   4  -3   3   34.80    3.00
   4  -3   3   32.70    3.40
   4  -3   3   32.70    3.10
   4  -3   3   32.60    3.30
   4   3  -3   35.50    2.30
   4  -3   3   34.90    3.90
   4   3  -3   34.50    2.40
   4   3  -3   36.70    3.30
   4  -3  -3   30.60    3.20
   4  -3  -3   34.00    3.00
   4   3   3   32.80    3.40
   4   3   3   26.70    3.00
   4  -3  -3   29.90    3.30
   4  -3  -3   26.50    2.80
   4  -3  -3   31.20    3.90
   4   3   3   36.10    3.50
   4   3   3   33.80    3.60
   4   3   3   33.40    3.80
   4   3   3   30.90    2.70
   4   3   3   29.30    2.40
   4  -3  -3   31.20    2.60
   5   3  -3   34.10    3.50
   5  -3   3   27.50    3.50
   5   3  -3   32.40    2.20
   5  -3   3   29.30    3.30
   5   3  -3   33.50    2.50
   5  -3   3   34.00    4.20
   5  -3   3   30.60    3.70
   5   3  -3   33.80    3.40
   5   3  -3   33.00    3.10
   5   3  -3   42.60    3.80
   5   3  -3   31.40    4.10
   5  -3   3   32.50    3.10
   5   3  -3   29.70    4.10
   5   3   3   30.90    4.00
   5  -3  -3   44.80    4.90
   5   3   3   33.20    3.40
   5   3   3   36.50    3.70
   5  -3  -3   31.00    3.40
   5   3   3   39.10    3.30
   5   3   3   29.50    3.10
   5  -3  -3   27.20    3.30
   5  -3  -3   37.60    4.00
   5  -3  -3   31.80    3.40
   5   3   3   34.10    3.80
   5  -3  -3   30.80    2.70
   5   3   3   28.80    3.30
   6  -3   3    1.20    2.30
   6   3  -3   -0.30    2.90
   6  -3   3   -6.00    2.50
   6   3  -3    1.60    1.40
   6   3  -3    0.60    1.30
   6   3  -3   -1.60    2.30
   6   3  -3    3.10    2.50
   6  -3   3   -0.10    1.40
   6  -3   3    1.10    1.40
   6  -3   3    0.80    2.00
   6   3  -3    0.80    1.40
   6   3  -3    1.40    1.40
   6  -3  -3   -1.50    1.60
   6   3   3    2.10    1.80
   6   3   3   -3.20    1.70
   6  -3  -3    0.20    1.20
   6   3   3   -1.10    0.90
   6  -3  -3    0.90    1.30
   6   3   3    3.50    2.30
   6   3   3    2.20    1.80
   6   3   3   -2.10    2.70
   6  -3  -3    0.90    1.80
   6  -3  -3    0.90    1.80
   6   3   3   -0.30    1.70
   6  -3  -3    0.90    2.70
   7   3  -3  495.25   18.90
   7   3  -3  499.95   19.20
   7  -3   3  484.05   19.80
   7  -3   3  501.95   20.30
   7   3  -3  511.15   20.80
   7   3  -3  511.75   20.10
   7  -3   3  521.25   19.30
   7   3  -3  486.65   20.30
   7  -3   3  500.05   19.50
   7   3  -3  491.55   18.60
   7  -3  -3  499.15   20.50
   7   3   3  503.55   20.40
   7  -3  -3  512.05   20.30
   7  -3  -3  502.05   21.40
   7   3   3  478.95   19.60
   7   3   3  506.95   19.30
   7   3   3  508.15   18.80
   7   3   3  480.15   19.20
   7  -3  -3  522.65   20.20
   7   3   3  496.65   20.30
   7   3   3  490.85   18.20
   7  -3  -3  502.95   19.30
   8   3  -3   51.49    5.70
   8  -3   3   63.69    5.60
   8   3  -3   65.69    4.70
   8   3  -3   67.79    6.20
   8  -3   3   64.79    5.90
   8   3  -3   62.09    6.70
   8   3  -3   62.49    6.40
   8  -3   3   52.09    5.90
   8  -3   3   47.00    5.70
   8   3  -3   62.79    4.70
   8   3   3   50.09    6.00
   8  -3  -3   58.39    6.30
   8   3   3   49.40    5.30
   8  -3  -3   52.19    5.80
   8   3   3   54.59    5.40
   8   3   3   60.49    6.40
   8   3   3   61.99    4.80
   8  -3  -3   56.69    5.50
   8   3   3   63.09    5.70
   8  -3  -3   59.69    6.00
   9  -3   3   25.70    4.00
   9   3  -3   22.40    4.20
   9   3  -3   26.20    4.60
   9   3  -3   22.20    6.90
   9  -3   3   26.30    3.90
   9  -3   3   26.30    4.70
   9   3  -3   26.00    5.10
   9  -3   3   25.70    4.70
   9  -3  -3   23.60    4.40
   9  -3  -3   28.50    4.70
   9   3   3   29.80    5.50
   9  -3  -3   28.10    4.70
   9   3   3   28.80    4.50
   9   3   3   23.30    3.90
   9  -3  -3   30.60    4.80
   9   3   3   25.20    4.70
  10  -3   3   71.49    7.70
  10  -3   3   77.59    8.40
  10   3  -3   69.89    7.30
  10  -3   3   75.59    7.20
  10   3  -3   85.19    9.00
  10   3  -3   55.99    6.90
  10  -3  -3   78.09    8.40
  10  -3  -3   84.09    8.40
  10  -3  -3   76.79    8.00
  10   3   3   60.29    7.50
  10  -3  -3   82.79    7.60
  10   3   3   77.29    8.40
  11   3  -3   31.80    5.30
  11  -3   3   40.80    5.60
  11   3  -3   35.40    5.70
  11  -3   3   46.50    6.90
  11  -3   3   28.60    6.10
  11   3  -3   26.30    5.70
  11  -3  -3   36.10    5.60
  11  -3  -3   28.30    5.60
  11   3   3   43.50    6.60
  11   3   3   30.50    6.60
  11  -3  -3   46.60    6.90
  12   3  -3   19.40    5.40
  12   3  -3   13.90    4.20
  12  -3   3   13.60    5.30
  12  -3   3   18.80    5.30
  12   3   3   16.40    4.90
  12  -3  -3   20.20    4.90
  12   3   3   12.80    5.60
  12  -3  -3   15.60    4.80
  12  -3  -3   17.10    5.20
   0   4  -3  591.64   19.90
   0  -4  -3  572.64   19.70
   0  -4   3  573.64   20.10
   0  -4   3  601.04   19.70
   0  -4   3  570.74   20.20
   0   4   3  554.54   20.50
   0   4   3  599.54   20.30
  -1   4   3   81.79    2.90
   1  -4   3   79.49    4.20
   1  -4   3   83.69    4.30
   1  -4   3   79.29    3.80
  -1   4   3   84.19    4.60
   1   4  -3   80.59    4.10
  -1   4   3   81.89    4.00
  -1  -4  -3   88.39    3.70
   1   4   3   81.59    4.40
   1  -4  -3   83.29    4.00
  -1   4  -3   73.89    3.60
   1   4   3   79.19    4.90
   1  -4  -3   83.29    4.40
   2  -4   3  295.67   11.00
  -2   4   3  305.07   10.80
   2   4  -3  306.47   11.70
   2  -4   3  295.67   11.50
   2  -4   3  298.57   11.50
   2  -4   3  310.37   11.80
   2   4  -3  294.37   11.40
  -2   4  -3  308.37   10.90
   2   4   3  300.07   12.00
   2  -4  -3  320.27   12.30
   2  -4  -3  308.27   10.20
   2  -4  -3  316.17   11.20
   2  -4  -3  298.27   11.80
   2   4   3  311.07   12.40
   2  -4  -3  316.97   11.40
   3  -4   3 1127.49   36.80
   3  -4   3 1097.09   37.40
   3  -4   3 1118.19   37.90
   3   4  -3 1095.59   37.20
  -3   4   3 1085.99   36.00
   3   4  -3 1098.79   37.50
   3  -4   3 1092.89   37.50
   3   4  -3 1122.19   36.60
   3  -4   3 1096.09   37.30
   3   4   3 1126.99   38.20
   3  -4  -3 1138.49   37.30
   3  -4  -3 1141.89   37.60
   3  -4  -3 1088.09   38.20
   3   4   3 1122.89   38.40
   3   4   3 1147.79   38.20
   3  -4  -3 1137.09   36.40
   3  -4  -3 1138.79   37.90
   3  -4  -3 1101.99   38.70
   3   4   3 1098.79   38.30
   4  -4   3    6.20    2.00
   4   4  -3    5.70    1.70
   4  -4   3    5.80    2.20
   4   4  -3    4.00    1.40
   4  -4   3    5.70    1.40
   4  -4   3    4.80    1.70
   4   4  -3    4.50    1.50
   4   4  -3    4.40    1.40
   4   4  -3    4.70    1.30
   4  -4   3    5.80    1.50
   4  -4  -3    6.70    1.60
   4   4   3    2.40    1.70
   4  -4  -3    3.40    1.60
   4   4   3    5.10    2.20
   4  -4  -3    6.70    1.70
   4  -4  -3    5.40    2.20
   4   4   3    3.80    2.00
   4   4   3    7.90    1.40
   4   4   3    5.90    2.30
   4  -4  -3    4.60    1.40
   5  -4   3   24.10    3.10
   5   4  -3   23.70    3.10
   5   4  -3   20.00    2.60
   5  -4   3   23.10    3.40
   5   4  -3   21.70    2.80
   5  -4   3   21.40    3.10
   5   4  -3   32.70    4.50
   5  -4   3   21.60    3.70
   5   4  -3   23.60    2.40
   5   4  -3   20.40    2.40
   5  -4   3   23.10    2.70
   5  -4  -3   24.40    3.10
   5   4   3   28.80    3.00
   5  -4  -3   24.00    3.30
   5   4   3   24.90    3.20
   5   4   3   26.40    4.10
   5  -4  -3   26.00    2.60
   5  -4  -3   21.00    3.10
   5   4   3   24.60    3.40
   5   4   3   31.00    3.20
   5   4   3   20.70    3.40
   5  -4  -3   22.20    3.20
   5   4   3   15.90    3.00
   5  -4  -3   23.20    4.00
   6   4  -3   52.19    5.80
   6   4  -3   51.79    5.50
   6   4  -3   59.49    4.40
   6  -4   3   52.19    5.30
   6   4  -3   49.70    4.00
   6   4  -3   50.89    3.50
   6  -4   3   53.89    4.30
   6   4  -3   56.79    4.30
   6  -4   3   49.50    5.80
   6  -4   3   55.19    3.90
   6  -4   3   55.09    5.30
   6  -4  -3   58.49    5.20
   6  -4  -3   56.09    5.40
   6  -4  -3   59.09    5.20
   6  -4  -3   59.19    5.60
   6   4   3   55.19    5.00
   6   4   3   46.30    5.50
   6   4   3   56.09    5.70
   6   4   3   59.09    4.70
   6   4   3   52.79    4.10
   6  -4  -3   67.69    3.80
   6  -4  -3   76.89    7.10
   6   4   3   57.19    5.30
   6   4   3   54.49    4.40
   7  -4   3   20.00    4.00
   7   4  -3   18.20    4.50
   7  -4   3   25.00    3.20
   7  -4   3   24.20    3.70
   7   4  -3   25.10    3.70
   7   4  -3   15.70    4.20
   7  -4   3   22.40    4.70
   7   4  -3   20.60    3.00
   7   4  -3   27.40    3.60
   7  -4   3   32.60    4.60
   7  -4  -3   23.10    3.70
   7  -4  -3   28.50    4.10
   7  -4  -3   27.50    5.00
   7   4   3   24.70    3.40
   7   4   3   27.40    3.80
   7   4   3   25.80    4.80
   7  -4  -3   24.10    3.70
   7   4   3   27.60    3.90
   7  -4  -3   22.70    4.00
   7   4   3   25.60    3.40
   7   4   3   24.00    4.10
   7   4   3   20.30    3.10
   8   4  -3  141.69    9.50
   8  -4   3  131.09    8.60
   8   4  -3  124.69    8.70
   8  -4   3  132.99    8.60
   8   4  -3  125.59    8.00
   8  -4   3  119.39    7.70
   8   4  -3  130.79    7.50
   8  -4   3  127.89    7.30
   8   4  -3  140.49    7.30
   8   4   3  137.99    9.00
   8   4   3  137.99    9.50
   8   4   3  130.49    7.60
   8  -4  -3  118.49    7.80
   8  -4  -3  131.79    8.40
   8   4   3  109.69    7.40
   8  -4  -3  114.89    8.20
   8  -4  -3  131.49    8.50
   8  -4  -3  138.19    9.80
   8   4   3  131.19    7.80
   9  -4   3   12.50    3.10
   9  -4   3   15.40    3.30
   9   4  -3   11.40    3.00
   9  -4   3   17.50    4.20
   9   4  -3   19.50    4.30
   9   4  -3   16.40    4.40
   9   4  -3   18.70    3.60
   9  -4   3    9.70    3.30
   9   4   3   15.90    4.40
   9  -4  -3   17.00    3.60
   9  -4  -3   18.10    3.90
   9   4   3   16.70    4.70
   9   4   3   15.50    3.60
   9   4   3   18.00    3.60
   9  -4  -3   14.80    3.70
   9  -4  -3   25.00    4.60
  10   4  -3   25.20    5.50
  10  -4   3   18.90    4.50
  10  -4   3   22.00    4.80
  10   4  -3   14.40    3.70
  10   4  -3   27.20    4.80
  10  -4   3   23.40    4.30
  10  -4  -3   21.70    4.40
  10  -4  -3   23.70    4.90
  10  -4  -3   19.60    4.50
  10   4   3   12.80    5.30
  10   4   3   22.40    5.30
  10  -4  -3   13.40    3.90
  11   4  -3  104.89   11.00
  11   4  -3   87.29    8.90
  11   4  -3  112.59    8.60
  11  -4   3  110.69   10.70
  11  -4   3   94.39    8.80
  11  -4   3  103.29   10.10
  11  -4  -3  107.59    9.80
  11  -4  -3   96.09    9.90
  11  -4  -3  105.79   10.40
  11  -4  -3  122.29   10.70
  11   4   3   88.99    9.60
  11   4   3   80.89    9.50
  12  -4   3   81.09    9.90
  12   4  -3   53.79    7.40
  12   4  -3   57.69    8.30
  12  -4   3   52.79    7.90
  12  -4   3   57.39    7.70
  12  -4  -3   78.39    9.30
  12   4   3   61.29    8.70
  12  -4  -3   75.29    9.50
  12   4   3   80.49    9.90
  12  -4  -3   67.39    8.20
   0   5   3 1632.34   54.29
   0  -5   3 1623.24   53.09
   0   5  -3 1608.04   53.49
   0  -5   3 1613.34   53.89
   0  -5  -3 1645.54   53.39
   0   5   3 1654.13   53.89
   0  -5   3 1623.44   53.89
   1   5  -3  366.86   14.10
   1  -5   3  366.46   13.20
   1   5  -3  380.56   13.70
   1  -5   3  349.07   13.80
  -1   5   3  383.46   13.60
   1  -5   3  343.57   13.90
  -1  -5  -3  393.06   13.20
   1   5   3  367.06   14.00
   1  -5  -3  361.56   13.50
   1  -5  -3  358.46   14.10
  -1   5  -3  364.76   13.20
   1   5   3  376.76   14.40
   2  -5   3   87.39    5.10
   2  -5   3   92.19    4.90
  -2   5   3   84.99    4.30
   2  -5   3   87.49    4.30
   2  -5   3   88.39    4.30
   2   5  -3   95.09    4.90
   2  -5  -3   95.39    5.50
   2   5   3   98.29    5.90
   2  -5  -3   96.49    3.50
   2  -5  -3   99.19    5.10
  -2   5  -3   99.89    4.40
   2  -5  -3  101.39    4.60
   2  -5  -3   98.29    4.60
   2   5   3   91.69    5.30
   2   5   3   97.69    5.80
   3   5  -3  567.44   19.70
   3   5  -3  558.64   20.10
   3  -5   3  515.25   19.70
  -3   5   3  555.34   18.60
   3  -5   3  548.15   19.70
   3  -5   3  539.75   19.00
   3  -5   3  537.75   19.80
   3  -5   3  499.15   20.10
   3  -5  -3  544.35   19.60
   3   5   3  538.85   20.50
   3  -5  -3  536.95   20.60
   3   5   3  555.84   20.40
   3  -5  -3  534.45   20.00
   3   5   3  546.15   20.20
   3  -5  -3  544.15   18.00
   3  -5  -3  555.24   19.20
   3  -5  -3  562.34   19.40
   4   5  -3  741.63   26.30
   4  -5   3  696.33   26.10
   4  -5   3  724.13   26.10
   4   5  -3  739.93   25.00
   4   5  -3  729.23   25.50
   4  -5   3  750.42   25.30
  -4   5   3  716.03   24.00
   4   5  -3  730.63   25.10
   4  -5   3  700.13   26.70
   4   5  -3  726.73   25.80
   4  -5   3  741.83   26.10
   4  -5  -3  717.83   26.20
   4   5   3  726.33   25.90
   4   5   3  680.73   24.60
   4  -5  -3  735.33   25.80
   4   5   3  722.23   26.20
   4  -5  -3  692.33   26.70
   4  -5  -3  760.22   24.90
   4   5   3  727.13   26.20
   4  -5  -3  718.83   25.40
   4  -5  -3  740.13   24.00
   4   5   3  712.13   26.10
   5  -5   3  131.19    7.90
   5   5  -3  112.89    6.70
   5   5  -3  123.79    6.60
   5   5  -3  131.99    6.20
   5   5  -3  127.39    6.00
   5  -5   3  119.59    7.00
   5   5  -3  130.59    6.60
   5  -5   3  116.39    7.00
   5  -5   3  115.49    6.10
   5  -5   3  128.09    7.00
   5   5   3  122.69    7.10
   5   5   3  124.49    6.00
   5  -5  -3  127.09    6.00
   5  -5  -3  127.49    6.90
   5  -5  -3  115.39    6.50
   5   5   3  120.29    7.20
   5  -5  -3  119.29    7.10
   5  -5  -3  117.59    6.70
   5  -5  -3  139.79    8.20
   5   5   3  122.39    7.40
   5   5   3  124.29    7.20
   5   5   3  135.19    6.60
   6   5  -3    9.10    2.20
   6  -5   3   11.20    2.70
   6  -5   3   11.70    3.10
   6  -5   3   12.20    2.20
   6  -5   3   14.00    2.90
   6   5  -3   15.40    2.90
   6   5  -3   11.80    2.40
   6   5  -3   10.00    3.80
   6  -5   3   14.40    4.00
   6   5  -3   18.30    4.20
   6   5  -3    9.00    3.20
   6  -5  -3   14.80    2.30
   6  -5  -3   12.40    2.80
   6   5   3   11.30    2.80
   6   5   3   14.40    2.40
   6   5   3   10.90    3.10
   6   5   3   12.10    3.10
   6  -5  -3   18.90    3.30
   6  -5  -3   10.80    3.80
   6   5   3   10.60    3.40
   6  -5  -3   18.30    3.20
   6   5   3    6.80    2.50
   6  -5  -3   12.40    2.80
   7  -5   3  225.48   10.90
   7   5  -3  212.68   10.50
   7  -5   3  220.08    9.80
   7   5  -3  206.08   11.70
   7   5  -3  192.78   11.20
   7  -5   3  202.48   10.70
   7  -5   3  225.48   12.30
   7   5  -3  214.28   10.00
   7  -5   3  202.78   10.80
   7   5  -3  225.08   10.60
   7   5   3  222.18   10.60
   7  -5  -3  215.58   10.80
   7   5   3  235.78   10.50
   7   5   3  225.38   11.90
   7  -5  -3  216.38   11.20
   7   5   3  223.58   11.50
   7  -5  -3  208.68   11.30
   7   5   3  206.78   10.90
   7   5   3  214.98   10.80
   7  -5  -3  219.98   12.40
   7  -5  -3  216.58   10.70
   8  -5   3   50.59    6.00
   8  -5   3   55.09    6.20
   8   5  -3   48.40    6.20
   8   5  -3   47.20    5.20
   8   5  -3   56.99    7.00
   8   5  -3   42.50    4.50
   8  -5   3   59.89    7.50
   8  -5   3   43.20    4.60
   8   5  -3   41.50    4.90
   8  -5   3   44.10    5.20
   8   5   3   55.39    5.50
   8  -5  -3   51.39    6.20
   8  -5  -3   55.59    7.50
   8   5   3   46.00    5.30
   8   5   3   36.40    5.40
   8  -5  -3   49.99    6.00
   8   5   3   54.59    5.50
   8  -5  -3   48.70    5.40
   8  -5  -3   53.59    5.80
   9   5  -3    4.20    2.20
   9  -5   3    1.00    2.10
   9  -5   3    5.00    3.70
   9   5  -3    3.80    2.10
   9   5  -3    3.20    3.20
   9  -5   3   -0.60    2.30
   9  -5   3    8.10    2.70
   9   5  -3   10.80    3.80
   9  -5  -3    0.50    2.40
   9   5   3    3.90    2.70
   9  -5  -3    1.90    2.10
   9   5   3    6.20    2.80
   9  -5  -3    3.50    4.30
   9  -5  -3    3.50    3.00
   9   5   3    5.90    2.30
   9   5   3    7.00    3.50
   9  -5  -3    7.60    3.00
  10   5  -3   61.79    7.00
  10   5  -3   72.29    7.60
  10  -5   3   61.89    6.90
  10  -5   3   74.39    8.00
  10   5  -3   85.99    8.90
  10  -5   3   68.69    7.80
  10  -5  -3   69.39    7.80
  10   5   3   64.79    7.90
  10  -5  -3   76.99    8.20
  10  -5  -3   62.79    7.10
  10  -5  -3   72.69    8.30
  11  -5   3   53.99    6.60
  11  -5   3   51.89    7.40
  11  -5   3   57.99    7.80
  11   5  -3   70.49    7.80
  11   5  -3   43.90    7.30
  11  -5  -3   46.00    6.60
  11  -5  -3   47.90    6.80
  11  -5  -3   54.09    7.10
  11  -5  -3   58.39    7.80
  11   5   3   67.19    8.50
   0  -6  -3   55.59    4.10
   0   6   3   51.79    4.20
   0  -6   3   55.49    3.70
   0   6  -3   58.79    3.70
   0   6  -3   64.89    4.00
   0  -6   3   54.69    3.90
   0  -6  -3   61.19    3.50
   0  -6   3   60.19    3.30
   0   6   3   59.39    3.90
   1   6  -3  308.77   12.20
  -1  -6  -3  303.97   11.30
   1   6  -3  307.37   11.80
   1  -6   3  307.57   11.10
   1  -6   3  292.57   12.10
   1  -6   3  284.77   11.90
  -1   6   3  289.17   11.70
  -1   6  -3  334.87   12.30
   1   6   3  303.17   12.90
   1  -6  -3  294.37   12.00
   1   6   3  312.97   12.60
  -1   6  -3  306.77   11.80
   1  -6  -3  308.97   12.70
   2   6  -3   21.80    2.60
   2  -6   3   20.70    2.20
   2  -6   3   23.90    2.80
   2  -6   3   18.70    2.10
   2  -6   3   23.40    3.10
  -2   6   3   20.10    2.40
   2   6  -3   21.10    2.80
   2   6   3   21.50    3.50
   2   6   3   20.20    3.40
   2  -6  -3   20.90    1.30
  -2   6  -3   21.60    2.40
   2  -6  -3   22.40    3.20
   2   6   3   20.00    3.00
   2  -6  -3   23.10    2.20
   2  -6  -3   20.30    2.70
   3  -6   3   61.99    3.60
   3   6  -3   53.79    4.20
   3  -6   3   52.49    4.50
   3   6  -3   59.79    4.10
   3  -6   3   58.29    4.20
   3  -6   3   57.39    4.10
  -3   6   3   60.69    3.50
   3  -6  -3   75.69    4.80
   3   6   3   71.29    5.80
   3   6   3   69.69    5.80
   3  -6  -3   69.09    4.10
   3  -6  -3   68.59    4.10
   3   6   3   63.59    5.00
   3  -6  -3   67.89    2.90
   3  -6  -3   82.79    5.50
   4   6  -3  182.78    8.30
   4   6  -3  177.58    7.90
   4   6  -3  171.58    7.70
   4  -6   3  167.78    9.30
   4  -6   3  171.48    8.50
   4  -6   3  159.88    8.40
   4  -6   3  175.78    8.60
   4   6  -3  183.08    8.90
  -4   6   3  176.58    7.00
   4   6  -3  175.98    8.40
   4  -6   3  185.18    7.80
   4  -6  -3  187.78    8.30
   4   6   3  169.18    8.90
   4  -6  -3  164.68    7.80
   4  -6  -3  175.18    8.60
   4   6   3  169.88    9.10
  -4   6  -3  160.68    7.00
   4  -6  -3  164.18    6.40
   4   6   3  186.98    8.90
   4   6   3  168.38    9.20
   4  -6  -3  171.18    9.40
   4  -6  -3  178.48    7.60
   5   6  -3  118.49    6.20
   5  -6   3  110.89    6.70
   5   6  -3  106.09    5.90
   5   6  -3  106.99    6.00
   5  -6   3  126.79    7.80
   5   6  -3  103.59    6.30
   5   6  -3  109.89    6.80
   5  -6   3  116.59    5.90
   5  -6   3  103.79    6.60
   5  -6   3  115.79    7.10
   5   6   3  100.19    6.70
   5   6   3  110.09    7.40
   5   6   3  101.39    5.20
   5   6   3  107.49    7.00
   5   6   3  113.29    7.20
   5  -6  -3  108.59    6.70
   5  -6  -3  103.29    4.70
   5  -6  -3   93.29    6.10
   5  -6  -3  105.09    6.30
   5  -6  -3  104.79    6.10
   5  -6  -3  115.99    5.60
   5  -6  -3   95.09    7.50
   6   6  -3   76.29    5.70
   6  -6   3   76.69    6.00
   6   6  -3   85.49    5.60
   6  -6   3   76.19    5.70
   6   6  -3   99.49    8.80
   6  -6   3   80.99    5.00
   6  -6   3   88.89    7.10
   6  -6   3   82.99    6.20
   6   6  -3   82.69    5.40
   6  -6  -3   94.69    6.20
   6   6   3   92.69    6.70
   6   6   3   79.09    7.20
   6   6   3   81.29    6.40
   6  -6  -3   84.79    5.80
   6   6   3   82.99    5.80
   6   6   3   90.69    5.20
   6  -6  -3   93.49    7.70
   6   6   3   89.49    6.40
   6  -6  -3   87.29    6.00
   6  -6  -3   88.89    6.30
   7   6  -3   19.00    3.40
   7  -6   3   21.50    3.70
   7   6  -3   27.80    3.80
   7  -6   3   25.90    4.30
   7   6  -3   20.60    4.30
   7  -6   3   28.80    4.40
   7  -6   3   21.90    3.20
   7   6  -3   23.90    5.10
   7  -6   3   28.80    5.20
   7   6  -3   29.00    3.60
   7   6   3   32.30    4.30
   7  -6  -3   23.80    3.80
   7  -6  -3   32.80    5.50
   7  -6  -3   24.90    4.00
   7   6   3   24.70    4.60
   7   6   3   28.40    3.50
   7  -6  -3   32.10    4.20
   7  -6  -3   23.40    3.90
   7   6   3   28.90    4.50
   8  -6   3   54.49    6.30
   8  -6   3   55.99    5.20
   8  -6   3   44.80    5.70
   8   6  -3   55.79    5.40
   8   6  -3   50.29    5.40
   8   6  -3   58.49    6.70
   8   6  -3   34.90    5.80
   8  -6   3   43.40    5.50
   8   6  -3   50.99    5.60
   8  -6   3   55.59    7.50
   8  -6  -3   46.30    5.60
   8   6   3   51.79    6.50
   8   6   3   59.99    5.90
   8   6   3   63.49    5.70
   8  -6  -3   49.10    6.00
   8   6   3   49.80    5.80
   8  -6  -3   42.20    5.60
   8  -6  -3   37.90    6.40
   8  -6  -3   54.59    6.00
   9   6  -3   93.39    6.50
   9   6  -3   90.89    9.30
   9  -6   3   59.49    7.30
   9   6  -3   90.19    6.80
   9   6  -3   84.39    8.30
   9  -6   3   87.79    8.20
   9  -6   3   90.99    9.70
   9  -6   3   94.99    7.20
   9   6  -3  106.89    7.20
   9  -6   3   84.69    6.20
   9  -6  -3   72.49    7.50
   9  -6  -3   93.49    8.20
   9  -6  -3   90.09    9.70
   9  -6  -3   96.59    8.90
   9   6   3  102.89    7.60
   9  -6  -3   88.69    8.60
   9   6   3   91.19    9.00
  10  -6   3   16.40    4.70
  10   6  -3   22.70    5.00
  10   6  -3   18.30    3.90
  10  -6   3   19.50    4.70
  10  -6   3   19.80    4.40
  10   6  -3   16.00    5.20
  10  -6  -3   19.70    4.50
  10  -6  -3   33.00    5.50
  10  -6  -3   18.50    4.40
  10  -6  -3   18.50    4.50
  10   6   3   20.40    5.10
  10  -6  -3   19.30    6.40
  11   6  -3   15.20    4.00
  11  -6   3    7.50    4.10
  11   6  -3   10.20    4.40
  11  -6   3   13.00    4.60
  11  -6   3   17.50    4.20
  11  -6  -3    9.90    3.70
  11  -6  -3   14.90    4.50
  11  -6  -3    3.50    3.70
  11  -6  -3   16.40    4.70
  11   6   3    9.70    4.60
   0   7   3   17.20    3.00
   0  -7  -3   16.10    2.80
   0  -7  -3   20.10    2.50
   0  -7   3   21.20    2.80
   0   7   3   18.60    2.70
   0  -7   3   21.80    2.20
   0  -7  -3   22.10    1.10
   0   7  -3   21.70    2.60
   0  -7   3   26.40    3.30
   0   7  -3   20.80    2.90
  -1  -7  -3  293.67   11.50
   1   7  -3  295.57   12.50
   1  -7   3  273.57   12.30
   1  -7   3  298.27   12.30
   1   7  -3  294.87   12.00
  -1   7   3  323.37   12.20
   1  -7   3  292.57   11.10
   1  -7  -3  303.67   12.70
  -1   7  -3  286.87   11.40
   1   7   3  278.27   12.10
   1  -7  -3  290.67   11.70
   1   7   3  292.97   12.70
  -1   7  -3  275.17   11.60
   2  -7   3  166.88    8.50
   2   7  -3  164.98    8.00
   2  -7   3  163.08    8.10
   2  -7   3  169.28    7.20
   2  -7   3  173.28    7.20
  -2   7   3  164.28    7.60
   2   7  -3  160.78    8.30
   2   7   3  182.58    8.80
   2   7   3  159.68    9.30
   2  -7  -3  172.48    8.20
   2  -7  -3  170.18    6.20
   2  -7  -3  177.18    7.20
   2  -7  -3  167.78    8.90
   2   7   3  155.18    8.90
  -2   7  -3  184.68    7.90
   3   7  -3   27.60    3.40
   3  -7   3   28.70    2.90
   3  -7   3   27.80    4.10
   3  -7   3   39.80    4.20
  -3   7   3   31.80    3.10
   3   7  -3   26.50    3.60
   3   7   3   26.10    4.10
  -3   7  -3   27.30    2.90
   3  -7  -3   29.50    3.60
   3  -7  -3   24.40    1.60
   3  -7  -3   17.90    3.50
   3  -7  -3   31.60    3.00
   3   7   3   24.30    3.80
   3   7   3   29.40    4.30
   4   7  -3  167.78    8.00
   4  -7   3  163.48    8.60
   4  -7   3  170.98    7.50
   4   7  -3  164.38    8.50
   4  -7   3  156.28    8.30
   4  -7   3  166.28    9.40
   4   7  -3  161.18    7.40
   4   7  -3  151.38    8.60
   4   7  -3  172.68    8.40
   4  -7   3  167.88    8.50
  -4   7   3  165.18    7.30
  -4   7  -3  165.48    7.20
   4  -7  -3  161.68    7.90
   4  -7  -3  163.38    8.60
   4  -7  -3  166.98    8.00
   4   7   3  156.18    9.00
   4  -7  -3  168.98    7.70
   4   7   3  156.78    8.80
   4   7   3  175.18    9.60
   4  -7  -3  177.08    9.60
   4   7   3  178.18    9.40
   5   7  -3    3.00    2.00
   5  -7   3    2.60    1.50
   5   7  -3   -0.90    2.30
   5   7  -3    1.30    1.60
   5  -7   3    4.00    2.80
   5  -7   3    5.30    2.20
   5  -7   3    0.90    1.50
   5   7  -3    4.90    1.60
   5  -7   3    3.10    2.60
   5   7  -3    2.40    2.10
   5  -7  -3    1.60    1.50
   5  -7  -3    1.20    1.70
   5   7   3    3.10    2.30
   5  -7  -3    2.30    2.70
   5   7   3   -0.50    2.70
   5  -7  -3    5.30    1.90
   5   7   3    8.40    3.30
   5  -7  -3    2.80    1.70
   5   7   3    3.30    2.90
   6   7  -3   12.80    4.30
   6   7  -3   12.00    2.60
   6  -7   3   22.10    3.80
   6   7  -3   18.20    2.90
   6  -7   3   13.90    2.50
   6   7  -3   18.40    3.30
   6  -7   3   19.00    3.40
   6  -7   3   16.60    4.40
   6  -7   3   14.30    3.10
   6   7   3   12.80    3.60
   6  -7  -3   16.10    3.40
   6  -7  -3   15.80    3.50
   6  -7  -3   12.60    2.70
   6   7   3   14.20    3.60
   6   7   3   18.00    3.70
   6   7   3   22.90    4.00
   6  -7  -3   13.70    2.70
   6  -7  -3   15.80    4.20
   7   7  -3   28.20    4.30
   7   7  -3   19.00    4.60
   7  -7   3   27.80    4.60
   7   7  -3   26.60    5.30
   7   7  -3   23.00    3.50
   7  -7   3   33.70    5.60
   7   7  -3   32.70    4.00
   7  -7   3   26.10    3.40
   7  -7   3   30.70    4.50
   7  -7   3   47.40    5.70
   7   7   3   30.10    4.80
   7  -7  -3   24.90    5.20
   7  -7  -3   26.60    4.20
   7   7   3   36.90    5.40
   7  -7  -3   26.70    4.50
   7   7   3   34.70    4.60
   7  -7  -3   31.80    4.40
   7  -7  -3   28.80    4.30
   8   7  -3  124.79    8.00
   8  -7   3   98.39    8.90
   8  -7   3  110.39    8.00
   8   7  -3  115.09    8.70
   8   7  -3  105.49    7.20
   8  -7   3  119.69    6.90
   8   7  -3  108.79    7.30
   8  -7   3  110.99    8.10
   8   7  -3   96.59    9.40
   8  -7   3  106.09    8.20
   8  -7  -3   97.59   10.10
   8  -7  -3  129.19    8.30
   8   7   3  120.99    8.60
   8   7   3  119.39    7.80
   8  -7  -3  103.29    7.60
   8  -7  -3  134.09    8.90
   8  -7  -3   98.89    7.90
   8   7   3  121.59    9.00
   9  -7   3    1.90    3.10
   9  -7   3    0.40    2.30
   9   7  -3    1.10    3.30
   9   7  -3    1.20    2.00
   9   7  -3    4.10    2.30
   9   7  -3   -0.30    3.20
   9  -7   3   -1.70    4.00
   9  -7   3    4.30    2.90
   9  -7  -3    3.20    2.60
   9  -7  -3    2.50    2.50
   9   7   3    0.30    2.70
   9  -7  -3    0.50    3.00
   9   7   3    4.40    2.90
   9  -7  -3    3.50    2.70
   9  -7  -3    2.00    4.20
  10  -7   3   78.49    8.40
  10  -7   3   82.69    8.60
  10  -7   3   74.99   10.00
  10  -7   3   80.79    8.60
  10   7  -3   73.89    9.30
  10  -7  -3   87.29    9.20
  10   7   3   80.09    8.80
  10  -7  -3   74.29    7.90
  10  -7  -3   72.89    9.90
  10  -7  -3   78.09    8.70
  10  -7  -3   79.39    8.30
  11  -7   3   11.30    4.70
  11  -7   3   10.00    4.20
  11  -7   3   10.30    3.70
  11   7  -3   10.20    4.60
  11  -7  -3   11.20    4.10
  11  -7  -3   12.20    4.40
  11   7   3   16.20    5.40
  11  -7  -3   16.20    4.80
   0   8  -3  133.79    6.70
   0  -8  -3  125.49    7.40
   0  -8   3  122.59    5.80
   0  -8   3  122.29    7.10
   0  -8  -3  133.19    6.50
   0   8   3  127.29    7.00
   0   8  -3  121.29    6.90
   0  -8   3  131.69    6.90
   0   8   3  112.49    7.50
  -1   8   3  248.98   11.20
   1   8  -3  269.17   11.80
  -1  -8  -3  270.87    9.20
   1  -8   3  261.47   11.50
  -1  -8  -3  269.57   10.90
   1  -8   3  264.57   10.30
  -1   8   3  255.87   12.00
   1   8  -3  263.17   11.30
   1  -8   3  258.27   11.90
   1  -8  -3  262.47   11.20
  -1  -8   3  262.57   10.40
  -1   8  -3  279.67   11.50
   1   8   3  275.87   12.60
   1  -8  -3  237.48   11.90
   1   8   3  267.97   11.90
   2  -8   3    4.70    1.80
   2  -8   3    6.40    1.60
   2  -8   3    3.30    2.00
  -2   8   3    1.60    1.70
   2   8  -3    4.10    1.90
   2   8  -3    4.60    1.80
   2  -8   3    5.70    1.50
   2  -8  -3    3.30    1.60
   2   8   3    1.50    1.90
  -2   8  -3    6.70    1.90
   2  -8  -3    5.00    2.40
   2  -8  -3    3.80    0.90
   2   8   3    8.20    3.30
  -3   8   3   98.39    5.40
   3  -8   3   96.89    6.20
   3   8  -3   96.79    6.00
   3  -8   3   94.89    5.10
   3   8  -3   99.39    6.50
   3  -8   3   91.59    6.60
   3   8   3   98.09    8.00
   3  -8  -3   96.19    6.10
   3  -8  -3   90.79    6.80
  -3   8  -3   93.39    5.30
   3   8   3   97.89    7.10
   3   8   3   92.09    6.50
   4   8  -3  110.69    6.50
   4  -8   3  105.89    7.00
   4  -8   3  106.49    5.70
   4   8  -3  100.79    7.00
   4  -8   3  117.69    7.80
   4   8  -3  102.99    7.00
   4  -8   3  117.19    7.10
   4   8  -3  105.79    6.60
   4   8   3  109.79    7.90
  -4   8  -3  114.39    5.80
   4   8   3   95.69    7.10
   4   8   3  121.19    8.00
   4  -8  -3  124.69    6.50
   4  -8  -3  120.49    8.10
   4  -8  -3  116.59    6.20
   4  -8  -3  114.59    7.10
   4  -8  -3  118.59    6.50
   5  -8   3    2.80    1.60
   5  -8   3    6.00    2.10
   5   8  -3    1.90    2.10
   5   8  -3    5.10    2.80
   5   8  -3    0.70    1.80
   5   8  -3    0.40    1.60
   5  -8   3    6.50    3.00
   5  -8   3    2.80    2.00
   5  -8   3    3.70    2.40
   5  -8  -3    4.40    2.00
   5   8   3   -2.40    2.90
   5   8   3    3.40    3.10
   5   8   3    5.00    3.20
   5  -8  -3   -1.20    1.40
   5  -8  -3    2.80    1.90
   5   8   3   -0.50    2.40
   5  -8  -3   -0.50    2.40
   5  -8  -3    3.30    1.90
   6  -8   3   44.90    5.40
   6  -8   3   44.00    5.30
   6  -8   3   40.20    5.90
   6   8  -3   45.60    5.50
   6  -8   3   49.10    5.40
   6  -8   3   46.10    4.20
   6   8  -3   42.00    4.80
   6  -8  -3   50.79    5.90
   6  -8  -3   49.30    6.60
   6   8   3   46.10    5.80
   6   8   3   51.79    5.60
   6  -8  -3   45.20    5.30
   6   8   3   43.60    5.60
   6  -8  -3   46.20    5.20
   6  -8  -3   57.19    5.40
   6   8   3   50.69    6.10
   7  -8   3   35.10    4.40
   7  -8   3   36.10    5.00
   7   8  -3   29.60    6.20
   7  -8   3   38.40    6.10
   7  -8   3   34.30    5.30
   7  -8   3   47.20    5.70
   7   8  -3   34.60    5.00
   7   8  -3   39.80    4.80
   7   8   3   41.40    5.30
   7   8   3   41.50    5.50
   7   8   3   47.60    6.00
   7  -8  -3   26.90    5.50
   7  -8  -3   44.30    5.10
   7  -8  -3   42.60    5.40
   7  -8  -3   46.10    5.90
   7  -8  -3   43.60    5.60
   8   8  -3   12.40    3.30
   8   8  -3    8.20    4.10
   8   8  -3   21.30    4.20
   8   8  -3   22.20    5.30
   8  -8   3   16.80    3.80
   8  -8   3   18.10    4.90
   8  -8   3   19.90    4.60
   8  -8   3   17.40    4.10
   8  -8  -3   16.20    3.80
   8  -8  -3   18.00    5.40
   8  -8  -3   12.80    3.50
   8   8   3   21.10    4.40
   8   8   3   25.20    5.20
   8   8   3   15.60    3.80
   8  -8  -3   15.00    3.70
   8  -8  -3   15.40    4.00
   9   8  -3   19.90    3.80
   9  -8   3   33.20    5.40
   9   8  -3   26.80    5.50
   9  -8   3   30.00    5.50
   9  -8   3   29.10    6.60
   9   8  -3   36.00    5.30
   9   8  -3   24.50    5.90
   9  -8   3   34.00    5.30
   9  -8  -3   21.70    5.70
   9   8   3   20.50    5.10
   9  -8  -3   28.70    5.10
   9  -8  -3   35.70    5.80
   9   8   3   45.20    6.30
   9  -8  -3   34.30    5.60
   9  -8  -3   21.20    4.40
  10  -8   3   25.30    5.70
  10  -8   3   22.50    4.90
  10  -8   3   28.00    5.60
  10  -8   3   18.20    5.90
  10   8  -3   26.40    6.00
  10   8   3   25.30    5.20
  10   8   3   21.20    5.40
  10  -8  -3   19.00    4.60
  10  -8  -3   17.00    4.70
  10  -8  -3   38.70    6.00
  10  -8  -3   25.90    6.70
   0   9   3    4.80    2.40
   0  -9  -3    4.80    2.30
   0  -9   3    6.60    1.60
   0  -9  -3    3.50    1.60
   0   9  -3    6.20    1.90
   0   9  -3    1.20    1.70
   0   9   3    5.10    3.00
   0  -9   3    4.00    2.10
   1   9  -3   -0.80    1.30
  -1   9   3   -0.70    2.00
   1   9  -3    1.90    1.90
  -1   9   3   -2.10    1.50
  -1  -9  -3    2.10    1.40
   1  -9   3   -0.80    1.40
   1  -9   3    0.00    1.00
   1  -9   3    0.40    1.80
   1  -9  -3    0.10    1.20
   1   9   3   -1.50    2.30
   1  -9  -3   -0.20    1.70
  -1  -9   3   -1.10    0.90
   1   9   3   -1.00    1.90
  -1   9  -3   -0.90    1.40
  -1  -9   3    0.30    1.70
   2  -9   3   21.80    2.70
   2  -9   3   21.20    3.30
  -2   9   3   25.00    3.40
   2   9  -3   18.20    3.40
   2   9  -3   15.60    2.90
   2  -9   3   19.40    3.60
  -2   9  -3   16.90    2.80
   2  -9  -3   20.20    3.90
   2   9   3   22.20    3.90
   2   9   3   16.10    4.20
   2  -9  -3   18.40    3.10
  -3   9   3   50.49    4.10
   3   9  -3   35.70    4.70
   3  -9   3   45.20    4.90
   3   9  -3   44.00    4.70
   3  -9   3   50.89    3.70
   3  -9   3   60.19    6.30
   3  -9  -3   44.30    5.50
   3   9   3   37.30    5.40
  -3   9  -3   54.39    4.10
   3  -9  -3   54.89    5.40
   3   9   3   43.00    5.80
   3   9   3   42.30    5.10
   4  -9   3   20.90    3.60
   4  -9   3   16.60    2.50
   4   9  -3   14.10    3.10
   4   9  -3   16.60    3.10
   4   9  -3   19.80    4.20
   4  -9   3   13.70    3.90
   4  -9   3   18.80    3.50
   4   9  -3   13.40    3.20
   4  -9  -3   12.70    2.90
   4   9   3    9.10    3.20
   4  -9  -3   12.80    2.70
   4  -9  -3   11.50    3.50
   4   9   3   13.50    4.10
   4   9   3   13.10    3.80
   5   9  -3   51.59    5.40
   5   9  -3   67.99    5.40
   5   9  -3   48.50    5.60
   5  -9   3   55.39    5.80
   5  -9   3   55.09    6.80
   5  -9   3   49.70    5.60
   5  -9   3   53.99    4.60
   5   9  -3   59.69    5.80
   5  -9  -3   60.79    4.90
   5   9   3   52.69    6.30
   5  -9  -3   57.69    5.40
   5   9   3   54.19    6.00
   5  -9  -3   53.29    6.70
   5   9   3   52.19    6.50
   5  -9  -3   55.19    6.00
   5   9   3   55.49    6.40
   6  -9   3    2.80    3.20
   6  -9   3    1.90    2.20
   6   9  -3    5.80    2.60
   6  -9   3    4.00    2.70
   6   9  -3    1.70    2.40
   6  -9   3    0.40    1.80
   6  -9  -3    6.50    3.60
   6   9   3    7.10    3.50
   6   9   3    5.50    3.60
   6   9   3    9.00    3.60
   6  -9  -3    3.50    2.20
   6   9   3    4.30    2.70
   6  -9  -3    4.30    2.50
   6  -9  -3    4.00    2.10
   7  -9   3   36.80    5.40
   7   9  -3   35.00    5.00
   7  -9   3   34.60    6.00
   7   9  -3   32.80    6.40
   7  -9   3   33.70    5.20
   7  -9   3   39.00    5.30
   7   9  -3   27.80    4.80
   7   9   3   35.60    5.80
   7  -9  -3   36.80    5.40
   7   9   3   34.20    5.00
   7  -9  -3   30.90    4.50
   7  -9  -3   30.90    5.90
   7   9   3   36.50    5.80
   7  -9  -3   31.80    5.10
   8  -9   3   45.30    6.30
   8   9  -3   44.40    6.10
   8  -9   3   39.30    5.90
   8   9  -3   35.70    6.20
   8  -9   3   33.20    5.50
   8   9  -3   54.49    7.80
   8   9  -3   42.50    5.40
   8  -9   3   34.60    6.50
   8  -9  -3   43.90    7.50
   8   9   3   52.09    6.70
   8   9   3   43.70    6.20
   8  -9  -3   49.10    5.80
   8  -9  -3   45.70    6.10
   8  -9  -3   37.30    5.80
   9   9  -3   25.40    4.90
   9  -9   3   17.70    4.60
   9  -9   3    9.10    3.40
   9  -9   3   11.20    4.40
   9   9  -3   16.80    5.60
   9  -9   3   15.80    5.80
   9   9  -3   12.90    3.70
   9  -9  -3   19.00    4.90
   9  -9  -3   15.70    4.10
   9  -9  -3   21.30    4.70
   9   9   3   20.80    4.80
   9   9   3   14.10    4.40
   9  -9  -3   19.20    5.70
  10  -9   3   59.59    8.10
  10  -9   3   71.19    8.20
  10  -9   3   52.89    7.30
  10   9  -3   78.19    8.30
  10  -9   3   63.39    9.20
  10   9  -3   59.09    8.50
  10   9   3   75.29    8.60
  10  -9  -3   73.19    9.90
  10   9   3   48.70    7.50
  10  -9  -3   74.39    8.30
  10  -9  -3   74.79    8.70
  10  -9  -3   80.79    8.50
   0  10   3   17.60    3.60
   0 -10   3   16.80    3.50
   0 -10  -3   18.70    3.80
   0 -10   3   16.10    2.30
   0  10  -3   14.10    3.00
   0  10   3   14.20    3.70
   0 -10  -3   19.30    3.00
  -1  10   3    3.20    2.60
   1  10  -3    3.80    2.40
   1 -10   3    2.60    1.90
   1 -10   3    5.80    1.50
  -1  10   3    5.20    2.40
  -1 -10  -3    4.50    2.30
   1 -10   3    3.00    2.20
  -1  10  -3    5.00    2.20
  -1 -10   3    3.10    1.40
  -1 -10   3    5.40    2.60
   1 -10  -3    3.50    2.30
   1  10   3    4.80    3.10
   1 -10  -3    1.90    1.70
   1  10   3    6.90    2.60
   2 -10   3    2.40    1.80
   2 -10   3    1.40    1.40
   2  10  -3   -0.30    1.60
  -2  10   3    5.90    2.30
   2 -10   3    1.40    2.50
   2  10  -3    2.20    2.00
   2 -10  -3    0.10    2.10
   2  10   3   -0.30    2.10
  -2  10  -3    3.00    1.80
   2 -10  -3   -0.10    1.50
   2  10   3   -1.50    2.90
  -2 -10   3    1.40    1.40
   3 -10   3  169.88   10.40
   3  10  -3  180.48   10.10
   3  10  -3  189.28    9.70
   3 -10   3  178.78    9.90
   3 -10   3  183.88    8.30
  -3  10   3  181.68    8.90
   3  10   3  186.98   10.90
   3  10   3  187.48   10.40
   3  10   3  171.08   10.80
   3 -10  -3  182.38    9.70
  -3  10  -3  184.08    8.80
   3 -10  -3  151.38   10.20
   4  10  -3   24.30    4.90
   4  10  -3   30.90    4.70
   4 -10   3   41.30    5.80
   4 -10   3   24.40    4.00
   4  10  -3   25.40    4.00
   4 -10   3   35.50    4.10
   4  10  -3   26.90    4.00
   4  10   3   30.80    5.30
   4 -10  -3   24.00    4.10
   4  10   3   23.00    5.10
   4  10   3   33.70    5.20
   4 -10  -3   29.90    5.30
   5  10  -3   53.19    5.60
   5 -10   3   61.89    6.60
   5  10  -3   54.39    6.40
   5 -10   3   49.50    5.70
   5 -10   3   57.19    7.20
   5  10  -3   52.79    5.80
   5  10   3   52.79    6.80
   5 -10  -3   60.09    6.50
   5 -10  -3   58.89    7.20
   5  10   3   59.69    7.20
   5  10   3   56.59    6.40
   5  10   3   72.89    7.70
   6 -10   3   55.59    6.30
   6  10  -3   53.39    5.70
   6  10  -3   51.19    6.40
   6 -10   3   40.70    5.70
   6 -10   3   53.49    7.20
   6  10   3   68.69    7.50
   6  10   3   52.79    6.50
   6  10   3   58.69    7.10
   6 -10  -3   49.10    7.30
   6 -10  -3   56.09    6.60
   6 -10  -3   59.79    6.40
   6  10   3   55.29    6.90
   7  10  -3   19.00    4.50
   7  10  -3   20.90    3.80
   7 -10   3   20.30    4.00
   7 -10   3   14.60    3.80
   7 -10   3   19.30    4.40
   7 -10   3   21.40    5.60
   7  10  -3   15.30    5.90
   7 -10  -3   17.90    5.10
   7 -10  -3   16.70    4.00
   7  10   3   25.40    5.10
   7 -10  -3   21.50    4.70
   7  10   3   20.10    5.00
   7  10   3   25.70    4.80
   7 -10  -3   19.20    3.80
   8  10  -3   57.99    7.10
   8 -10   3   43.50    6.40
   8 -10   3   61.99    7.20
   8 -10   3   65.39    7.60
   8  10  -3   47.60    5.90
   8 -10   3   45.70    7.50
   8  10  -3   46.10    7.90
   8  10   3   53.89    7.40
   8 -10  -3   47.60    5.90
   8 -10  -3   43.80    6.40
   8  10   3   56.79    7.30
   8 -10  -3   38.90    7.40
   8 -10  -3   44.20    6.50
   9  10  -3   32.90    5.70
   9 -10   3   26.90    5.20
   9  10  -3   27.70    6.80
   9 -10   3   19.80    5.00
   9 -10   3   32.20    6.90
   9 -10   3   24.70    5.40
   9 -10  -3   31.30    6.70
   9 -10  -3   29.60    5.70
   9  10   3   33.50    6.10
   9 -10  -3   27.20    5.60
   9  10   3   31.30    6.20
   9 -10  -3   23.30    4.90
   0 -11  -3    5.20    2.60
   0  11   3    8.10    3.00
   0  11   3    2.90    2.90
   0 -11   3   10.10    3.10
   0 -11  -3    6.60    2.20
   0  11  -3    9.80    2.80
  -1  11   3   -0.10    2.30
   1 -11   3   -2.00    1.90
   1  11  -3   -0.70    1.60
  -1 -11  -3    0.00    1.90
  -1  11   3   -1.20    1.90
   1 -11   3   -1.20    1.50
   1 -11  -3   -1.20    1.20
   1  11   3    0.20    2.00
  -1  11  -3   -2.30    1.20
   1 -11  -3    0.00    2.30
   1  11   3    0.10    2.80
  -1 -11   3   -0.30    1.90
  -2  11   3   93.79    6.70
   2 -11   3  103.39    5.80
  -2  11   3  106.59    8.00
   2 -11   3  112.39    8.00
   2 -11   3   96.39    6.90
   2  11  -3  101.19    7.30
  -2  11  -3  117.59    7.00
   2 -11  -3  102.49    8.10
   2  11   3  101.79    7.60
   2  11   3  102.99    9.20
   2 -11  -3  110.99    7.20
   3 -11   3   22.60    4.50
   3 -11   3   27.30    4.30
   3  11  -3   25.40    4.40
   3 -11  -3   18.90    4.30
  -3  11  -3   27.80    3.80
   3  11   3   25.20    5.20
   3  11   3   22.20    4.30
   3  11   3   22.80    5.50
   3 -11  -3   31.20    4.50
   4 -11   3   51.49    6.70
   4 -11   3   42.60    5.70
   4  11  -3   59.29    6.70
   4  11  -3   58.19    6.20
   4  11  -3   52.29    6.20
   4  11  -3   43.10    5.20
   4 -11  -3   59.89    7.20
   4  11   3   43.60    6.70
   4  11   3   51.09    6.80
   4 -11  -3   47.10    5.80
   4  11   3   53.49    6.30
   5 -11   3   10.60    3.70
   5 -11   3   18.60    4.50
   5  11  -3   20.20    4.00
   5 -11   3   12.90    3.60
   5  11  -3   15.80    4.00
   5  11  -3   10.50    3.20
   5  11   3   18.90    5.10
   5 -11  -3   19.50    4.10
   5  11   3   13.40    4.40
   5 -11  -3   17.30    4.80
   5  11   3    6.00    4.30
   5  11   3   19.30    4.40
   6 -11   3    7.70    4.20
   6 -11   3    3.30    2.60
   6  11  -3    2.50    2.90
   6 -11   3    4.50    3.40
   6  11  -3    1.00    2.00
   6  11   3    0.30    2.80
   6  11   3    3.20    3.90
   6 -11  -3    1.70    2.70
   6 -11  -3    5.70    3.90
   6  11   3   -0.70    3.60
   6 -11  -3    6.40    3.00
   6  11   3    5.40    3.70
   7 -11   3   40.30    5.80
   7 -11   3   31.70    5.30
   7  11  -3   46.90    8.00
   7 -11   3   30.70    6.20
   7  11  -3   36.40    5.70
   7 -11  -3   33.50    5.80
   7  11   3   43.60    6.80
   7 -11  -3   27.00    5.10
   7 -11  -3   28.70    6.10
   7  11   3   45.00    6.90
   7  11   3   27.90    5.50
   8 -11   3   11.90    4.50
   8 -11   3   27.20    6.50
   8 -11   3   21.50    5.00
   8  11  -3   23.90    6.30
   8  11  -3   27.40    5.40
   8 -11  -3   15.40    4.90
   8  11   3   28.30    5.80
   8 -11  -3   26.40    5.20
   8 -11  -3   20.10    5.70
   8  11   3   25.50    6.00
   9  11  -3    6.80    5.10
   9 -11   3    8.90    4.40
   9  11  -3   11.30    3.80
   9 -11   3   11.70    5.60
   9 -11   3   15.00    4.40
   9 -11   3    6.50    3.70
   9 -11  -3   19.40    5.00
   9 -11  -3    7.80    5.30
   9  11   3    9.90    4.60
   9  11   3   11.90    4.10
   9 -11  -3   19.20    5.00
   0  12   3   66.69    6.80
   0  12   3   82.29    8.40
   0 -12   3   80.19    8.10
   0 -12  -3   75.89    7.90
   0  12  -3   71.99    6.10
   0 -12  -3   86.09    6.10
  -1  12   3   19.80    4.30
   1 -12   3   34.60    4.70
  -1 -12  -3   29.50    5.10
  -1  12   3   32.30    4.70
   1 -12   3   29.40    5.30
   1  12  -3   28.90    4.80
   1  12   3   31.20    5.00
   1 -12  -3   23.70    3.80
   1 -12  -3   31.40    5.30
  -1 -12   3   36.70    5.40
  -1  12  -3   39.90    5.00
   1  12   3   30.60    5.40
  -2  12   3   17.10    3.60
  -2 -12  -3   12.90    3.70
   2 -12   3   19.30    4.60
  -2  12   3   16.50    4.40
   2 -12   3   17.80    3.90
   2  12  -3   13.30    3.60
   2 -12  -3   16.80    4.30
  -2 -12   3   17.50    4.30
   2  12   3   15.30    4.40
   2 -12  -3   23.90    4.20
   2  12   3   16.90    4.10
  -2  12  -3   21.30    3.60
   3 -12   3    8.40    3.60
   3  12  -3   11.00    3.30
   3  12  -3    7.80    3.20
  -3  12   3   14.60    3.90
   3 -12   3   11.00    3.20
   3 -12  -3   12.00    4.00
   3  12   3   16.40    5.40
   3 -12  -3   18.80    4.00
   3  12   3   10.90    3.60
   3  12   3    9.40    4.50
   4  12  -3    7.90    3.10
   4  12  -3    8.80    4.50
   4 -12   3    8.80    3.10
  -4  12   3    3.90    3.10
   4 -12   3   11.50    3.90
   4  12  -3    4.80    2.70
   4 -12  -3    5.90    3.40
   4  12   3    3.20    2.90
   4  12   3    5.60    4.40
   4 -12  -3    6.10    2.90
   4  12   3    2.90    3.70
  -5  12   3   36.50    5.50
   5 -12   3   27.90    4.90
   5  12  -3   34.40    5.50
   5 -12   3   30.90    5.60
   5 -12   3   23.40    4.70
   5 -12  -3   28.50    5.70
   5  12   3   34.80    6.30
   5  12   3   22.40    6.00
   5 -12  -3   29.20    5.20
   5  12   3   33.20    5.90
   5  12   3   52.39    7.00
   6 -12   3    5.30    3.10
   6 -12   3    3.50    3.10
  -6  12   3   13.70    4.00
   6  12  -3    9.30    3.60
   6 -12   3    5.10    3.90
   6  12   3    7.90    4.00
   6  12   3   10.50    4.00
   6  12   3    3.40    4.30
   6 -12  -3    7.20    3.70
   6 -12  -3    5.80    3.30
   6  12   3   -0.80    4.00
   6 -12  -3   10.10    4.80
   7 -12   3    7.50    4.30
  -7  12   3   15.60    4.00
   7  12  -3    6.10    3.50
   7  12  -3    8.70    5.80
   7 -12   3   15.20    4.70
   7 -12   3    6.00    3.00
   7 -12  -3    5.10    3.50
   7 -12  -3    9.40    5.20
   7  12   3    6.60    4.30
   7 -12  -3   10.90    4.20
   7  12   3    8.90    3.90
   8 -12   3    6.10    4.80
   8  12  -3    8.00    3.60
   8 -12   3    2.70    3.10
   8 -12   3    5.60    3.80
   8  12  -3    0.90    4.40
   8 -12  -3    1.30    3.80
   8  12   3    6.30    4.00
   8  12   3    1.90    3.60
   8 -12  -3    1.50    2.90
   8 -12  -3    6.20    3.50
   0  13   3   13.60    3.60
   0 -13  -3   15.00    3.30
   0  13  -3   12.20    3.50
   0 -13   3   10.10    3.80
   0 -13  -3    7.40    3.40
   0  13   3   14.10    4.30
   1 -13   3   14.60    4.20
   1  13  -3   18.80    4.20
  -1 -13  -3   20.10    4.40
  -1  13   3   12.10    3.50
  -1  13   3   14.10    4.40
  -1 -13   3   14.50    4.00
   1  13   3   16.10    4.90
  -1  13  -3   16.60    3.60
   1  13   3   20.10    4.40
   1 -13  -3   19.40    4.60
   1 -13  -3   18.50    3.60
   2 -13   3   70.69    7.40
  -2 -13  -3   68.59    8.30
  -2  13   3   59.79    6.40
  -2  13   3   58.19    7.60
   2  13  -3   73.09    7.60
   2 -13   3   71.59    8.00
   2  13   3   56.19    8.10
   2  13   3   75.59    8.70
  -2  13  -3   64.69    6.50
   2  13   3   63.09    7.30
   2 -13  -3   62.89    7.80
   2 -13  -3   74.19    7.20
  -2 -13   3   65.49    7.50
   3 -13   3   55.79    7.20
   3  13  -3   52.99    6.90
   3  13  -3   51.19    6.30
   3 -13   3   49.60    6.30
  -3  13   3   53.29    6.90
  -3 -13   3   53.39    7.10
   3  13   3   47.80    7.50
   3  13   3   51.09    7.30
   3 -13  -3   59.69    6.90
   3  13   3   48.80    6.70
   3 -13  -3   64.49    8.00
   4  13  -3  150.08   10.60
  -4  13   3  156.78   10.60
   4 -13   3  167.38   10.60
   4 -13   3  139.99   10.60
   4  13  -3  146.69   10.20
   4  13  -3  140.89   10.70
   4  13   3  154.28   11.30
   4  13   3  147.39   10.70
   4 -13  -3  176.58   10.40
   4  13   3  129.39   11.30
   4 -13  -3  130.49   10.80
   5 -13   3    5.40    4.20
   5 -13   3    7.90    3.90
   5 -13   3    7.00    3.20
   5  13  -3    1.20    2.80
  -5  13   3    9.10    3.80
   5  13   3   11.70    5.20
   5  13   3    6.90    3.80
   5  13   3   -0.10    4.60
   5 -13  -3    3.30    2.60
   5 -13  -3    7.80    4.30
   5  13   3    6.30    4.70
   6 -13   3   28.70    6.70
   6 -13   3   35.90    5.90
  -6  13   3   25.20    4.90
   6  13  -3   29.20    5.80
   6 -13   3   22.50    5.20
   6 -13  -3   28.00    5.50
   6 -13  -3   23.60    6.00
   6 -13  -3   30.60    5.70
   6  13   3   25.00    6.00
   6  13   3   27.60    5.80
   6  13   3   25.60    5.90
   7 -13   3   33.10    5.80
   7 -13   3   27.60    5.60
   7  13  -3   32.80    5.90
  -7  13   3   43.70    6.50
   7 -13   3   23.90    6.10
   7  13  -3   19.20    7.30
   7 -13  -3   27.00    6.80
   7 -13  -3   42.50    6.80
   7 -13  -3   27.60    5.50
   7  13   3   29.20    6.00
   7  13   3   23.00    5.80
   0  14   3   19.70    5.10
   0 -14  -3   31.40    5.90
   0  14  -3   15.70    3.90
   0 -14   3   24.60    5.10
   0  14   3   26.40    4.90
  -1  14   3   15.50    4.70
  -1 -14  -3   12.90    4.40
  -1  14   3   12.90    3.80
   1 -14   3   14.00    4.40
   1  14  -3   14.30    4.10
   1 -14  -3   10.20    4.20
   1 -14  -3   10.60    3.30
   1  14   3   20.90    5.40
   1  14   3   16.90    4.50
  -1 -14   3   12.10    4.40
  -1  14  -3   13.10    3.60
   2 -14   3   38.70    6.50
   2  14  -3   24.30    5.20
   2 -14   3   17.10    4.20
  -2 -14  -3   26.10    5.40
  -2  14   3   28.20    5.80
   2  14  -3   26.80    4.80
   2  14   3   20.60    5.40
   2 -14  -3   27.40    5.80
  -2 -14   3   30.70    5.70
   2  14   3   20.50    6.30
   2 -14  -3   31.10    5.10
  -2  14  -3   21.70    4.30
   2  14   3   27.40    5.20
  -3 -14  -3   13.20    4.60
   3  14  -3   14.60    4.20
   3  14  -3   18.90    4.60
   3 -14   3   14.30    4.20
   3 -14   3   15.00    5.00
  -3  14   3   15.70    5.20
   3 -14  -3   16.30    4.90
  -3 -14   3   14.80    4.50
   3  14   3   16.00    5.70
   3 -14  -3   12.00    3.90
   3  14   3   17.80    4.90
   3  14   3   18.50    5.80
   4 -14   3   47.30    7.40
   4 -14   3   53.29    7.00
   4  14  -3   51.99    7.10
  -4  14   3   41.00    6.80
   4  14  -3   54.99    7.00
   4  14   3   52.19    7.40
   4 -14  -3   45.20    6.60
   4  14   3   46.00    7.80
   4  14   3   48.30    7.50
   4 -14  -3   42.90    7.40
   5 -14   3    9.40    4.30
   5  14  -3   15.10    4.30
   5 -14   3    9.90    4.70
   5 -14   3    6.30    3.80
  -5  14   3    6.80    3.80
   5  14   3    7.60    5.20
   5  14   3   -0.50    4.40
   5 -14  -3    6.60    4.30
   5  14   3   -0.40    3.00
   5 -14  -3    9.90    3.50
   5  14   3   -0.40    6.80
   6 -14   3   36.50    7.10
  -6  14   3   43.10    6.80
   6 -14   3   47.80    7.10
   6 -14   3   39.90    6.50
   6  14  -3   54.59    7.90
   6 -14  -3   41.40    6.80
   6 -14  -3   42.00    6.60
   6  14   3   36.30    7.30
   6 -14  -3   48.60    7.90
   6  14   3   36.90    6.80
   6  14   3   30.70    6.20
   0 -15  -3   -0.50    2.80
   0  15  -3    4.60    3.40
   0  15   3    5.00    4.40
   0 -15   3    0.60    2.90
   0  15   3    4.70    3.30
   1 -15   3   15.20    4.90
  -1 -15  -3   14.80    4.90
   1  15  -3   18.80    4.50
   1  15  -3   13.90    4.40
  -1  15   3   10.80    4.70
  -1  15   3   20.80    4.60
   1 -15  -3   10.90    4.40
   1 -15  -3   16.80    4.00
  -1 -15   3   13.60    4.40
   1  15   3   15.60    4.70
  -1  15  -3   12.40    3.90
   1  15   3   16.90    5.60
   2  15  -3   22.00    5.20
   2  15  -3   23.20    5.00
  -2 -15  -3   15.80    5.00
   2 -15   3   20.00    5.40
  -2  15   3   22.10    5.70
   2  15   3   16.60    6.80
   2 -15  -3   26.40    6.00
   2 -15  -3   20.50    4.50
  -2 -15   3   30.40    6.00
   2  15   3   15.80    4.60
   2  15   3   33.30    6.90
  -3  15   3    8.00    4.50
   3  15  -3    4.80    6.20
   3  15  -3   10.70    3.90
  -3 -15  -3    4.30    3.50
   3 -15   3   10.30    4.10
   3  15  -3   17.20    4.60
   3 -15   3    6.90    4.20
  -3 -15   3    9.40    4.00
   3  15   3    6.60    5.20
   3 -15  -3   10.90    3.90
   3  15   3    9.50    4.50
   3  15   3   12.80    5.50
   3 -15  -3    4.40    4.00
   4 -15   3   10.30    3.90
   4  15  -3   23.80    5.60
  -4  15   3    9.00    4.40
   4 -15   3   13.80    4.70
  -4 -15  -3   24.90    6.10
   4  15  -3   12.50    4.30
   4 -15  -3    2.90    3.80
   4 -15  -3   14.50    4.30
   4  15   3   12.70    5.60
   4  15   3   14.40    6.10
   4  15   3    9.80    4.40
  -4 -15   3   14.10    4.70
   0  16   3   78.99    8.70
   0  16  -3   81.69    8.90
   0  16   3   62.19    9.20
   0 -16  -3   83.89    9.90
   0 -16   3   63.29    8.70
   0  16  -3   85.39    9.10
   1  16  -3   36.20    6.40
   1 -16   3   24.60    6.00
  -1 -16  -3   33.60    6.70
   1  16  -3   34.10    6.20
  -1  16   3   35.70    7.20
   1 -16  -3   22.90    5.90
  -1 -16   3   37.30    6.90
   1  16   3   29.10    5.90
   1  16   3   28.90    7.20
  -1  16  -3   36.80    6.00
  -2 -16  -3   24.30    6.00
   2 -16   3   15.70    5.30
   2 -16  -3   14.40    5.10
  -2 -16   3   13.60    4.70
   0   0   4 1777.42   58.09
   0   0   4 1844.12   58.09
   0   0   4 1820.42   57.69
   0   0   4 1724.73   57.89
   0   0   4 1827.12   57.69
   0   0  -4 1761.62   57.89
   1   0  -4  265.57    9.80
   1   0   4  266.47    9.50
  -1   0  -4  285.17    9.50
  -1   0   4  262.07    9.50
   1   0   4  274.67    9.90
   1   0   4  277.47    9.80
   1   0   4  274.77   10.00
  -1   0   4  269.07    9.70
   1   0   4  270.77    9.60
   1   0   4  278.17    9.60
  -2   0   4  323.17   10.80
   2   0   4  325.87   11.60
   2   0   4  322.97   11.70
   2   0  -4  321.87   11.50
   2   0  -4  327.27   11.60
   2   0   4  312.77   11.40
   2   0   4  314.47   10.80
   2   0   4  353.36   11.70
   2   0   4  323.07   11.50
   2   0   4  307.47   11.60
   2   0  -4  312.57   11.60
   2   0  -4  317.67   12.00
  -2   0  -4  304.87   10.90
   3   0   4    3.20    1.30
  -3   0   4    3.80    0.60
   3   0   4    2.70    0.80
   3   0   4    2.20    1.20
   3   0   4    2.80    1.50
  -3   0  -4    2.40    0.70
   3   0  -4    4.30    1.30
   3   0   4    2.20    1.40
   3   0  -4    4.10    2.00
   3   0   4    4.10    1.40
   3   0  -4    1.40    1.40
   3   0  -4    3.40    1.00
   3   0   4    3.80    1.20
   4   0   4    7.00    1.70
   4   0   4    4.50    1.70
   4   0   4    6.70    1.60
   4   0   4    8.60    1.70
   4   0   4    9.70    1.40
   4   0  -4    8.00    1.60
   4   0  -4    8.20    2.30
   4   0  -4    8.10    2.00
   4   0   4    8.60    2.10
   4   0  -4    6.50    1.40
   4   0  -4    7.00    1.50
   4   0   4   10.10    1.80
   5   0  -4   -0.50    1.80
   5   0   4    0.10    0.90
   5   0   4    1.20    1.30
   5   0   4   -0.40    1.30
   5   0  -4   -0.30    0.70
   5   0   4   -0.70    1.90
   5   0  -4    1.30    1.10
   5   0  -4    0.10    1.70
   5   0  -4    0.20    1.50
   5   0  -4   -0.20    1.00
   5   0   4   -0.70    1.00
   5   0   4   -1.90    1.50
   5   0   4    1.30    1.50
   6   0   4  557.84   22.20
   6   0  -4  580.04   22.50
   6   0  -4  595.64   20.80
   6   0  -4  595.04   20.30
   6   0   4  580.34   21.10
   6   0   4  603.64   20.90
   6   0   4  611.54   21.90
   6   0  -4  578.14   22.20
   6   0   4  586.94   21.10
   6   0  -4  600.74   21.10
   6   0  -4  594.04   22.50
   6   0   4  587.34   22.10
   6   0   4  579.74   21.80
   7   0   4   69.89    6.50
   7   0  -4   78.69    5.50
   7   0  -4   72.69    5.60
   7   0   4   73.09    4.90
   7   0   4   71.29    5.30
   7   0   4   74.39    5.30
   7   0   4   73.29    4.60
   7   0  -4   77.39    6.70
   7   0  -4   77.39    6.80
   7   0  -4   66.29    4.30
   7   0   4   67.79    6.40
   7   0   4   75.99    4.90
   8   0   4   -4.30    2.50
   8   0  -4   -2.00    2.30
   8   0   4    1.70    1.50
   8   0  -4    0.00    2.50
   8   0  -4    5.60    2.30
   8   0   4    2.10    2.40
   8   0  -4    4.30    2.50
   9   0  -4   28.60    4.40
   9   0   4   29.10    3.90
   9   0  -4   34.00    5.00
   9   0  -4   34.10    5.00
   9   0   4   31.70    5.50
   9   0  -4   24.30    4.70
   9   0   4   37.40    5.60
  10   0   4   84.69    8.50
  10   0  -4   81.49    7.90
  10   0  -4   73.89    8.00
  10   0  -4   78.69    8.10
  10   0   4   79.49    8.30
  11   0   4   -0.40    3.70
  11   0   4    7.00    3.50
  11   0  -4   -0.90    3.00
  11   0  -4    8.00    3.40
  11   0  -4    2.30    2.50
  12   0  -4   10.30    3.70
  12   0  -4    5.20    3.70
  12   0   4    1.30    2.90
  12   0  -4    4.50    3.30
  12   0   4    1.80    4.60
   0  -1   4 2513.95   79.69
   0  -1   4 2476.75   79.69
   0   1   4 2432.16   79.19
   0   1   4 2500.05   79.59
   0  -1  -4 2458.35   79.19
   0   1   4 2451.55   79.89
   0  -1   4 2483.05   79.49
   0   1   4 2435.36   79.79
   0   1   4 2390.86   79.09
   0  -1   4 2507.05   79.59
   0  -1  -4 2491.95   79.59
   0   1  -4 2546.35   79.49
   1  -1   4  446.36   15.30
   1  -1   4  461.35   15.60
   1  -1   4  431.76   15.50
   1  -1   4  450.15   15.50
   1  -1   4  453.45   15.40
   1   1  -4  444.06   15.50
  -1  -1  -4  465.65   15.30
   1  -1   4  465.95   15.90
   1  -1   4  439.66   15.30
  -1   1   4  455.35   15.50
  -1   1   4  457.25   15.60
   1  -1   4  449.06   15.20
   1   1   4  471.25   16.10
   1   1   4  477.05   16.10
   1  -1  -4  474.85   16.10
   1  -1  -4  456.05   16.00
  -1   1  -4  462.65   15.60
  -1  -1   4  469.05   15.70
   1   1   4  459.55   16.30
   1   1   4  464.45   16.30
   1   1   4  475.85   15.80
   2  -1   4  268.97   10.00
  -2   1   4  281.57    9.50
   2   1  -4  269.17    9.90
   2  -1   4  266.77    9.80
   2  -1   4  273.07   10.00
   2  -1   4  259.87   10.00
   2  -1   4  256.37    9.50
   2  -1   4  269.47    9.90
  -2   1   4  272.57    9.70
   2  -1   4  260.07    9.90
   2  -1   4  268.47   10.00
   2   1   4  254.77    9.90
   2   1   4  271.47   10.00
  -2   1  -4  273.37    9.00
   2  -1  -4  254.67    9.70
   2   1   4  260.87    9.70
   2   1   4  256.77    9.60
   2   1   4  261.47    9.90
   2   1   4  272.97   10.00
   2  -1  -4  252.27    9.80
  -2  -1   4  266.37    8.90
   3  -1   4   29.20    2.50
   3  -1   4   30.80    2.00
   3   1  -4   33.60    3.40
  -3   1   4   33.50    2.30
   3  -1   4   26.20    2.40
   3   1  -4   29.10    3.00
   3  -1   4   29.20    2.70
   3   1  -4   31.80    2.50
   3  -1   4   29.10    2.40
   3  -1   4   28.70    2.80
   3  -1   4   29.90    2.80
   3  -1  -4   30.90    3.20
   3  -1  -4   24.10    2.20
   3  -1  -4   32.10    2.50
   3  -1  -4   31.30    3.20
   3   1   4   29.60    2.60
   3   1   4   29.10    2.70
   3   1   4   26.80    2.60
  -3   1  -4   30.40    1.40
   3   1   4   30.90    3.10
   3  -1  -4   27.60    2.60
   3   1   4   30.40    1.70
   3   1   4   33.00    2.90
   3   1   4   30.50    2.80
   3  -1  -4   27.50    2.00
   4   1  -4  354.66   12.70
   4  -1   4  359.26   13.00
   4  -1   4  356.56   13.70
   4   1  -4  356.16   14.20
   4  -1   4  342.57   13.20
   4  -1   4  356.96   13.60
   4  -1   4  367.26   13.10
   4   1  -4  359.16   13.10
  -4   1   4  364.86   12.30
   4  -1   4  355.76   13.80
   4   1  -4  350.26   13.90
   4   1  -4  362.36   13.90
   4  -1   4  367.16   13.50
   4   1   4  349.96   12.50
   4  -1  -4  347.37   13.90
   4  -1  -4  358.96   14.10
   4   1   4  363.06   13.50
   4  -1  -4  355.76   12.80
   4   1   4  351.86   13.70
   4  -1  -4  353.66   13.50
   4  -1  -4  349.37   13.80
   4   1   4  360.26   13.50
   4   1   4  361.36   13.40
   4  -1  -4  346.27   12.90
   4   1   4  348.67   13.70
   4   1   4  376.16   13.30
   5   1  -4  338.27   14.50
   5  -1   4  336.37   13.80
   5  -1   4  346.97   14.10
   5   1  -4  344.77   13.00
   5  -1   4  362.66   13.30
   5   1  -4  355.26   14.20
   5  -1   4  346.67   13.00
   5   1  -4  367.66   13.30
  -5   1   4  356.96   12.00
   5   1  -4  352.96   14.30
   5  -1   4  352.46   14.20
   5  -1   4  355.36   13.70
   5  -1   4  358.66   13.30
   5   1  -4  347.97   12.90
   5   1   4  359.96   13.90
   5  -1  -4  352.26   13.10
   5   1   4  336.57   13.20
   5   1   4  343.87   14.20
   5  -1  -4  355.06   14.10
   5  -1  -4  354.76   13.00
   5  -1  -4  357.56   14.50
   5  -1  -4  351.46   14.90
   5  -1  -4  348.77   14.30
   5   1   4  366.86   13.60
   5  -1  -4  365.26   12.30
   5   1   4  348.77   14.10
   5   1   4  346.67   12.90
   5   1   4  353.46   13.90
   6   1  -4   94.99    6.90
   6  -1   4   96.69    6.40
   6  -1   4  104.49    6.50
   6  -1   4   96.29    5.70
   6  -1   4  102.29    5.60
   6   1  -4   97.99    6.60
   6  -1   4   99.39    5.30
   6   1  -4   99.09    5.30
   6   1  -4  103.29    5.10
   6  -1   4  102.49    5.30
   6   1  -4  103.69    5.80
   6   1  -4  102.69    6.30
   6   1   4  103.09    6.60
   6   1   4  102.79    6.30
   6   1   4  101.19    6.10
   6   1   4  102.29    5.40
   6  -1  -4  104.19    5.20
   6  -1  -4  105.59    6.00
   6  -1  -4  101.29    6.70
   6   1   4  109.49    6.90
   6   1   4  107.89    5.80
   6   1   4  117.19    5.70
   6  -1  -4  104.89    6.50
   6  -1  -4   92.69    6.30
   6  -1  -4  107.89    4.80
   7   1  -4   63.59    5.10
   7  -1   4   58.19    4.00
   7  -1   4   46.30    4.70
   7  -1   4   60.99    4.40
   7  -1   4   55.89    5.60
   7   1  -4   58.99    5.00
   7   1  -4   65.19    6.30
   7   1  -4   56.79    3.90
   7  -1   4   44.30    5.20
   7   1  -4   56.29    3.70
   7   1  -4   60.89    5.90
   7   1   4   58.79    4.10
   7   1   4   66.79    6.30
   7  -1  -4   67.49    5.40
   7   1   4   48.80    4.90
   7  -1  -4   67.69    6.00
   7  -1  -4   54.59    3.80
   7   1   4   58.39    4.60
   7  -1  -4   69.79    6.50
   7   1   4   64.49    6.30
   7  -1  -4   65.19    6.00
   7   1   4   54.69    4.10
   8   1  -4  169.08    9.90
   8  -1   4  182.98    8.90
   8   1  -4  168.78    7.90
   8  -1   4  167.08    9.90
   8   1  -4  165.58    9.70
   8   1  -4  179.88    8.90
   8  -1   4  172.78   10.10
   8   1  -4  161.68    9.60
   8  -1   4  171.48    9.20
   8   1   4  172.88   10.10
   8  -1  -4  167.88    9.00
   8   1   4  172.78   10.20
   8  -1  -4  176.38    9.90
   8  -1  -4  182.88   10.00
   8   1   4  178.08    8.60
   8   1   4  173.88    9.20
   8  -1  -4  161.68    9.90
   9   1  -4   22.60    4.40
   9   1  -4   14.50    3.90
   9  -1   4   21.40    3.50
   9  -1   4   25.20    4.90
   9   1  -4   24.20    4.40
   9  -1   4   16.90    4.70
   9  -1  -4   18.40    3.80
   9  -1  -4   20.40    4.00
   9  -1  -4   20.00    4.10
   9   1   4   22.00    4.50
   9  -1  -4   27.80    4.80
   9   1   4   26.00    5.10
  10   1  -4   17.80    4.10
  10  -1   4   25.30    5.10
  10  -1   4   23.60    3.80
  10   1  -4   17.40    4.50
  10  -1   4   13.90    4.80
  10   1  -4   22.20    4.80
  10   1   4   19.70    4.50
  10   1   4   31.00    5.70
  10  -1  -4   21.50    4.70
  10  -1  -4   25.00    4.80
  10  -1  -4   15.70    4.00
  11  -1   4   24.40    5.90
  11  -1   4   30.00    5.80
  11   1  -4   30.50    6.20
  11   1  -4   21.90    4.80
  11   1  -4   30.50    5.30
  11  -1  -4   35.50    6.20
  11  -1  -4   36.90    5.80
  11  -1  -4   21.10    4.80
  11   1   4   20.30    5.30
  11   1   4   19.30    5.10
  12   1  -4   19.20    5.40
  12  -1   4   13.90    5.70
  12  -1   4    8.40    4.40
  12   1  -4   24.50    5.10
  12   1  -4   14.70    4.30
  12  -1  -4   14.20    4.40
  12  -1  -4   16.20    4.20
  12   1   4   12.20    4.50
  12   1   4    6.90    4.40
  12  -1  -4   17.50    5.30
   0   2   4 1107.79   35.50
   0   2   4 1072.79   36.80
   0  -2  -4 1104.29   36.30
   0  -2   4 1102.79   36.30
   0   2   4 1124.69   35.60
   0   2   4 1120.79   36.50
   0  -2   4 1119.39   36.20
   0  -2  -4 1123.69   35.90
   0   2   4 1081.19   36.60
   0  -2   4 1083.79   35.80
   0   2  -4 1111.59   36.10
   1  -2   4 1331.97   43.40
  -1   2   4 1362.46   43.50
   1   2  -4 1381.06   43.60
   1  -2   4 1324.07   43.60
   1  -2   4 1342.87   43.40
   1  -2   4 1314.07   43.40
  -1   2   4 1321.47   42.50
   1  -2   4 1327.67   43.40
   1  -2   4 1216.58   43.20
  -1   2   4 1347.27   43.90
   1  -2   4 1365.76   43.70
   1  -2  -4 1369.26   43.60
  -1   2  -4 1311.37   43.10
   1   2   4 1305.27   44.10
   1   2   4 1343.17   43.30
   1  -2  -4 1340.57   43.50
   1   2   4 1338.37   43.90
   1   2   4 1334.37   43.80
   1  -2  -4 1308.07   43.60
   2  -2   4  740.03   25.30
   2  -2   4  731.83   25.10
   2   2  -4  744.93   25.30
   2  -2   4  745.23   25.40
   2  -2   4  731.83   25.20
   2  -2   4  730.63   25.40
   2  -2   4  750.02   25.10
  -2   2   4  723.93   24.80
   2  -2   4  835.92   25.60
  -2   2   4  761.02   25.30
  -2   2  -4  730.73   24.80
   2   2   4  775.12   26.00
   2   2   4  752.12   26.10
   2   2   4  753.52   25.50
   2  -2  -4  753.62   26.00
   2  -2  -4  780.12   25.70
   2  -2  -4  756.22   26.00
   2   2   4  760.72   25.60
   2   2   4  769.52   26.00
   2   2   4  796.02   26.20
   3  -2   4    7.90    1.40
  -3   2   4    8.10    1.50
   3  -2   4    8.10    1.40
   3  -2   4    7.80    1.40
   3   2  -4    7.10    1.40
   3  -2   4   12.20    1.70
  -3   2   4   11.80    1.20
   3  -2   4    6.80    1.70
   3  -2   4    4.60    1.30
   3  -2   4    5.60    1.60
   3  -2  -4    6.30    1.70
   3  -2  -4   12.10    1.70
   3   2   4    9.80    2.10
   3   2   4    4.90    1.60
   3   2   4    5.40    1.50
   3   2   4    7.20    1.90
   3  -2  -4    6.00    1.30
   3  -2  -4   10.90    2.00
   3  -2  -4   11.10    1.70
   3   2   4   10.30    1.10
   3   2   4    8.00    1.70
  -3   2  -4    6.80    0.50
   3   2   4    6.80    1.40
   4  -2   4   96.19    4.80
   4   2  -4   99.19    5.90
   4  -2   4   91.79    5.60
   4  -2   4   95.59    4.50
   4   2  -4   93.59    4.50
   4  -2   4   98.09    5.00
  -4   2   4   96.59    4.40
   4   2  -4  102.69    5.00
   4   2  -4   99.39    5.30
   4  -2   4   99.09    5.50
   4   2  -4   99.19    5.90
   4  -2   4   95.89    4.90
   4  -2   4   99.99    5.40
   4   2  -4   93.09    4.80
   4   2   4   86.99    5.50
   4  -2  -4  108.59    4.90
   4  -2  -4  110.89    5.90
   4  -2  -4  100.99    4.80
   4   2   4   97.29    4.30
   4   2   4   99.29    5.50
   4  -2  -4  103.39    5.50
   4   2   4   98.19    5.40
   4   2   4   96.29    5.20
   4   2   4   99.09    5.20
   4  -2  -4   91.79    5.70
   4  -2  -4  102.29    5.20
   4   2   4   94.79    5.20
   5  -2   4  217.48    9.40
   5   2  -4  223.18   10.00
   5  -2   4  219.68   10.00
   5   2  -4  234.28   10.60
   5  -2   4  229.48    9.30
   5   2  -4  217.48   10.50
   5   2  -4  217.48    9.00
   5  -2   4  213.98    9.80
   5  -2   4  237.58   10.80
  -5   2   4  220.08    8.40
   5   2  -4  218.98    9.20
   5  -2   4  233.08    8.70
   5  -2   4  220.88    9.40
   5   2  -4  221.78    9.20
   5   2   4  235.18    9.90
   5  -2  -4  237.18    9.20
   5  -2  -4  227.98    7.90
   5   2   4  226.68    9.80
   5  -2  -4  224.98   10.30
   5   2   4  226.48   10.40
   5   2   4  224.88    8.90
   5   2   4  196.18    9.90
   5  -2  -4  238.88   10.10
   5   2   4  221.28    9.40
   5  -2  -4  230.58    9.40
   5  -2  -4  236.38   10.30
   5   2   4  223.48    9.90
   5  -2  -4  243.18   11.10
   6  -2   4   28.80    3.40
   6   2  -4   31.90    3.20
   6  -2   4   33.30    2.80
   6   2  -4   29.20    3.50
   6  -2   4   24.60    3.80
   6   2  -4   24.10    3.40
   6  -2   4   32.00    4.00
   6   2  -4   32.40    3.20
   6  -2   4   28.70    3.30
   6  -2   4   36.20    3.40
   6   2  -4   31.80    4.40
  -6   2   4   31.20    2.50
   6   2  -4   27.80    4.20
   6   2   4   27.20    3.10
   6   2   4   31.90    4.00
   6  -2  -4   24.60    3.60
   6  -2  -4   20.40    3.30
   6  -2  -4   27.00    3.40
   6   2   4   28.50    2.90
   6   2   4   28.60    3.80
   6   2   4   20.60    3.90
   6   2   4   27.90    3.50
   6  -2  -4   19.80    3.60
   6  -2  -4   30.80    4.80
   6  -2  -4   24.60    2.60
   7   2  -4  363.36   13.80
   7   2  -4  341.17   15.50
   7   2  -4  352.56   15.70
   7  -2   4  333.57   15.40
   7  -2   4  335.47   14.20
   7   2  -4  360.96   14.20
   7  -2   4  353.36   14.50
   7  -2   4  354.36   15.20
   7   2  -4  357.76   15.40
   7   2  -4  347.57   13.70
   7  -2  -4  337.07   15.50
   7   2   4  341.37   15.50
   7  -2  -4  369.86   13.40
   7  -2  -4  364.66   14.50
   7  -2  -4  364.66   15.40
   7   2   4  338.87   15.50
   7   2   4  366.56   14.60
   7   2   4  358.06   14.80
   7   2   4  365.66   13.90
   7  -2  -4  356.56   15.80
   7   2   4  355.96   14.00
   8   2  -4  128.29    8.70
   8  -2   4  135.09    8.60
   8   2  -4  132.49    6.90
   8   2  -4  128.59    8.30
   8  -2   4  126.99    7.60
   8   2  -4  138.99    7.90
   8  -2   4  136.29    7.60
   8   2  -4  138.69    8.80
   8  -2   4  131.69    8.40
   8   2   4  125.59    6.90
   8   2   4  123.79    7.70
   8  -2  -4  140.79    7.80
   8   2   4  136.29    7.50
   8  -2  -4  125.59    8.40
   8   2   4  131.69    9.10
   8  -2  -4  126.89    8.30
   8  -2  -4  142.29    8.60
   8   2   4  138.89    8.70
   9   2  -4   92.19    8.60
   9  -2   4   89.59    8.40
   9   2  -4  100.49    7.50
   9  -2   4  105.09    6.80
   9  -2   4   93.99    6.90
   9   2  -4  107.99    7.90
   9  -2   4  104.99    7.90
   9   2   4   92.99    8.40
   9  -2  -4   95.79    7.50
   9   2   4   94.69    6.90
   9  -2  -4  106.59    7.70
   9   2   4   83.99    8.20
   9  -2  -4  104.99    7.10
   9  -2  -4   97.09    7.60
  10   2  -4   18.40    4.20
  10  -2   4   16.00    4.10
  10   2  -4   21.90    4.30
  10  -2   4   20.40    5.00
  10   2  -4   21.30    4.90
  10  -2   4   19.40    3.70
  10  -2  -4   20.80    4.60
  10  -2  -4   17.30    4.40
  10   2   4   12.00    3.70
  10   2   4   20.30    5.30
  10  -2  -4   15.40    4.00
  11   2  -4    5.80    4.00
  11   2  -4   14.20    4.10
  11   2  -4    9.20    3.30
  11  -2   4    9.70    4.00
  11  -2   4    9.00    4.80
  11  -2  -4    8.00    3.80
  11   2   4    6.80    4.90
  11  -2  -4   11.70    4.30
  11   2   4    4.60    3.30
  11  -2  -4   11.60    3.80
  12   2  -4   22.00    5.40
  12  -2   4   15.50    5.10
  12   2  -4   18.30    4.90
  12  -2   4   23.60    5.50
  12   2  -4   18.10    4.80
  12   2   4   29.20    6.40
  12  -2  -4   12.70    4.70
  12  -2  -4   22.40    5.60
  12  -2  -4   22.90    4.90
  12   2   4   15.90    5.80
   0  -3   4  459.65   15.60
   0   3   4  426.06   16.40
   0  -3   4  443.26   15.50
   0   3  -4  469.35   15.60
   0  -3  -4  451.15   15.30
   0   3   4  454.35   16.00
   1   3  -4  234.48    8.70
   1  -3   4  218.98    8.50
  -1   3   4  221.48    8.60
   1  -3   4  239.28    8.70
   1  -3   4  219.98    8.70
  -1   3   4  237.48    9.30
   1  -3   4  220.38    8.50
   1  -3   4  220.48    8.50
  -1  -3  -4  232.08    7.90
  -1   3  -4  223.98    8.00
   1   3   4  194.68    9.00
   1   3   4  217.68    8.00
   1  -3  -4  217.28    8.40
   1  -3  -4  224.88    8.30
   1   3   4  222.28    8.80
   1  -3  -4  219.98    8.60
   1   3   4  219.38    9.10
   2  -3   4  215.28    8.60
   2   3  -4  218.58    8.70
  -2   3   4  221.18    8.80
   2  -3   4  211.38    8.40
   2  -3   4  212.08    8.70
  -2   3   4  225.68    8.20
   2  -3   4  236.58    8.90
   2  -3   4  218.48    8.40
   2  -3   4  209.78    8.60
   2  -3  -4  218.18    9.00
   2  -3  -4  231.18    8.30
   2   3   4  209.78    9.40
   2  -3  -4  259.57    9.40
   2   3   4  217.78    8.70
  -2   3  -4  232.78    8.00
   2   3   4  221.98    9.20
   2   3   4  216.78    8.60
   2   3   4  222.98    9.30
   2  -3  -4  236.28    8.80
   2  -3  -4  226.58    8.80
   3  -3   4   66.99    4.50
   3  -3   4   75.69    4.10
   3  -3   4   66.09    3.80
   3  -3   4   75.49    4.30
  -3   3   4   69.69    3.30
   3   3  -4   68.89    4.00
   3   3  -4   73.49    3.60
   3  -3   4   78.69    4.40
  -3   3   4   79.99    4.10
   3   3   4   73.39    3.40
   3   3   4   67.19    4.10
   3   3   4   75.69    4.80
   3  -3  -4   73.59    3.80
   3   3   4   73.89    4.60
   3  -3  -4   69.69    4.60
   3  -3  -4   68.19    3.90
   3  -3  -4   77.29    4.40
  -3   3  -4   76.09    2.90
   3  -3  -4   77.99    4.20
   3   3   4   76.69    4.40
   3   3   4   73.09    4.80
   4  -3   4    5.70    1.70
  -4   3   4    7.40    1.60
   4   3  -4    9.50    1.20
   4   3  -4   10.60    1.30
   4   3  -4   12.60    2.00
   4  -3   4    7.80    2.00
   4  -3   4    6.80    1.50
   4  -3   4    9.60    2.50
   4   3  -4    6.50    1.60
   4  -3   4    9.10    1.70
   4   3  -4   11.20    2.00
   4   3   4   14.10    2.50
   4   3   4   13.20    1.70
   4  -3  -4    9.20    2.00
   4  -3  -4    9.30    1.80
   4   3   4    7.30    1.90
   4  -3  -4    9.70    2.60
   4  -3  -4   13.60    2.00
   4   3   4    7.90    2.20
   4  -3  -4    6.30    1.50
   4   3   4    9.10    2.40
   4   3   4    9.10    2.60
   4  -3  -4    9.10    1.80
   5   3  -4   46.80    5.00
  -5   3   4   37.10    3.00
   5  -3   4   50.39    4.00
   5   3  -4   46.60    2.30
   5  -3   4   42.90    4.20
   5  -3   4   38.60    4.70
   5   3  -4   42.90    2.60
   5   3  -4   40.30    3.20
   5  -3   4   45.90    3.50
   5   3  -4   41.10    4.70
   5  -3   4   51.69    4.80
   5   3  -4   42.70    4.00
   5   3  -4   41.40    3.40
   5  -3  -4   44.40    4.10
   5  -3  -4   48.40    3.70
   5   3   4   49.50    4.20
   5   3   4   44.60    5.00
   5  -3  -4   33.00    4.50
   5  -3  -4   53.39    4.70
   5   3   4   49.10    4.60
   5   3   4   45.70    4.20
   5  -3  -4   46.50    4.50
   5   3   4   42.30    3.20
   5  -3  -4   45.10    3.40
   5   3   4   49.99    4.40
   6  -3   4  265.67   10.90
  -6   3   4  255.87    9.80
   6   3  -4  263.87   10.90
   6  -3   4  240.18   11.60
   6  -3   4  266.17   11.10
   6  -3   4  250.17   11.60
   6   3  -4  234.98   10.60
   6   3  -4  251.27   11.40
   6  -3   4  240.28   12.30
   6   3  -4  247.98   12.20
   6   3  -4  242.88   12.20
   6   3  -4  270.17   10.80
   6   3   4  255.47   11.80
   6  -3  -4  263.77   11.40
   6   3   4  271.67   12.20
   6   3   4  250.77   11.10
   6  -3  -4  261.77   10.10
   6  -3  -4  261.17   11.80
   6  -3  -4  244.88   11.60
   6   3   4  230.88   10.50
   6   3   4  253.67   11.20
   6  -3  -4  261.47   11.00
   6  -3  -4  240.78   12.50
   6   3   4  253.77   10.20
   7  -3   4   27.50    3.50
   7  -3   4   29.80    4.30
   7   3  -4   30.90    3.50
   7   3  -4   31.50    4.80
   7   3  -4   26.90    3.90
   7  -3   4   29.80    4.50
   7   3  -4   33.60    5.00
   7   3  -4   25.30    3.30
   7   3  -4   33.50    4.20
   7  -3   4   29.50    3.70
   7  -3  -4   30.30    4.10
   7  -3  -4   21.60    3.70
   7  -3  -4   28.00    4.20
   7   3   4   26.20    3.30
   7   3   4   26.90    3.20
   7   3   4   22.40    3.60
   7   3   4   30.40    4.80
   7  -3  -4   26.80    3.90
   7  -3  -4   22.50    4.60
   7   3   4   22.00    3.80
   7   3   4   27.10    4.10
   8   3  -4   78.49    7.40
   8   3  -4   71.59    6.10
   8  -3   4   63.89    6.70
   8   3  -4   71.49    7.10
   8   3  -4   63.89    4.90
   8   3  -4   66.59    6.40
   8   3  -4   65.29    4.80
   8  -3   4   76.29    7.10
   8  -3   4   66.59    5.20
   8  -3   4   77.39    5.40
   8   3   4   67.39    5.50
   8   3   4   56.59    6.30
   8  -3  -4   62.59    6.30
   8  -3  -4   79.99    5.90
   8   3   4   73.59    7.50
   8  -3  -4   63.59    6.60
   8  -3  -4   76.89    7.20
   8   3   4   78.09    6.60
   9  -3   4   77.09    7.40
   9   3  -4   56.29    6.90
   9  -3   4   87.49    8.20
   9   3  -4   70.79    7.30
   9   3  -4   92.09    8.50
   9  -3   4   73.79    6.80
   9  -3   4   76.19    6.60
   9  -3  -4   82.99    7.00
   9   3   4   82.89    8.00
   9  -3  -4   89.79    8.20
   9   3   4   78.99    6.90
   9  -3  -4   70.29    7.40
   9  -3  -4   71.59    7.30
   9   3   4   69.29    7.90
  10  -3   4  159.58   10.60
  10   3  -4  173.98   11.20
  10   3  -4  147.49    9.80
  10  -3   4  163.58   10.90
  10   3  -4  152.58   10.10
  10  -3   4  167.68    9.60
  10   3   4  159.08   11.00
  10  -3  -4  171.18    9.80
  10  -3  -4  148.69   10.30
  10   3   4  157.18   11.20
  10   3   4  160.28    9.40
  10  -3  -4  163.48   10.60
  10  -3  -4  162.08   10.70
  11   3  -4  151.88   11.40
  11   3  -4  155.68   10.90
  11  -3   4  159.08   11.20
  11  -3   4  176.58   10.50
  11   3  -4  161.28   10.70
  11  -3   4  178.68   11.80
  11  -3  -4  154.88   11.00
  11  -3  -4  181.38   11.30
  11   3   4  164.88   11.70
  11   3   4  158.48   11.80
  11  -3  -4  159.18   11.70
  12   3  -4   26.90    6.40
  12  -3   4   37.00    6.90
  12   3  -4   34.00    5.70
  12   3  -4   17.90    5.00
  12  -3   4   21.50    5.50
  12  -3  -4   33.30    6.30
  12  -3  -4   21.50    5.00
  12   3   4   30.20    6.00
  12  -3  -4   32.30    6.60
  12   3   4    7.70    5.60
   0  -4   4  970.60   32.20
   0   4  -4  945.61   32.10
   0   4   4  977.50   32.50
   0  -4   4  947.61   31.90
   0   4   4  964.90   33.00
   0  -4  -4  963.40   31.90
   1   4  -4  423.76   15.10
   1  -4   4  419.26   15.20
  -1   4   4  410.56   15.60
  -1   4   4  440.06   15.10
   1  -4   4  413.26   14.80
   1  -4   4  406.36   15.10
  -1  -4  -4  424.26   14.30
   1   4   4  429.46   16.00
   1  -4  -4  405.16   15.40
   1   4   4  419.46   15.90
   1  -4  -4  424.76   15.00
  -1   4  -4  428.46   14.70
   1   4   4  412.76   15.50
   2  -4   4  142.99    6.20
  -2   4   4  135.59    5.70
  -2   4   4  141.29    6.40
   2   4  -4  133.79    6.10
   2  -4   4  132.79    5.80
   2  -4   4  140.09    6.10
   2  -4   4  124.89    6.20
   2  -4   4  137.19    6.30
   2  -4   4  124.49    5.70
   2  -4  -4  119.49    6.30
  -2   4  -4  133.79    5.30
   2   4   4  143.59    7.10
   2  -4  -4  135.09    6.20
   2  -4  -4  130.39    5.90
   2   4   4  143.99    6.80
   2  -4  -4  140.39    5.90
   2   4   4  127.99    6.50
   2  -4  -4  135.69    5.50
   2   4   4  134.79    6.20
   3  -4   4  178.08    7.30
  -3   4   4  176.08    6.80
   3  -4   4  162.78    7.60
   3   4  -4  188.78    7.80
  -3   4   4  177.48    7.70
   3  -4   4  164.18    7.70
   3  -4   4  160.28    8.00
   3   4  -4  173.68    7.80
   3   4  -4  182.38    7.10
   3  -4   4  170.78    7.60
   3  -4  -4  179.08    8.00
   3  -4  -4  179.48    8.30
  -3   4  -4  173.58    6.40
   3  -4  -4  181.88    7.40
   3   4   4  163.38    7.70
   3   4   4  168.48    8.00
   3   4   4  171.28    8.40
   3   4   4  166.28    8.00
   3  -4  -4  181.48    7.70
   3  -4  -4  177.08    7.20
   4  -4   4  117.49    5.60
  -4   4   4  115.49    4.50
   4  -4   4  107.59    6.20
   4  -4   4  111.09    6.10
   4  -4   4  108.59    5.80
   4  -4   4  118.19    6.80
   4   4  -4  113.49    4.90
   4   4  -4  113.79    6.00
   4   4  -4  111.49    5.80
   4   4   4  124.79    6.70
   4  -4  -4  114.99    6.30
   4  -4  -4  119.29    6.10
   4  -4  -4  112.19    5.60
   4  -4  -4  116.69    6.80
   4   4   4  106.59    6.30
   4   4   4  119.29    6.50
   4  -4  -4  115.79    5.50
   4   4   4  106.09    5.20
   4   4   4  108.99    6.20
   5   4  -4  150.18    7.60
   5  -4   4  162.88    8.20
   5  -4   4  174.38    8.50
   5  -4   4  163.38    7.40
   5   4  -4  158.18    6.40
   5   4  -4  153.38    9.30
   5  -4   4  143.39    8.50
   5   4  -4  159.58    7.60
   5  -4   4  157.08    7.80
   5   4  -4  159.88    6.50
   5   4  -4  165.78    7.80
   5   4   4  182.78    7.50
   5  -4  -4  171.78    8.70
   5   4   4  176.08    8.60
   5  -4  -4  164.68    7.90
   5  -4  -4  172.88    7.50
   5  -4  -4  157.88    7.80
   5   4   4  163.58    8.50
   5   4   4  173.08    9.20
   5  -4  -4  171.38    8.50
   5  -4  -4  155.48    9.20
   5   4   4  166.28    8.30
   5   4   4  163.28    8.30
   6  -4   4   51.09    5.20
   6  -4   4   60.79    4.50
   6   4  -4   54.29    4.30
   6  -4   4   58.09    6.30
   6  -4   4   56.79    4.80
   6   4  -4   57.49    4.50
   6   4  -4   57.79    4.20
   6  -4   4   53.19    5.30
   6   4  -4   67.09    6.50
   6   4  -4   54.39    6.00
   6   4   4   57.29    5.20
   6  -4  -4   66.59    5.10
   6   4   4   59.19    4.70
   6   4   4   61.59    5.10
   6  -4  -4   60.49    5.30
   6   4   4   53.79    5.90
   6   4   4   55.39    4.10
   6  -4  -4   71.49    6.20
   6  -4  -4   63.19    5.20
   6  -4  -4   69.29    4.20
   6   4   4   55.69    5.60
   6  -4  -4   55.79    6.20
   7  -4   4  205.68    9.80
   7  -4   4  184.28   10.10
   7  -4   4  205.98    9.50
   7  -4   4  185.18   11.30
   7   4  -4  188.88    9.30
   7   4  -4  180.08   10.80
   7   4  -4  181.48    9.80
   7   4  -4  206.58   11.10
   7  -4   4  207.28   10.50
   7   4  -4  190.38    9.10
   7  -4  -4  185.08   10.40
   7   4   4  235.88    9.80
   7   4   4  205.98   10.20
   7   4   4  197.78   11.00
   7  -4  -4  204.08   10.30
   7  -4  -4  198.88   10.60
   7  -4  -4  193.58    9.80
   7   4   4  198.88   10.00
   7   4   4  199.08   10.60
   7  -4  -4  223.08   12.10
   8  -4   4   66.99    6.10
   8   4  -4   48.70    6.40
   8   4  -4   59.09    6.10
   8   4  -4   58.99    6.50
   8   4  -4   63.99    4.90
   8  -4   4   54.89    6.10
   8   4  -4   56.89    4.80
   8  -4   4   60.09    6.30
   8  -4   4   52.59    5.20
   8  -4  -4   63.99    6.50
   8   4   4   57.29    7.00
   8   4   4   74.19    6.40
   8   4   4   62.19    6.20
   8  -4  -4   62.69    6.50
   8  -4  -4   61.89    6.50
   8  -4  -4   74.69    8.00
   8   4   4   45.70    5.80
   8  -4  -4   57.19    5.70
   9   4  -4    9.20    2.50
   9   4  -4    9.40    3.40
   9  -4   4    5.10    2.40
   9   4  -4   10.10    3.10
   9  -4   4   12.50    3.20
   9   4  -4    6.60    3.90
   9  -4   4    7.60    3.60
   9  -4   4   10.50    3.30
   9  -4  -4    3.70    2.80
   9  -4  -4    9.90    3.30
   9  -4  -4    9.00    3.10
   9  -4  -4   16.60    3.80
   9   4   4   19.90    5.20
   9   4   4   12.10    4.00
   9   4   4   18.50    3.70
   9   4   4   11.00    4.70
  10   4  -4    7.40    3.60
  10  -4   4   10.70    3.10
  10  -4   4    5.60    2.80
  10   4  -4    5.10    2.80
  10  -4   4    7.40    3.60
  10  -4   4    9.70    4.10
  10   4  -4   10.80    3.70
  10  -4  -4    7.00    3.20
  10  -4  -4    7.60    3.40
  10  -4  -4    5.00    3.00
  10  -4  -4    8.30    3.50
  10   4   4    2.30    3.10
  10   4   4    3.10    4.10
  11  -4   4   61.39    8.20
  11  -4   4   64.39    7.00
  11  -4   4   54.19    7.60
  11   4  -4   60.99    7.40
  11   4  -4   49.20    7.90
  11   4  -4   56.89    7.00
  11   4   4   58.09    7.80
  11  -4  -4   66.49    7.80
  11   4   4   70.89    9.10
  11  -4  -4   48.80    7.10
  11  -4  -4   61.49    7.50
  12  -4   4   40.40    6.90
  12  -4   4   33.70    6.80
  12   4  -4   38.60    6.40
  12   4  -4   44.20    7.50
  12  -4  -4   51.59    7.20
  12   4   4   33.00    7.80
  12   4   4   34.20    6.50
  12  -4  -4   28.40    6.30
  12  -4  -4   54.29    7.80
   0  -5   4    3.30    1.00
   0  -5  -4    1.20    0.80
   0  -5   4    0.30    0.80
   0   5   4   -1.40    1.20
   0   5  -4    0.40    0.90
   0   5   4   -1.30    1.60
   1   5  -4  207.38    8.60
  -1   5   4  207.38    8.60
   1  -5   4  210.98    8.80
  -1   5   4  207.38    9.20
   1  -5   4  216.48    8.30
  -1  -5  -4  204.88    8.00
   1  -5   4  215.28    8.90
   1  -5  -4  198.88    8.20
  -1   5  -4  197.08    7.90
   1   5   4  201.98    9.30
   1  -5  -4  209.98    8.90
   1   5   4  196.08    8.80
  -2   5   4  655.63   21.50
   2   5  -4  578.24   22.10
  -2   5   4  635.64   22.30
   2  -5   4  627.14   22.10
   2  -5   4  631.34   21.40
   2  -5   4  639.14   21.50
   2  -5   4  550.04   22.00
   2   5  -4  617.24   21.90
   2  -5  -4  649.43   23.50
   2   5   4  677.63   24.40
   2   5   4  657.33   23.90
   2   5   4  660.33   24.10
   2  -5  -4  672.33   22.80
   2  -5  -4  662.53   22.60
  -2   5  -4  662.13   22.60
   2  -5  -4  679.63   24.10
   3  -5   4   97.19    5.40
  -3   5   4   94.09    4.40
   3   5  -4   91.79    5.30
   3  -5   4   85.59    5.60
   3  -5   4   88.89    5.10
   3   5  -4   93.59    5.10
   3  -5   4   92.49    4.70
   3  -5   4   79.99    4.90
   3  -5  -4   93.99    6.00
   3   5   4   95.39    5.80
   3   5   4   86.59    5.50
   3   5   4   94.89    6.10
   3   5   4  101.49    5.70
   3  -5  -4   91.59    4.70
   3  -5  -4   97.79    4.90
   3  -5  -4   90.99    5.30
   3  -5  -4   95.79    5.00
  -4   5   4   42.80    2.80
   4   5  -4   48.20    3.60
   4   5  -4   49.50    4.00
   4  -5   4   46.60    4.30
   4  -5   4   41.90    4.80
   4  -5   4   39.50    4.10
   4  -5   4   48.20    3.80
   4   5  -4   46.90    3.70
   4  -5   4   55.09    4.00
   4  -5  -4   54.29    3.70
   4   5   4   54.89    4.90
   4   5   4   42.30    4.50
   4  -5  -4   52.69    4.20
   4  -5  -4   50.99    3.80
   4  -5  -4   46.20    4.90
   4   5   4   46.60    4.60
   4  -5  -4   48.90    3.50
   4   5   4   48.70    4.60
   5  -5   4  100.49    6.80
   5   5  -4   89.79    5.80
   5   5  -4   99.89    5.60
   5  -5   4   85.59    5.10
   5  -5   4   88.29    5.90
   5   5  -4  103.49    5.70
   5   5  -4   98.49    5.00
   5  -5   4   82.49    5.50
   5   5  -4   87.09    4.70
   5  -5   4   82.19    5.90
   5  -5  -4   81.59    6.50
   5  -5  -4   84.69    5.50
   5   5   4   89.69    5.90
   5  -5  -4   92.59    6.00
   5  -5  -4   91.89    5.00
   5   5   4   75.99    6.10
   5   5   4   96.19    6.60
   5   5   4  102.89    6.40
   5  -5  -4   84.49    5.30
   5   5   4   93.69    5.20
   5  -5  -4   88.49    5.40
   6  -5   4   54.39    5.10
   6  -5   4   53.89    6.10
   6   5  -4   60.49    4.60
   6   5  -4   53.79    5.20
   6   5  -4   59.49    5.10
   6  -5   4   60.99    5.90
   6  -5   4   56.79    4.70
   6   5  -4   50.79    6.10
   6  -5   4   53.89    5.40
   6  -5  -4   52.49    5.00
   6  -5  -4   56.39    5.50
   6   5   4   57.29    5.50
   6   5   4   56.29    5.60
   6  -5  -4   49.40    4.10
   6  -5  -4   52.19    6.20
   6   5   4   60.19    5.30
   6   5   4   57.19    4.20
   6  -5  -4   55.49    5.10
   6   5   4   53.89    5.40
   6  -5  -4   60.69    5.80
   7   5  -4  134.69    7.80
   7  -5   4  140.59    9.40
   7  -5   4  138.69    7.50
   7   5  -4  131.09    8.80
   7  -5   4  145.39    8.20
   7   5  -4  150.48    9.60
   7  -5   4  138.59    8.40
   7   5  -4  137.69    7.60
   7   5  -4  146.89    8.20
   7  -5   4  143.49    8.60
   7  -5  -4  147.09    8.30
   7   5   4  142.39    8.90
   7   5   4  146.89    8.60
   7  -5  -4  148.29    8.80
   7  -5  -4  143.79   10.00
   7  -5  -4  131.69    8.50
   7   5   4  130.99    8.10
   7  -5  -4  137.59    8.00
   7   5   4  165.08    8.10
   8  -5   4  137.39   10.30
   8  -5   4  130.79    8.10
   8   5  -4  134.09    9.40
   8   5  -4  131.49    9.50
   8   5  -4  134.69    7.60
   8  -5   4  122.69    8.70
   8   5  -4  142.99    8.10
   8  -5   4  144.49    8.90
   8   5  -4  141.89    8.40
   8  -5   4  124.09    7.40
   8   5   4  129.39    9.10
   8  -5  -4  129.29    8.70
   8  -5  -4  135.49   10.00
   8   5   4  148.99    8.50
   8  -5  -4  129.79    8.40
   8  -5  -4  147.39    9.10
   8   5   4  146.79    8.80
   8  -5  -4  146.29    8.50
   9   5  -4   37.80    5.30
   9   5  -4   34.00    4.20
   9   5  -4   21.90    4.70
   9  -5   4   33.00    4.90
   9   5  -4   31.60    5.60
   9  -5   4   38.10    4.60
   9  -5   4   34.40    5.50
   9  -5   4   33.70    5.40
   9  -5  -4   30.20    5.10
   9  -5  -4   31.00    4.70
   9  -5  -4   28.80    4.80
   9  -5  -4   30.10    6.20
   9   5   4   35.70    5.20
   9   5   4   38.30    5.90
   9  -5  -4   30.10    4.80
   9   5   4   24.30    4.30
  10   5  -4   33.00    5.40
  10  -5   4   25.90    5.30
  10  -5   4   34.30    5.80
  10   5  -4   22.90    4.40
  10   5  -4   30.50    5.80
  10  -5   4   30.20    4.50
  10  -5   4   31.20    4.90
  10  -5  -4   28.70    5.10
  10   5   4   37.90    6.30
  10  -5  -4   32.00    5.30
  10  -5  -4   27.20    5.30
  10  -5  -4   33.50    5.70
  11  -5   4   25.60    4.90
  11  -5   4   23.60    5.80
  11   5  -4   19.20    5.70
  11  -5   4   26.40    5.60
  11   5  -4   21.00    4.90
  11   5  -4   21.90    4.60
  11  -5  -4   22.50    4.90
  11  -5  -4   20.50    4.70
  11   5   4   37.70    6.60
  11  -5  -4   12.60    4.10
   0  -6  -4  180.78    8.70
   0  -6   4  193.88    7.70
   0   6   4  182.08    9.00
   0   6  -4  190.28    8.00
   0  -6  -4  187.78    7.80
   0  -6   4  190.18    8.40
   0   6   4  185.38    8.50
  -1   6   4   41.50    4.10
   1  -6   4   40.00    2.80
   1   6  -4   44.00    3.60
   1   6  -4   41.30    3.60
   1  -6   4   44.80    3.40
  -1   6   4   41.80    3.30
   1  -6   4   45.00    3.60
  -1  -6  -4   45.00    2.80
   1  -6  -4   42.60    3.60
   1   6   4   38.70    4.30
   1   6   4   41.80    4.00
  -1   6  -4   44.50    3.00
   1  -6  -4   37.20    2.90
   2  -6   4  358.46   12.90
   2  -6   4  351.06   13.90
   2   6  -4  344.57   13.80
   2  -6   4  356.26   12.90
   2   6  -4  334.67   13.40
  -2   6   4  322.67   13.70
   2  -6   4  339.87   13.60
  -2   6   4  332.67   12.90
   2  -6  -4  323.87   13.90
   2  -6  -4  348.67   13.40
   2  -6  -4  335.47   10.90
   2   6   4  336.17   14.20
  -2   6  -4  337.47   12.40
   2   6   4  317.37   14.00
   2  -6  -4  335.47   12.40
   2   6   4  352.16   13.90
   3   6  -4  176.88    8.50
   3  -6   4  152.58    8.30
   3   6  -4  168.68    8.00
   3  -6   4  171.08    8.10
   3  -6   4  156.78    7.90
  -3   6   4  171.08    7.20
   3  -6   4  171.38    8.20
   3  -6   4  171.48    7.40
   3  -6  -4  167.28    7.30
   3   6   4  147.69    8.40
   3   6   4  168.48    8.90
   3  -6  -4  175.58    7.30
   3  -6  -4  167.28    7.40
   3  -6  -4  152.78    7.80
   3   6   4  146.99    8.10
   3  -6  -4  162.68    8.60
   4  -6   4    2.20    2.10
   4  -6   4    6.60    2.50
   4   6  -4    3.30    1.90
   4  -6   4    5.40    1.80
   4   6  -4    2.50    1.60
   4  -6   4    2.70    1.70
   4  -6   4    5.60    1.70
  -4   6   4    6.80    1.60
   4   6  -4    2.80    2.30
   4   6   4    7.90    3.20
   4   6   4    3.40    2.10
   4  -6  -4    2.40    1.40
   4  -6  -4    4.60    2.50
   4  -6  -4    4.00    1.50
   4  -6  -4    2.90    1.80
   4   6   4    0.90    2.40
   4  -6  -4    5.50    1.90
   4   6   4    0.80    2.90
   5   6  -4  258.37   11.10
   5  -6   4  229.08   11.10
   5  -6   4  247.38   11.30
   5  -6   4  242.98   12.20
   5  -6   4  246.08   10.30
   5   6  -4  232.18    9.80
   5   6  -4  253.37   10.60
   5  -6   4  233.18   11.00
   5   6  -4  243.28   10.10
   5   6  -4  233.28   11.10
   5   6   4  246.08   11.40
   5  -6  -4  231.88   10.90
   5   6   4  248.58   11.60
   5   6   4  239.38   11.60
   5  -6  -4  243.38   12.30
   5   6   4  250.27   11.70
   5  -6  -4  237.88   11.40
   5  -6  -4  252.17   10.70
   5  -6  -4  235.58   10.00
   6  -6   4   71.19    7.20
   6   6  -4   73.09    5.20
   6  -6   4   62.29    6.00
   6  -6   4   61.59    5.00
   6   6  -4   60.69    7.10
   6   6  -4   60.29    5.00
   6   6  -4   58.29    4.60
   6  -6   4   66.69    6.20
   6  -6   4   59.29    5.70
   6  -6  -4   58.19    5.80
   6   6   4   58.79    6.00
   6   6   4   54.19    5.90
   6  -6  -4   64.59    5.50
   6   6   4   66.09    5.90
   6  -6  -4   53.49    6.50
   6  -6  -4   57.09    4.20
   6   6   4   61.19    5.80
   6  -6  -4   65.09    5.90
   6  -6  -4   63.39    5.70
   7  -6   4  102.19    7.40
   7   6  -4  115.09    7.00
   7   6  -4   88.39    8.50
   7  -6   4  107.19    6.40
   7   6  -4  120.19    7.40
   7  -6   4  109.99    7.50
   7  -6   4  102.49    7.20
   7  -6   4  115.69    8.90
   7   6  -4  122.49    8.70
   7   6  -4  123.09    7.10
   7  -6  -4  116.59    7.10
   7  -6  -4  108.59    7.60
   7  -6  -4  101.39    7.20
   7   6   4  109.29    7.70
   7   6   4  104.79    7.20
   7  -6  -4  116.29    7.40
   7   6   4  108.49    7.10
   7   6   4  110.59    8.00
   7  -6  -4  124.99    9.30
   8  -6   4   21.20    5.40
   8  -6   4   22.20    4.10
   8  -6   4   35.40    5.40
   8  -6   4   28.20    4.60
   8  -6   4   25.80    3.80
   8   6  -4   30.10    4.10
   8   6  -4   20.90    4.90
   8   6  -4   19.00    4.90
   8   6  -4   24.30    4.00
   8   6  -4   28.10    4.30
   8  -6  -4   25.80    4.20
   8  -6  -4   28.60    6.00
   8  -6  -4   36.10    5.00
   8  -6  -4   23.50    4.20
   8   6   4   26.00    4.20
   8  -6  -4   23.20    4.30
   8   6   4   23.30    4.50
   8   6   4   24.40    4.60
   9  -6   4   19.00    4.00
   9   6  -4   20.30    3.70
   9   6  -4   15.40    4.50
   9   6  -4   16.70    4.50
   9  -6   4   12.30    4.00
   9   6  -4   12.80    3.40
   9   6  -4   19.20    3.50
   9  -6   4   15.10    3.20
   9  -6   4   15.30    5.10
   9  -6   4   14.10    4.40
   9  -6  -4   16.10    4.00
   9  -6  -4   16.60    3.90
   9   6   4   25.00    4.90
   9   6   4   29.30    5.00
   9  -6  -4   23.00    4.50
   9   6   4   11.90    3.50
   9  -6  -4   24.70    4.80
   9  -6  -4   16.70    5.30
  10  -6   4   39.50    6.10
  10  -6   4   33.40    5.60
  10   6  -4   51.09    7.20
  10  -6   4   44.80    5.40
  10  -6   4   53.99    7.00
  10   6  -4   37.70    6.10
  10   6  -4   34.80    5.40
  10  -6  -4   37.90    6.00
  10  -6  -4   35.90    5.60
  10  -6  -4   49.90    8.10
  10   6   4   44.50    7.00
  10  -6  -4   40.80    5.90
  10  -6  -4   40.20    6.10
  11  -6   4    5.00    4.50
  11  -6   4    3.90    3.40
  11   6  -4    3.90    3.80
  11  -6   4    3.20    3.00
  11   6  -4    1.20    2.50
  11  -6  -4    5.70    3.30
  11  -6  -4    4.60    3.60
  11   6   4    3.50    3.60
  11  -6  -4    4.20    3.60
   0   7   4  197.48    8.90
   0   7  -4  176.28    8.60
   0  -7  -4  186.08    8.10
   0   7   4  183.78    9.40
   0   7  -4  200.68    8.40
   0  -7   4  189.28    7.80
   0  -7  -4  182.58    9.10
   0  -7   4  178.88    8.70
   1   7  -4  160.18    7.50
   1  -7   4  162.98    7.80
  -1   7   4  161.38    8.40
   1   7  -4  141.69    7.70
  -1  -7  -4  154.18    6.90
   1  -7   4  168.68    8.00
  -1   7   4  147.79    7.50
   1  -7   4  165.68    7.00
   1  -7  -4  148.79    8.00
   1   7   4  153.68    8.00
  -1   7  -4  148.69    7.40
   1  -7  -4  151.18    7.30
  -1  -7   4  161.68    6.90
  -1   7  -4  156.08    7.10
   1   7   4  152.68    8.50
   2   7  -4   11.90    2.30
  -2   7   4   12.80    3.20
   2   7  -4   16.00    2.90
   2  -7   4   16.20    3.00
  -2   7   4   10.30    2.30
   2  -7   4   12.80    1.90
   2  -7   4   11.40    2.30
   2  -7   4   12.40    2.00
   2   7   4   17.60    3.60
   2  -7  -4   11.60    2.20
  -2   7  -4   18.20    2.60
   2   7   4   15.40    4.00
   2  -7  -4   18.90    2.10
   2   7   4   11.90    2.70
   2  -7  -4   14.70    3.10
   2  -7  -4   15.10    1.00
  -2   7  -4   15.70    2.10
  -3   7   4   53.39    3.80
   3  -7   4   67.19    5.30
   3  -7   4   52.29    4.80
   3   7  -4   55.59    5.30
   3   7  -4   54.19    4.30
   3  -7   4   59.59    3.90
   3  -7  -4   47.10    5.20
  -3   7  -4   51.49    3.60
   3  -7  -4   51.69    4.00
   3  -7  -4   52.09    3.60
   3  -7  -4   54.49    4.20
   3   7   4   60.59    6.10
   3   7   4   38.50    4.50
   3   7   4   55.19    6.00
  -4   7   4  187.78    8.70
   4  -7   4  191.68    9.40
   4  -7   4  197.68    9.60
   4   7  -4  189.48    9.20
   4  -7   4  177.58    9.90
   4  -7   4  191.18    9.50
   4   7  -4  184.88    9.60
   4  -7   4  204.78    8.60
   4   7  -4  197.88    9.20
   4   7   4  189.98   10.00
  -4   7  -4  181.08    8.10
   4   7   4  191.58   10.10
   4   7   4  176.48   10.10
   4  -7  -4  190.88    9.50
   4  -7  -4  195.58    8.50
   4  -7  -4  200.68    9.00
   4  -7  -4  176.28   10.00
   4  -7  -4  195.48    8.70
   4   7   4  208.18   10.20
   5   7  -4  115.19    7.20
   5   7  -4  123.79    7.10
   5  -7   4  104.69    7.60
   5  -7   4  104.49    6.90
   5   7  -4  110.99    6.20
   5   7  -4  124.09    6.50
   5  -7   4  112.49    6.20
   5  -7   4  122.59    7.30
   5   7  -4  117.29    6.40
   5  -7   4  119.59    7.30
   5  -7  -4  115.29    6.50
   5   7   4  111.79    7.60
   5   7   4  106.59    7.60
   5  -7  -4  109.69    6.70
   5  -7  -4  121.89    6.30
   5   7   4  141.79    8.30
   5  -7  -4  122.49    8.20
   5   7   4  106.59    7.90
   5  -7  -4  118.29    7.40
   6   7  -4   30.70    3.70
   6  -7   4   30.80    4.20
   6  -7   4   33.90    3.70
   6   7  -4   28.60    3.90
   6   7  -4   35.30    4.60
   6  -7   4   32.10    4.30
   6  -7   4   32.50    4.70
   6  -7   4   34.50    5.20
   6   7   4   31.30    4.80
   6  -7  -4   42.70    5.80
   6   7   4   31.00    4.60
   6   7   4   30.30    4.70
   6  -7  -4   32.90    4.60
   6  -7  -4   37.10    4.30
   6  -7  -4   30.70    4.10
   6   7   4   36.20    4.80
   6  -7  -4   31.50    4.30
   7   7  -4    8.40    2.70
   7  -7   4   11.80    4.30
   7  -7   4    7.90    2.20
   7   7  -4    8.50    2.40
   7   7  -4    3.90    2.20
   7  -7   4    1.10    2.10
   7  -7   4    7.50    2.60
   7   7  -4    5.80    4.20
   7  -7   4    1.70    3.00
   7  -7  -4    7.70    2.80
   7   7   4    4.70    2.60
   7   7   4    7.70    3.20
   7  -7  -4    4.50    3.70
   7  -7  -4    6.50    2.50
   7   7   4    9.40    3.70
   7   7   4    1.10    2.70
   7  -7  -4    3.90    2.20
   7  -7  -4    3.70    2.40
   8   7  -4  142.79    8.50
   8  -7   4  142.59    9.20
   8   7  -4  146.29    9.00
   8  -7   4  140.29    8.00
   8  -7   4  149.39   10.50
   8   7  -4  129.99    9.70
   8  -7   4  132.99    8.80
   8   7  -4  141.09    8.40
   8   7  -4  136.69   10.50
   8  -7   4  138.19    9.40
   8   7   4  131.19    8.50
   8   7   4  140.99    9.30
   8   7   4  137.69    9.60
   8  -7  -4  143.09    9.30
   8  -7  -4  142.89    8.80
   8  -7  -4  139.59    9.30
   8  -7  -4  135.69    8.60
   8  -7  -4  142.19   10.50
   9  -7   4   -0.10    4.20
   9  -7   4   -2.50    3.00
   9   7  -4    0.30    3.50
   9   7  -4    0.60    2.00
   9  -7   4    2.90    3.20
   9   7  -4    2.20    3.40
   9  -7   4    1.00    2.30
   9   7  -4   -1.60    1.60
   9  -7   4    2.60    2.90
   9   7  -4   -2.50    1.80
   9  -7  -4    4.50    4.50
   9  -7  -4    1.30    2.30
   9   7   4    4.20    3.00
   9  -7  -4    3.50    3.20
   9  -7  -4   -0.40    1.90
   9  -7  -4    1.00    2.20
   9   7   4    2.70    2.80
  10  -7   4   47.30    6.30
  10   7  -4   51.69    7.90
  10  -7   4   50.79    7.10
  10   7  -4   55.69    7.30
  10  -7   4   54.99    7.10
  10   7   4   45.30    7.40
  10  -7  -4   59.09    7.00
  10  -7  -4   60.09    8.70
  10  -7  -4   49.40    6.50
  10   7   4   74.59   11.40
  10  -7  -4   56.99    7.60
  10  -7  -4   52.99    7.20
  11  -7   4   44.70    7.00
  11   7  -4   45.30    7.70
  11  -7   4   35.90    6.10
  11  -7   4   50.29    7.80
  11  -7  -4   41.20    7.40
  11  -7  -4   45.90    7.20
  11   7   4   41.40    7.00
  11  -7  -4   30.30    5.80
  11  -7  -4   45.00    6.70
   0  -8   4    8.10    2.30
   0   8   4   10.20    2.60
   0  -8  -4    8.70    1.90
   0   8   4    6.80    3.20
   0   8  -4    6.70    2.10
   0  -8   4    8.70    1.70
   0   8  -4    8.60    2.10
   0  -8  -4    8.90    2.50
  -1  -8  -4  138.49    6.50
   1   8  -4  135.19    7.50
   1  -8   4  137.59    6.30
  -1   8   4  133.99    7.20
   1   8  -4  124.19    6.90
  -1   8   4  112.39    7.60
   1  -8   4  134.89    7.20
   1  -8   4  134.79    7.50
  -1  -8   4  134.09    6.10
  -1   8  -4  130.19    6.40
  -1   8  -4  129.39    6.80
   1  -8  -4  113.59    7.20
   1  -8  -4  124.99    6.50
   1   8   4  107.79    7.70
   1   8   4  121.29    7.30
  -2   8   4   74.69    5.80
   2  -8   4   69.69    5.40
  -2   8   4   77.69    5.00
   2   8  -4   73.49    5.40
   2  -8   4   70.09    4.40
   2  -8   4   73.69    4.40
   2  -8   4   78.79    5.30
   2   8  -4   72.69    5.10
   2  -8  -4   72.29    5.00
  -2   8  -4   74.79    4.80
   2   8   4   68.89    5.50
   2   8   4   75.69    7.00
   2   8   4   77.69    7.40
   2  -8  -4   79.19    5.90
   3   8  -4   73.19    5.40
   3  -8   4   84.49    4.80
  -3   8   4   81.89    5.00
   3  -8   4   85.79    5.70
   3   8  -4   76.09    5.70
   3  -8   4   77.29    6.20
   3  -8  -4   83.59    5.60
   3   8   4   71.39    7.10
   3   8   4   80.09    7.20
   3   8   4   75.69    6.00
  -3   8  -4   84.09    5.00
   3  -8  -4   73.39    6.10
   3  -8  -4   85.39    4.80
   4   8  -4  130.19    8.00
   4  -8   4  140.59    8.80
   4  -8   4  133.09    7.80
   4  -8   4  148.29    7.00
   4   8  -4  147.79    8.10
   4   8  -4  144.39    6.80
   4  -8   4  136.39    7.90
   4   8  -4  130.89    7.60
   4  -8  -4  129.19    7.10
   4  -8  -4  142.99    7.30
   4   8   4  127.69    9.10
   4   8   4  131.09    8.60
   4   8   4  146.89    9.10
   4  -8  -4  157.88    9.20
   4   8   4  147.59    8.80
   4  -8  -4  139.69    8.10
  -4   8  -4  147.89    6.90
   5   8  -4   80.19    5.90
   5  -8   4   85.29    6.20
   5  -8   4   89.89    6.70
   5   8  -4   71.49    6.20
   5  -8   4   87.59    6.20
   5  -8   4   82.19    5.10
   5   8  -4   83.79    5.60
   5  -8   4   86.39    7.20
   5  -8  -4   94.89    5.70
   5  -8  -4   95.09    6.80
   5   8   4   98.89    7.30
   5  -8  -4  104.79    7.70
   5   8   4   81.99    7.30
   5  -8  -4   75.39    5.50
   5   8   4  103.59    7.40
   5  -8  -4   94.79    6.10
   5   8   4   86.19    7.10
   6   8  -4   53.99    5.50
   6  -8   4   41.90    5.20
   6  -8   4   55.59    4.80
   6  -8   4   50.49    5.60
   6  -8   4   42.70    5.30
   6  -8   4   50.69    6.70
   6   8  -4   51.59    5.80
   6   8   4   52.39    6.00
   6   8   4   54.39    6.50
   6  -8  -4   56.79    5.80
   6  -8  -4   52.19    5.30
   6  -8  -4   60.09    6.30
   6   8   4   52.29    6.20
   6  -8  -4   56.79    5.60
   6   8   4   52.69    6.20
   6  -8  -4   51.89    6.90
   7   8  -4    1.80    2.30
   7  -8   4    4.00    1.90
   7  -8   4    1.40    2.60
   7   8  -4   -2.20    3.30
   7   8  -4    1.10    2.10
   7  -8   4    1.60    3.10
   7  -8   4    1.80    2.20
   7  -8   4    1.40    2.00
   7  -8  -4    7.80    2.80
   7  -8  -4    4.40    2.30
   7   8   4    4.00    3.00
   7  -8  -4    4.90    2.40
   7   8   4    3.30    3.30
   7   8   4    8.30    3.30
   7  -8  -4    2.20    3.30
   7  -8  -4    2.50    2.70
   8  -8   4   39.50    5.90
   8   8  -4   42.50    6.50
   8  -8   4   48.10    7.10
   8   8  -4   34.10    4.90
   8   8  -4   31.90    5.10
   8  -8   4   44.30    5.90
   8  -8   4   50.99    6.20
   8   8  -4   41.70    6.70
   8  -8  -4   37.60    6.50
   8  -8  -4   38.10    5.50
   8  -8  -4   41.10    5.80
   8   8   4   51.09    5.90
   8  -8  -4   34.70    5.50
   8  -8  -4   48.20    5.70
   8   8   4   33.40    5.70
   8   8   4   46.30    6.30
   9  -8   4  105.49    9.80
   9   8  -4  110.49    8.00
   9   8  -4  119.69    8.70
   9  -8   4  109.49    8.50
   9   8  -4  112.09   10.10
   9  -8   4  116.49   10.30
   9   8  -4  107.89   11.10
   9  -8   4  112.79   11.50
   9  -8  -4  110.99    8.60
   9   8   4  105.19    8.80
   9  -8  -4  117.79   11.60
   9  -8  -4  118.69    9.00
   9   8   4  101.59    9.50
   9  -8  -4   99.69    7.90
   9  -8  -4  126.09    9.20
  10   8  -4    4.00    2.60
  10   8  -4    1.20    4.00
  10  -8   4    0.20    2.20
  10  -8   4    3.90    4.60
  10  -8   4    8.90    4.00
  10  -8   4    3.00    3.90
  10   8   4    3.10    3.50
  10  -8  -4    2.70    3.00
  10  -8  -4    9.70    3.60
  10  -8  -4    5.10    3.40
  10   8   4    3.20    3.40
  10  -8  -4    0.80    3.40
  10  -8  -4    0.10    4.70
   0   9  -4   63.29    5.00
   0  -9  -4   63.09    5.60
   0  -9  -4   64.49    4.60
   0   9  -4   75.79    5.00
   0  -9   4   74.19    5.60
   0   9   4   74.69    6.80
   0   9   4   67.79    5.40
   0  -9   4   77.09    4.40
  -1  -9  -4  138.29    6.70
  -1   9   4  134.59    7.50
   1   9  -4  128.69    7.10
   1  -9   4  124.39    6.20
   1   9  -4  136.99    7.70
   1  -9   4  111.69    7.00
   1  -9   4  123.29    7.70
  -1   9   4  117.49    8.00
  -1   9  -4  118.99    7.20
  -1  -9   4  136.49    7.90
   1   9   4  124.29    7.70
   1  -9  -4  136.29    8.20
   1   9   4  126.99    8.60
   1  -9  -4  144.69    7.30
  -1  -9   4  137.59    6.50
   2   9  -4   39.40    4.60
   2   9  -4   36.90    4.20
   2  -9   4   43.10    3.90
   2  -9   4   52.69    5.10
   2  -9   4   41.40    5.00
  -2   9   4   41.80    4.40
   2  -9   4   41.10    3.80
  -2   9   4   43.60    5.50
   2  -9  -4   46.10    4.70
   2  -9  -4   44.00    5.40
   2   9   4   45.30    5.80
  -2   9  -4   39.50    4.20
   2   9   4   48.00    5.40
   2   9   4   39.00    5.90
   3   9  -4   83.89    5.90
   3  -9   4   82.89    6.00
   3  -9   4   95.89    5.30
   3  -9   4   80.29    6.50
  -3   9   4   94.39    5.70
  -3   9   4   82.69    6.80
   3   9  -4   83.39    6.40
   3   9   4   86.69    7.80
  -3   9  -4   89.59    5.60
   3  -9  -4   81.49    6.90
   3  -9  -4   91.39    6.20
   3   9   4   88.79    8.20
   3   9   4   90.09    6.90
   4   9  -4  579.04   22.40
   4  -9   4  578.74   23.60
   4   9  -4  580.34   23.20
   4   9  -4  542.65   22.30
   4  -9   4  539.05   22.50
   4  -9   4  591.34   22.60
   4  -9   4  606.04   21.20
  -4   9  -4  603.54   22.60
   4  -9  -4  577.64   23.10
   4  -9  -4  566.94   21.60
   4   9   4  574.84   23.30
   4   9   4  591.44   24.10
   4   9   4  572.64   23.60
   4  -9  -4  588.04   24.20
   5  -9   4   14.80    2.60
   5   9  -4   21.00    3.50
   5   9  -4   17.30    3.70
   5  -9   4   17.40    4.10
   5  -9   4   19.80    3.90
   5  -9   4   17.50    3.40
   5   9  -4   21.40    3.80
   5  -9  -4   20.50    4.60
   5  -9  -4   15.00    3.50
   5   9   4   21.40    4.70
   5  -9  -4   20.70    3.20
   5   9   4   19.10    4.40
   5   9   4   18.90    4.00
   5  -9  -4   22.80    3.40
   5   9   4   22.80    4.80
   6  -9   4   36.30    5.10
   6  -9   4   31.70    3.90
   6   9  -4   31.50    4.40
   6   9  -4   35.90    5.10
   6  -9   4   37.90    6.00
   6  -9   4   29.70    4.50
   6  -9   4   41.20    5.30
   6   9   4   45.30    6.00
   6   9   4   28.50    5.10
   6  -9  -4   43.50    5.40
   6  -9  -4   29.80    4.70
   6   9   4   26.70    4.70
   6  -9  -4   32.80    4.40
   6   9   4   43.20    5.70
   6  -9  -4   32.90    4.30
   6  -9  -4   33.30    5.70
   7   9  -4   26.50    4.60
   7  -9   4   22.00    4.60
  -7   9   4   33.50    4.50
   7   9  -4   26.60    6.10
   7  -9   4   30.00    4.70
   7  -9   4   26.50    5.30
   7   9  -4   26.20    4.40
   7  -9   4   33.20    5.20
   7  -9  -4   21.10    4.40
   7  -9  -4   21.50    4.40
   7   9   4   29.20    4.70
   7  -9  -4   23.40    4.20
   7  -9  -4   18.30    3.60
   7   9   4   25.40    4.90
   7  -9  -4   18.80    4.80
   7   9   4   17.80    4.50
   8   9  -4   27.60    4.40
   8   9  -4   29.70    6.30
   8   9  -4   19.90    4.40
   8  -9   4   29.00    6.30
   8  -9   4   19.00    4.20
   8  -9   4   25.90    4.70
   8   9  -4   29.30    6.00
   8  -9   4   28.20    5.40
   8   9   4   27.70    5.30
   8  -9  -4   21.00    4.30
   8  -9  -4   27.00    4.40
   8  -9  -4   32.20    5.30
   8  -9  -4   30.90    6.30
   8   9   4   22.70    4.80
   8   9   4   29.90    5.60
   8  -9  -4   30.70    5.40
   9  -9   4   14.00    4.10
   9   9  -4    9.60    3.40
   9  -9   4    3.10    4.50
   9   9  -4   11.20    3.30
   9   9  -4   14.20    5.10
   9  -9   4    7.70    3.40
   9  -9   4    8.50    4.40
   9   9  -4    6.90    4.90
   9  -9  -4   12.50    4.30
   9   9   4    9.60    4.00
   9   9   4   12.70    4.50
   9  -9  -4    9.70    3.90
   9  -9  -4    6.10    3.00
   9  -9  -4    2.20    4.10
  10  -9   4   17.70    5.50
  10   9  -4   14.30    5.40
  10   9  -4   40.10    6.00
  10   9  -4   27.60    4.90
  10  -9   4   22.70    6.50
  10  -9   4   29.00    5.80
  10  -9   4   23.90    5.00
  10  -9  -4   19.00    4.80
  10   9   4   22.10    5.20
  10   9   4   29.20    5.90
  10  -9  -4   19.60    4.70
  10  -9  -4   17.80    4.80
  10  -9  -4   18.30    6.50
   0 -10  -4  286.27   12.60
   0  10   4  306.97   13.60
   0  10  -4  290.97   13.30
   0 -10  -4  280.67   13.90
   0  10  -4  295.67   12.90
   0 -10   4  301.27   13.90
   0  10   4  283.77   14.20
   0 -10   4  294.47   11.80
   1 -10   4   -0.10    1.90
  -1  10   4    1.70    2.10
  -1 -10  -4    3.00    1.50
   1 -10   4    0.30    1.10
  -1 -10  -4   -1.10    1.70
   1 -10   4   -0.30    1.60
   1  10  -4   -0.10    1.70
   1  10  -4    1.30    1.80
  -1  10   4    2.50    3.00
  -1  10  -4   -2.10    1.30
  -1 -10   4    1.50    1.30
   1  10   4   -0.10    2.80
   1 -10  -4    0.00    1.30
  -1 -10   4    2.20    2.10
   1  10   4   -3.50    2.00
   1 -10  -4   -0.60    1.80
   2 -10   4   66.89    6.20
   2 -10   4   67.49    6.70
   2  10  -4   45.60    5.00
  -2  10   4   49.80    6.20
   2  10  -4   51.59    5.70
   2 -10   4   65.09    4.40
  -2  10   4   62.99    5.60
  -2 -10   4   62.59    4.20
   2  10   4   46.90    6.20
   2 -10  -4   53.09    5.20
  -2  10  -4   56.79    5.30
   2  10   4   49.20    5.60
   2  10   4   50.09    6.60
   2 -10  -4   47.70    6.10
   3 -10   4    8.10    2.50
  -3  10   4    8.10    2.40
   3 -10   4    9.90    3.40
   3 -10   4   10.00    2.20
   3  10  -4    6.50    2.50
  -3  10   4    9.70    3.40
   3  10  -4   11.70    3.20
   3  10   4    7.30    2.90
   3 -10  -4   11.70    3.40
   3  10   4    8.10    4.30
   3  10   4   -0.80    3.40
   3 -10  -4   11.80    2.80
  -3  10  -4    7.50    2.30
   4  10  -4  184.88   10.90
   4  10  -4  208.08   10.30
   4 -10   4  196.68    9.10
   4 -10   4  212.38   10.80
   4  10  -4  182.88   10.80
   4  10  -4  183.08   10.20
  -4  10   4  198.38   10.90
   4 -10   4  190.28   10.60
   4 -10   4  220.28   11.90
   4 -10  -4  200.08   10.80
   4  10   4  194.88   12.10
   4  10   4  208.28   11.60
   4 -10  -4  217.68   12.10
   4 -10  -4  214.28   10.10
   4  10   4  201.78   11.50
   5  10  -4   31.10    4.90
  -5  10   4   24.80    4.30
   5 -10   4   25.80    4.50
   5 -10   4   26.50    5.00
   5  10  -4   28.70    4.10
   5 -10   4   22.90    4.10
   5  10  -4   22.10    3.80
   5  10   4   26.30    5.40
   5  10   4   27.20    5.20
   5  10   4   27.70    5.20
   5 -10  -4   25.90    3.60
   5 -10  -4   22.50    4.20
   5  10   4   21.20    4.80
   5 -10  -4   27.90    5.30
   6  10  -4    9.50    3.10
   6  10  -4    7.70    2.80
  -6  10   4   14.70    3.70
   6 -10   4    8.10    3.80
   6 -10   4   15.30    3.50
   6 -10   4   12.30    3.90
   6 -10  -4    8.10    3.10
   6  10   4   15.20    4.40
   6  10   4   12.40    3.70
   6 -10  -4   20.30    5.00
   6  10   4   13.40    4.20
   6 -10  -4   14.70    3.70
   6  10   4   17.50    4.60
   7 -10   4  144.69    9.60
   7 -10   4  129.69    9.10
   7  10  -4  130.99    9.50
   7 -10   4  158.28    9.90
   7 -10   4  122.69   10.30
  -7  10   4  152.68    9.40
   7  10  -4  128.39   12.30
   7  10   4  133.09    9.90
   7 -10  -4  133.89    9.60
   7 -10  -4  118.99   10.00
   7 -10  -4  127.19    8.20
   7  10   4  120.49    8.90
   7  10   4  127.79    9.30
   7 -10  -4  141.39    9.10
   8 -10   4   27.40    6.00
   8  10  -4   24.50    4.40
   8 -10   4   34.60    5.70
   8  10  -4   30.30    6.70
   8 -10   4   23.40    5.00
   8  10  -4   25.40    5.10
   8 -10   4   34.30    5.90
   8 -10  -4   27.10    5.20
   8  10   4   22.20    5.50
   8 -10  -4   22.80    4.10
   8  10   4   31.20    5.70
   8  10   4   27.20    5.40
   8 -10  -4   27.00    6.20
   8 -10  -4   23.90    5.00
   9 -10   4    6.10    4.50
   9 -10   4   12.60    4.10
   9  10  -4   17.40    6.10
   9 -10   4    9.30    4.00
   9  10  -4   12.90    3.60
   9 -10   4   17.00    4.90
   9  10  -4   12.30    4.10
   9  10   4   19.60    5.10
   9 -10  -4   18.00    4.80
   9 -10  -4   14.20    5.60
   9  10   4    9.80    4.20
   9 -10  -4   17.00    4.90
   0 -11   4  128.89    8.40
   0 -11  -4  122.99    7.30
   0  11   4  129.69    9.10
   0 -11  -4  121.19    8.50
   0  11   4  119.49    8.00
   0 -11   4  118.39    6.90
   0  11  -4  125.99    8.10
  -1  11   4   15.40    3.40
   1 -11   4   17.20    3.80
   1  11  -4   17.30    3.50
  -1 -11  -4   21.00    4.20
  -1  11   4   26.10    4.90
   1 -11   4   21.70    3.60
   1  11   4   25.20    5.00
   1 -11  -4   25.70    3.70
   1 -11  -4   18.20    4.30
  -1  11  -4   21.90    3.70
  -1 -11   4   23.90    3.00
   1  11   4   20.20    3.90
  -1 -11   4   22.80    4.10
   2  11  -4  177.88    9.90
   2 -11   4  175.38   10.10
   2  11  -4  178.98   10.50
   2 -11   4  191.38    8.90
  -2  11   4  179.18    9.70
  -2  11   4  199.78   11.50
   2 -11   4  204.88   11.30
   2 -11  -4  201.38   10.50
  -2 -11   4  213.78    9.40
   2 -11  -4  197.58   11.70
  -2 -11   4  203.18   11.30
   2  11   4  189.48   11.90
  -2  11  -4  209.18   10.50
   2  11   4  206.38   12.60
   2  11   4  212.78   11.60
   3 -11   4  273.97   13.30
   3  11  -4  266.87   13.00
   3 -11   4  283.17   11.70
   3 -11   4  243.28   13.50
   3  11  -4  272.27   13.60
  -3  11   4  254.57   13.60
   3 -11  -4  287.37   13.50
   3  11   4  275.27   14.50
   3  11   4  294.57   15.00
   3 -11  -4  240.68   14.00
  -3  11  -4  286.97   12.70
   3  11   4  273.07   14.10
   4  11  -4   28.20    5.40
  -4  11   4   21.30    4.50
   4 -11   4   25.70    4.40
   4 -11   4   23.30    5.00
   4 -11   4   25.60    4.40
   4  11  -4   32.20    4.50
   4  11  -4   23.90    4.00
   4  11  -4   18.80    4.10
   4 -11  -4   17.60    3.40
   4  11   4   18.60    4.20
   4 -11  -4   26.50    5.10
   4  11   4   10.40    4.80
   4 -11  -4   22.10    3.90
   4  11   4   20.90    5.10
   5  11  -4   29.80    4.50
   5 -11   4   27.80    5.40
   5 -11   4   38.00    5.40
  -5  11   4   23.60    4.60
   5 -11   4   27.90    4.80
   5  11  -4   32.70    5.30
   5 -11  -4   24.30    4.50
   5  11   4   22.70    5.10
   5  11   4   24.70    5.20
   5 -11  -4   24.60    5.00
   5  11   4   29.80    5.30
   5  11   4   23.30    5.50
   6 -11   4   90.09    8.50
   6  11  -4   81.19    8.40
  -6  11   4   80.79    7.90
   6 -11   4   83.89    8.40
   6  11  -4   74.99    7.30
   6 -11   4   93.39    9.70
   6 -11  -4   78.79    8.00
   6 -11  -4   75.69    8.80
   6  11   4   65.89    8.00
   6  11   4   96.19    8.80
   6  11   4   74.79    8.20
   6  11   4   85.29    8.80
  -7  11   4  131.49    9.20
   7  11  -4  115.69   11.90
   7 -11   4  108.69    9.70
   7  11  -4  114.89    8.50
   7  11  -4  123.99    9.40
   7 -11   4  119.69    9.00
   7 -11   4  129.49    9.40
   7 -11  -4  114.29    9.10
   7  11   4  122.89    9.30
   7 -11  -4  118.59    9.40
   7 -11  -4  110.69   11.40
   7  11   4  139.59    9.80
   7  11   4  140.49   10.50
   8  11  -4   17.50    4.40
   8  11  -4   10.60    5.80
   8 -11   4   27.70    5.40
   8 -11   4   19.50    4.70
   8 -11   4   18.60    5.70
   8  11  -4   16.50    4.20
   8 -11  -4   18.20    4.80
   8 -11  -4   17.70    5.60
   8  11   4   21.70    5.50
   8  11   4   27.70    5.90
   8 -11  -4   17.60    4.70
   9 -11   4   15.30    4.40
   9 -11   4    7.70    3.80
   9  11  -4   15.70    4.40
   9 -11   4   10.70    4.30
   9  11  -4    6.80    5.20
   9 -11   4   16.30    6.00
   9  11   4    7.60    4.30
   9 -11  -4   17.50    4.60
   9 -11  -4   15.60    5.60
   9  11   4   16.20    5.00
   9 -11  -4    9.80    3.80
   0  12   4    4.90    2.90
   0 -12  -4    3.40    2.60
   0 -12  -4    2.80    2.10
   0 -12   4    4.20    2.80
   0  12  -4    3.60    2.20
   0  12   4    7.00    3.50
  -1 -12  -4    0.10    2.00
   1  12  -4    1.60    2.10
  -1  12   4    2.00    3.50
  -1  12   4    4.50    2.70
   1 -12   4    3.10    2.90
   1 -12   4    2.30    1.80
   1  12   4    5.70    3.90
  -1 -12   4    7.60    3.00
   1  12   4    0.70    2.30
  -1  12  -4    4.40    2.20
   1 -12  -4    0.60    1.90
   1 -12  -4    0.40    2.50
   2  12  -4   71.69    7.20
   2 -12   4   89.59    7.60
  -2  12   4   82.19    6.60
  -2  12   4   67.49    7.50
  -2 -12  -4   73.59    8.00
   2 -12   4   63.39    6.80
   2 -12  -4   76.49    7.10
   2  12   4   77.49    8.80
  -2  12  -4   85.99    6.30
  -2 -12   4   85.19    7.10
   2 -12  -4   91.79    9.20
   2  12   4   76.59    8.50
   2  12   4   70.19    7.70
   3  12  -4   10.00    3.30
  -3  12   4   16.50    4.50
   3 -12   4    7.20    3.50
   3 -12   4   13.20    3.50
   3  12   4    7.10    3.20
   3  12   4    9.60    4.50
   3 -12  -4   14.40    4.20
   3 -12  -4    4.10    2.40
   3  12   4    8.20    4.60
   4 -12   4   21.30    4.40
   4 -12   4   12.30    3.50
   4  12  -4   16.80    3.80
   4 -12   4   15.90    4.40
   4  12  -4   16.70    4.00
  -4  12   4   15.00    4.10
   4  12   4   14.40    4.80
   4  12   4   25.60    5.30
   4 -12  -4   20.50    3.90
   4 -12  -4   18.70    5.00
   4  12   4   11.80    4.20
   4 -12  -4    9.40    3.40
   5  12  -4   63.09    6.80
   5 -12   4   68.29    7.50
   5 -12   4   71.09    8.50
   5  12  -4   82.59    8.60
   5 -12   4   68.89    7.50
  -5  12   4   75.39    8.00
   5 -12  -4   81.59    9.50
   5 -12  -4   91.89    8.60
   5  12   4   84.79    8.60
   5  12   4   69.99    8.30
   5  12   4   76.69    8.40
   5  12   4   75.99    9.10
   6  12  -4   58.79    7.40
   6 -12   4   60.39    7.40
   6 -12   4   55.39    6.90
  -6  12   4   54.49    7.00
   6 -12   4   55.69    7.90
   6 -12  -4   51.09    7.70
   6 -12  -4   53.49    6.90
   6  12   4   62.79    7.90
   6  12   4   53.39    7.40
   6  12   4   68.39    8.10
   6  12   4   58.79    8.00
   7  12  -4   27.20    7.20
   7 -12   4   29.50    5.90
   7 -12   4   23.00    5.70
   7  12  -4   23.10    5.00
  -7  12   4   33.80    5.70
   7 -12   4   30.70    5.70
   7 -12  -4   34.20    5.90
   7  12   4   24.70    5.70
   7  12   4   19.50    5.60
   7 -12  -4   29.60    6.50
   7 -12  -4   22.40    5.00
   7  12   4   26.60    5.70
   8 -12   4   33.10    7.00
   8 -12   4   38.50    6.70
   8  12  -4   37.70    6.50
   8 -12   4   33.60    5.90
   8  12  -4   27.80    7.20
   8  12   4   40.00    6.90
   8 -12  -4   39.70    6.40
   8  12   4   35.50    6.20
   8 -12  -4   39.60    7.70
   8 -12  -4   50.49    7.10
   0  13   4   -0.90    2.00
   0  13   4    6.50    3.80
   0 -13  -4    0.10    2.50
   0 -13  -4   -0.50    1.80
   0  13  -4   -1.20    1.70
   0 -13   4    1.70    2.60
  -1  13   4   50.49    7.00
   1  13  -4   49.70    6.30
   1 -13   4   60.79    7.40
  -1  13   4   66.49    6.90
  -1 -13  -4   76.49    8.30
   1  13   4   57.09    7.00
  -1 -13   4   51.29    6.90
   1 -13  -4   45.10    6.60
  -1  13  -4   62.19    6.60
   1  13   4   52.39    7.50
   1 -13  -4   57.69    6.20
  -2  13   4    9.70    3.90
  -2 -13  -4    2.60    2.80
   2 -13   4    6.70    3.20
   2 -13   4    5.40    3.20
   2  13  -4    7.20    3.30
  -2  13   4    5.20    3.00
   2 -13  -4    4.00    3.20
  -2  13  -4    9.30    3.00
   2  13   4    5.50    3.20
   2 -13  -4    5.00    2.70
   2  13   4    3.80    4.30
  -2 -13   4    7.80    3.60
   2  13   4   -2.40    4.90
   3  13  -4   17.70    4.20
   3  13  -4   26.90    4.50
   3 -13   4   29.20    5.50
  -3  13   4   20.60    5.10
   3 -13   4   16.90    4.10
  -3 -13   4   19.80    4.80
   3  13   4   18.20    4.50
   3 -13  -4   13.20    3.50
   3  13   4   12.70    5.30
   3 -13  -4   25.50    5.70
   3  13   4   22.30    5.90
   4  13  -4   63.19    7.60
   4 -13   4   74.49    8.60
   4 -13   4   68.39    7.50
   4 -13   4   54.59    6.80
   4  13  -4   64.39    7.20
  -4  13   4   66.89    7.80
   4  13   4   61.59    8.50
   4 -13  -4   64.39    8.20
   4  13   4   74.29    8.70
   4  13   4   61.99    8.00
   4 -13  -4   69.59    6.70
   4 -13  -4   65.19    7.20
   5 -13   4   19.70    4.70
   5 -13   4   26.80    5.20
   5 -13   4   32.90    6.30
   5  13  -4   26.10    5.20
  -5  13   4   34.80    6.10
   5 -13  -4   16.30    5.10
   5  13   4   27.00    5.50
   5 -13  -4   38.20    6.00
   5  13   4   33.40    6.50
   5  13   4   19.60    5.60
   5  13   4   14.70    5.70
   6  13  -4   46.20    6.80
   6 -13   4   46.80    7.80
   6 -13   4   46.60    6.90
  -6  13   4   52.99    7.40
   6 -13   4   49.99    7.00
   6  13   4   48.00    7.20
   6 -13  -4   40.20    6.20
   6 -13  -4   49.20    8.30
   6  13   4   72.69    9.00
   6  13   4   44.10   12.40
   6  13   4   43.70    6.90
   7  13  -4    5.80    6.10
   7 -13   4    9.00    5.10
   7 -13   4   16.40    5.10
   7 -13   4   13.90    4.40
  -7  13   4   20.00    4.90
   7  13  -4   15.30    4.50
   7  13   4   13.60    4.80
   7 -13  -4   11.30    4.00
   7 -13  -4   22.90    5.20
   7 -13  -4   15.80    5.80
   7  13   4   10.60    4.80
   0  14  -4    3.40    2.40
   0  14   4    5.60    3.30
   0  14   4    5.30    4.10
   0 -14  -4    2.80    2.80
   0 -14   4    3.20    3.20
  -1  14   4   14.80    4.00
  -1  14   4   18.10    5.00
   1 -14   4   10.10    3.90
  -1 -14  -4   16.30    4.40
   1  14  -4   23.30    4.80
   1 -14  -4   11.00    4.00
   1  14   4   14.50    5.40
   1  14   4   14.10    4.00
  -1 -14   4   16.70    4.50
   1 -14  -4   16.70    3.90
  -1  14  -4   15.90    3.90
  -2  14   4   -0.40    3.70
   2  14  -4    6.80    3.60
   2 -14   4    3.80    3.20
  -2 -14  -4    2.90    2.90
   2  14   4   -3.80    4.00
  -2  14  -4    2.80    2.50
   2  14   4   -0.20    3.10
   2 -14  -4    3.40    3.20
   2  14   4    8.50    5.40
  -2 -14   4    6.60    3.40
   2 -14  -4    1.00    2.30
   3  14  -4   56.99    7.10
   3 -14   4   57.69    8.00
  -3  14   4   55.59    7.90
  -3 -14  -4   58.19    8.20
   3  14  -4   64.89    7.90
   3 -14   4   59.79    7.40
   3 -14  -4   49.50    7.40
  -3 -14   4   41.10    6.80
   3  14   4   50.79    8.10
   3 -14  -4   48.10    6.40
   3  14   4   47.10    7.70
   3  14   4   53.79    7.60
  -4  14   4   14.60    4.90
   4 -14   4    3.80    3.80
   4 -14   4   11.20    3.70
   4 -14   4   10.30    4.30
   4  14  -4   16.50    4.60
   4  14  -4   15.60    4.60
   4  14   4    9.80    5.60
   4  14   4    6.20    3.70
   4 -14  -4    7.50    4.20
   4  14   4    9.70    5.30
   4 -14  -4   15.30    4.00
   5 -14   4    3.00    3.40
  -5  14   4   12.20    4.60
   5 -14   4    9.70    3.90
   5  14  -4   11.50    4.00
   5 -14   4    8.20    4.70
   5 -14  -4    4.50    3.40
   5  14   4   11.10    5.60
   5 -14  -4   11.80    4.80
   5  14   4    2.80    4.60
   5  14   4   11.90    4.60
   6  14  -4    4.50    3.30
   6 -14   4   10.10    4.40
   6 -14   4    6.10    3.40
   6 -14   4    5.70    4.10
  -6  14   4    4.50    3.80
   6  14   4   13.60    5.30
   6 -14  -4    3.50    4.40
   6  14   4    1.00    4.00
   6 -14  -4    3.20    3.50
   0 -15   4   12.60    4.60
   0  15  -4   10.00    3.70
   0  15   4   25.10    6.30
   0  15   4   15.10    4.50
   0 -15  -4   13.20    4.80
  -1 -15  -4    8.50    4.00
  -1  15   4   14.30    5.20
   1 -15   4    9.70    4.10
  -1  15   4    8.50    3.70
   1  15  -4    9.40    3.60
  -1 -15   4   11.10    4.50
   1  15   4    6.20    3.40
  -1  15  -4   13.60    4.20
   1 -15  -4    9.70    4.60
   1 -15  -4    7.10    3.20
  -2  15   4   24.40    5.80
   2  15  -4   45.50    6.40
  -2 -15  -4   29.60    6.20
   2  15  -4   27.20    5.50
   2 -15   4   27.40    5.90
   2 -15  -4   30.50    5.40
   2 -15  -4   31.30    6.30
   2  15   4   24.80    7.30
  -2 -15   4   40.10    6.50
   2  15   4   33.80    6.10
   2  15   4   25.80    6.90
   3 -15   4    1.10    2.80
   3  15  -4    9.50    3.70
   3  15  -4    8.50    4.20
  -3  15   4    8.60    4.50
   3 -15   4    3.90    3.70
  -3 -15  -4    3.00    3.30
  -3 -15   4    7.60    3.80
   3  15   4    8.80    4.20
   3 -15  -4    6.70    4.10
   3  15   4    7.80    5.80
   3 -15  -4    5.90    3.60
   3  15   4   11.40    6.10
   4 -15   4   24.60    5.30
   4  15  -4   34.10    6.20
  -4  15   4   26.20    6.40
   4 -15   4   25.30    5.70
   4 -15   4   25.20    6.40
  -4 -15  -4   24.30    5.80
   4  15  -4   29.10    5.60
   4  15   4   28.20    6.20
  -4 -15   4   35.10    6.70
   4  15   4   21.00    6.40
   4 -15  -4   28.90    5.70
   4  15   4   36.90    7.20
   4 -15  -4   12.70    5.30
   0 -16  -4   20.30    5.40
   0  16   4   20.00    6.30
   0  16  -4   16.70    4.60
   0  16   4   15.20    4.60
   0 -16   4   15.10    5.50
  -1 -16  -4   39.60    6.90
  -1  16   4   51.09    8.20
   1 -16   4   46.10    7.50
   1  16  -4   41.60    6.70
   1  16  -4   51.99    7.20
  -1  16  -4   48.20    6.60
   1  16   4   41.40    6.90
   1  16   4   43.00    7.90
  -1 -16   4   32.00    6.40
   1  16   4   46.90    9.40
   1 -16  -4   51.79    8.10
   0   0   5    0.00    1.20
   0   0   5    0.40    1.30
   0   0   5   -0.10    0.50
   0   0   5   -0.30    1.00
   0   0   5    0.10    0.50
   0   0  -5    0.30    1.00
   1   0  -5    2.50    1.20
   1   0   5    1.10    1.20
   1   0   5    1.90    0.70
   1   0   5    1.30    1.20
  -1   0   5    4.40    1.20
   1   0   5    2.70    1.30
   1   0   5    1.10    1.20
   1   0   5    2.50    0.80
  -1   0   5    3.30    1.20
  -1   0  -5    0.80    1.00
  -2   0   5   31.90    2.10
   2   0   5   33.90    1.60
   2   0  -5   30.10    3.00
   2   0   5   32.70    2.70
   2   0   5   29.60    2.60
   2   0   5   29.20    2.80
  -2   0  -5   29.50    2.10
   2   0   5   31.00    2.30
   2   0  -5   31.80    2.50
   2   0  -5   32.70    2.50
   2   0   5   28.50    2.20
   2   0   5   30.40    2.70
   3   0  -5    2.90    1.80
   3   0   5    3.10    0.70
  -3   0   5    2.60    0.80
   3   0   5    3.00    1.60
   3   0   5    1.90    1.30
   3   0  -5    1.10    1.10
  -3   0  -5    2.40    0.90
   3   0   5    4.30    1.40
   3   0   5    1.90    1.10
   3   0   5    1.50    1.00
   3   0  -5    6.10    1.70
   3   0   5    0.60    1.40
   4   0   5  446.16   16.50
   4   0  -5  437.86   15.30
   4   0  -5  460.75   16.70
   4   0   5  438.36   16.50
   4   0   5  447.46   16.20
   4   0   5  446.26   15.50
   4   0   5  379.66   15.90
  -4   0  -5  468.05   15.00
   4   0   5  451.95   16.70
   4   0  -5  457.75   16.90
   4   0   5  459.65   16.40
   4   0  -5  471.15   17.20
   4   0  -5  416.76   15.90
   5   0   5  228.78    9.50
   5   0   5  230.48    9.00
   5   0  -5  218.38   10.20
   5   0  -5  224.98    8.90
   5   0  -5  205.28   10.40
   5   0   5  222.28   10.30
   5   0   5  225.48    9.60
   5   0   5  215.98   10.10
   5   0  -5  234.48   10.20
  -5   0  -5  248.38    8.20
   5   0   5  230.58   10.10
   5   0   5  231.48    9.90
   5   0  -5  230.18    9.30
   6   0   5   11.80    2.60
   6   0  -5   14.70    3.40
   6   0   5   12.10    2.30
   6   0  -5   13.30    2.20
   6   0   5   10.60    2.70
   6   0   5   14.40    2.60
   6   0  -5   15.20    2.60
   6   0  -5   14.10    1.80
   6   0  -5   19.10    3.50
   6   0   5    8.30    1.80
   6   0   5   12.10    2.90
   6   0   5   14.00    3.70
   6   0  -5   13.40    2.60
   7   0  -5   27.90    3.50
   7   0   5   26.00    3.10
   7   0   5   33.40    4.50
   7   0  -5   24.20    3.80
   7   0  -5   20.50    4.00
   7   0   5   26.70    3.40
   7   0   5   28.00    3.90
   7   0  -5   27.90    4.40
   7   0   5   30.70    3.30
   7   0   5   25.00    4.40
   7   0   5   29.50    3.90
   7   0  -5   27.80    3.00
   8   0   5   22.40    4.40
   8   0  -5   28.60    3.30
   8   0  -5   33.10    5.10
   8   0  -5   30.60    3.90
   8   0   5   29.60    4.60
   8   0  -5   28.30    4.70
   8   0   5   33.90    4.30
   8   0  -5   25.70    4.40
   8   0   5   34.60    3.80
   8   0   5   37.50    4.80
   9   0  -5  423.96   19.00
   9   0  -5  420.46   19.30
   9   0  -5  425.26   19.10
   9   0   5  429.86   19.00
   9   0   5  422.76   19.10
  10   0  -5    9.00    3.50
  10   0  -5   11.80    3.70
  10   0  -5    9.10    3.30
  10   0   5   11.80    4.60
  10   0   5    0.40    3.10
  11   0   5  169.08   11.30
  11   0   5  147.49   11.40
  11   0  -5  149.59   10.50
  11   0  -5  170.48   11.60
  11   0  -5  161.38   11.30
  12   0   5   29.80    5.90
  12   0  -5   32.70    5.60
  12   0  -5   30.70    6.50
  12   0  -5   33.80    6.40
  12   0   5   23.50    6.20
   0   1   5  112.39    5.00
   0   1   5  116.59    4.50
   0   1   5  112.89    5.20
   0   1   5  115.19    4.40
   0  -1   5  119.59    4.70
   0   1   5  109.69    5.30
   0  -1   5  122.79    5.00
   0  -1   5  104.69    5.10
   0  -1   5  115.59    4.60
   0  -1  -5  113.59    4.70
   0   1  -5  125.69    5.00
   1  -1   5  149.39    5.90
   1  -1   5  149.49    5.90
  -1   1   5  139.99    6.00
   1  -1   5  142.29    6.20
   1   1  -5  147.19    6.10
  -1   1   5  145.79    5.90
   1  -1   5  145.89    5.80
  -1  -1  -5  155.08    5.90
  -1   1   5  154.58    6.30
   1  -1   5  149.99    5.80
   1  -1   5  141.29    5.90
   1   1   5  149.79    6.30
   1   1   5  148.69    5.70
   1  -1  -5  136.69    6.00
   1   1   5  147.29    6.20
  -1   1  -5  139.49    5.60
   1  -1  -5  135.89    6.00
  -1  -1   5  145.39    5.60
   1   1   5  142.39    6.40
   1   1   5  149.39    5.50
   1   1   5  140.39    5.90
   2  -1   5   77.59    3.90
   2  -1   5   79.19    3.90
   2  -1   5   84.09    3.50
   2  -1   5   75.69    4.10
  -2   1   5   77.39    3.70
   2  -1   5   79.59    4.10
  -2   1   5   76.49    4.00
  -2  -1  -5   83.19    3.70
   2  -1   5   76.69    4.10
   2   1  -5   75.89    4.00
   2  -1   5   86.09    4.20
   2   1   5   83.39    4.50
   2  -1  -5   69.39    3.90
   2   1   5   83.09    4.60
   2   1   5   80.59    3.70
  -2   1  -5   85.69    3.50
  -2  -1   5   76.29    3.30
   2   1   5   77.29    3.90
   2  -1  -5   81.39    4.10
   2  -1  -5   74.19    4.40
   2   1   5   80.39    4.40
   3  -1   5  547.25   19.50
   3  -1   5  559.74   19.00
  -3   1   5  569.34   18.80
   3  -1   5  544.15   19.50
   3  -1   5  557.84   19.70
   3  -1   5  567.94   19.40
   3   1  -5  558.74   19.50
   3   1  -5  550.94   20.20
   3  -1   5  555.74   19.60
   3  -1   5  542.15   19.70
   3   1   5  583.74   19.00
   3   1   5  577.34   20.40
   3  -1  -5  583.64   20.60
   3  -1  -5  575.34   19.30
  -3   1  -5  596.34   19.00
   3   1   5  574.14   20.40
   3   1   5  506.55   20.20
   3  -1  -5  581.34   20.00
   3  -1  -5  565.74   20.10
   3   1   5  581.04   20.20
   3   1   5  567.24   20.20
   3   1   5  589.44   20.50
  -3  -1   5  589.54   18.80
   3  -1  -5  588.34   20.80
   4  -1   5  272.27   11.20
   4  -1   5  272.47   10.80
   4   1  -5  271.07   11.80
  -4   1   5  274.07    9.80
   4   1  -5  277.67   10.00
   4  -1   5  302.67   10.90
   4   1  -5  266.97   11.50
   4  -1   5  265.97   11.10
   4   1  -5  275.97   11.40
   4  -1   5  274.67   10.40
   4  -1   5  280.07   11.40
   4  -1   5  281.67   11.00
   4   1  -5  287.07   10.90
   4  -1  -5  273.47   10.70
   4  -1  -5  297.27   11.10
   4   1   5  282.07   11.20
   4   1   5  270.67   11.00
   4  -1  -5  282.07   11.70
   4  -1  -5  261.97   11.50
   4  -1  -5  289.37   10.20
  -4   1  -5  268.27    9.20
   4  -1  -5  279.47   11.40
   4   1   5  265.07   11.00
   4   1   5  284.67    9.90
   4   1   5  282.37   11.00
   4   1   5  265.37   11.30
   4   1   5  272.47   11.20
   5  -1   5  216.18    8.70
   5  -1   5  210.58    8.80
   5   1  -5  208.78    8.50
   5   1  -5  215.28    9.90
  -5   1   5  212.28    7.50
   5  -1   5  213.58    9.00
   5  -1   5  218.98    9.30
   5   1  -5  206.28    8.40
   5  -1   5  228.28    9.70
   5  -1   5  204.78    9.60
   5  -1   5  192.28    9.40
   5   1  -5  201.88   10.20
   5   1  -5  204.88    8.80
   5   1  -5  221.08    9.80
   5   1   5  200.18    9.40
   5   1   5  193.58    9.30
   5   1   5  209.18    9.20
   5   1   5  209.08    8.10
   5   1   5  194.28    8.80
   5   1   5  207.38    9.00
   5  -1  -5  209.48    8.60
   5  -1  -5  218.58    9.70
   5  -1  -5  199.48    9.80
   5  -1  -5  199.48    9.90
   5  -1  -5  216.18    8.50
   5   1   5  217.88    9.90
   5  -1  -5  200.58    9.30
   6  -1   5   58.89    5.40
   6   1  -5   63.49    5.70
   6  -1   5   63.79    4.00
   6   1  -5   62.49    3.80
   6   1  -5   58.69    6.10
   6   1  -5   52.39    4.20
   6  -1   5   63.69    4.50
   6   1  -5   57.09    4.60
   6  -1   5   50.19    4.90
   6   1  -5   58.19    4.00
   6  -1   5   62.69    5.60
   6  -1   5   60.19    4.30
   6  -1   5   61.49    4.20
   6   1   5   66.29    6.10
   6   1   5   52.49    5.20
   6  -1  -5   59.49    5.50
   6   1   5   60.39    4.50
   6   1   5   58.19    5.30
   6   1   5   59.29    3.70
   6   1   5   74.99    4.70
   6  -1  -5   59.09    4.10
   6  -1  -5   65.39    3.50
   6  -1  -5   61.99    5.70
   6  -1  -5   58.69    5.70
   6   1   5   59.49    5.10
   6  -1  -5   53.09    4.20
   7  -1   5  125.89    7.90
   7   1  -5  122.59    7.70
   7   1  -5  113.29    6.60
   7   1  -5  116.79    6.30
   7   1  -5  104.89    7.90
   7   1  -5  138.39    6.20
   7  -1   5  116.79    6.30
   7  -1   5  116.59    6.40
   7  -1   5  121.09    7.10
   7  -1   5  128.99    7.90
   7   1  -5  113.29    7.70
   7   1   5  124.69    6.90
   7   1   5  110.19    7.10
   7  -1  -5  114.39    5.90
   7  -1  -5  115.99    7.70
   7   1   5  122.49    8.30
   7   1   5  124.09    7.80
   7  -1  -5  126.39    7.70
   7   1   5  111.19    6.20
   7  -1  -5  122.59    6.70
   7   1   5  113.69    6.00
   7  -1  -5  100.19    7.10
   7   1   5  120.19    7.10
   8  -1   5  332.97   13.30
   8  -1   5  341.47   13.80
   8  -1   5  333.77   15.20
   8  -1   5  354.66   15.60
   8   1  -5  319.77   13.10
   8   1  -5  322.17   15.30
   8   1  -5  300.87   16.60
   8   1  -5  327.07   15.20
   8  -1   5  326.47   14.40
   8   1  -5  299.07   14.90
   8  -1  -5  309.87   15.00
   8  -1  -5  319.07   13.60
   8  -1  -5  324.77   15.10
   8   1   5  305.77   14.90
   8   1   5  341.87   15.30
   8   1   5  341.47   14.50
   8  -1  -5  298.47   14.70
   8   1   5  330.17   13.20
   9  -1   5  106.19    6.60
   9  -1   5  112.79    8.30
   9  -1   5   88.19    8.40
   9   1  -5  107.09    8.20
   9   1  -5  108.59    8.10
   9   1  -5  103.19    7.90
   9  -1   5  110.89    7.40
   9   1   5   90.59    7.00
   9   1   5   86.29    8.30
   9  -1  -5   98.99    7.60
   9  -1  -5  101.99    8.80
   9  -1  -5  102.89    7.90
   9   1   5  100.49    8.90
  10   1  -5   13.90    4.10
  10   1  -5   12.80    3.70
  10  -1   5    9.00    3.70
  10  -1   5   20.20    5.20
  10   1  -5    5.80    3.60
  10   1   5    7.70    3.60
  10   1   5   10.70    4.30
  10  -1  -5   12.30    3.70
  10  -1  -5   12.80    3.60
  10  -1  -5   10.50    3.90
  11  -1   5   58.89    7.80
  11  -1   5   58.69    7.80
  11   1  -5   58.59    7.20
  11   1  -5   46.20    6.70
  11   1  -5   49.30    7.20
  11   1   5   51.49    7.60
  11   1   5   48.00    7.50
  11  -1  -5   43.70    6.40
  11  -1  -5   51.09    6.70
  11  -1  -5   45.70    6.70
  12   1  -5    6.90    4.50
  12   1  -5    1.80    2.70
  12   1  -5   12.40    4.20
  12  -1   5    4.00    4.80
  12  -1   5    2.40    3.20
  12  -1  -5    6.10    3.50
  12   1   5   -0.10    4.50
  12  -1  -5    7.50    4.00
  12  -1  -5    8.70    4.40
  12   1   5    3.90    3.50
   0  -2   5  166.28    6.60
   0  -2   5  167.18    6.10
   0   2   5  166.08    6.00
   0  -2  -5  161.58    6.70
   0   2  -5  163.68    6.50
   0   2   5  177.48    7.50
   0  -2   5  168.88    6.50
   0   2   5  166.68    7.00
   0   2   5  165.08    5.90
   0  -2  -5  165.38    6.10
   0   2   5  164.48    7.00
   1  -2   5  232.48    8.50
  -1   2   5  235.18    9.40
   1  -2   5  224.78    8.60
   1  -2   5  233.98    8.80
  -1   2   5  225.88    7.80
   1  -2   5  240.28    8.80
   1  -2   5  238.08    8.70
   1   2  -5  237.98    8.90
  -1   2   5  230.88    8.90
   1  -2   5  232.98    8.70
   1  -2   5  236.58    9.00
  -1   2  -5  249.68    8.60
  -1  -2   5  232.48    8.70
   1   2   5  246.08    8.70
   1  -2  -5  233.68    8.90
   1  -2  -5  214.78    8.80
   1  -2  -5  232.38    9.00
   1   2   5  237.58    9.30
   1   2   5  258.67    9.90
   2  -2   5   76.29    3.70
   2  -2   5   74.99    4.00
  -2   2   5   83.39    4.40
   2  -2   5   71.39    4.10
   2  -2   5   87.29    4.10
   2  -2   5   70.49    3.90
  -2   2   5   85.39    3.90
   2  -2   5   85.69    4.10
   2   2  -5   76.49    4.00
   2  -2   5   72.79    3.80
   2  -2   5   74.89    3.90
   2  -2  -5   98.99    4.60
  -2   2  -5   92.39    3.70
   2  -2  -5   83.29    4.50
   2   2   5   90.49    4.30
   2   2   5   85.29    4.90
   2   2   5   92.79    4.80
   2  -2  -5   92.09    4.60
   2   2   5   90.59    4.80
   2   2   5   88.79    5.00
   2   2   5   92.49    4.20
   3  -2   5  184.28    7.20
   3   2  -5  178.68    7.50
   3  -2   5  157.48    7.50
  -3   2   5  168.88    7.20
   3  -2   5  185.48    7.60
   3  -2   5  183.98    7.50
   3  -2   5  169.78    7.60
   3  -2   5  177.98    7.60
   3  -2   5  175.68    7.20
  -3   2   5  179.08    6.70
   3  -2  -5  184.48    8.10
   3   2   5  188.28    7.70
   3   2   5  187.98    8.00
   3   2   5  187.48    8.10
   3  -2  -5  174.48    7.80
   3  -2  -5  174.88    8.00
   3   2   5  187.38    8.00
   3  -2  -5  172.28    7.50
   3   2   5  174.58    7.90
   3   2   5  201.98    7.80
   3  -2  -5  173.78    7.30
  -3   2  -5  180.68    6.30
  -4   2   5   34.70    2.90
   4   2  -5   35.60    3.90
   4  -2   5   35.00    3.20
   4   2  -5   37.00    4.20
   4  -2   5   39.80    3.70
   4  -2   5   43.90    2.90
   4  -2   5   30.80    3.00
   4  -2   5   31.20    2.50
   4  -2   5   29.60    3.60
   4   2  -5   31.90    2.60
   4   2  -5   32.80    3.10
   4  -2   5   36.70    3.70
   4  -2  -5   40.60    3.40
   4   2   5   33.70    3.50
   4  -2  -5   34.60    3.70
   4  -2  -5   32.90    3.30
   4   2   5   30.90    3.30
   4   2   5   32.70    2.00
   4   2   5   33.50    3.70
   4  -2  -5   37.80    2.90
   4   2   5   34.40    3.50
   4   2   5   32.90    3.20
   4   2   5   35.20    3.60
   4  -2  -5   30.50    3.70
   4  -2  -5   32.10    2.90
   5  -2   5  233.28   10.60
   5  -2   5  234.38    9.30
   5  -2   5  250.77    9.80
   5   2  -5  238.08   10.50
   5   2  -5  229.38    9.20
   5  -2   5  230.58   10.40
   5  -2   5  227.98    9.70
   5  -2   5  221.68    9.80
   5   2  -5  223.18   11.00
   5   2  -5  241.48    9.60
   5   2  -5  228.48    9.70
  -5   2   5  243.58    9.00
   5   2  -5  225.68   10.90
   5   2   5  251.57   10.60
   5   2   5  232.78   10.80
   5   2   5  231.68   10.40
   5  -2  -5  242.98   10.80
   5   2   5  232.68   10.30
   5   2   5  241.08   10.40
   5   2   5  231.68    8.90
   5   2   5  205.98    9.80
   5  -2  -5  229.88    9.50
   5  -2  -5  251.07   11.40
   5  -2  -5  254.57   10.40
   5  -2  -5  242.38   10.90
   5  -2  -5  242.48    9.70
   6  -2   5  114.59    6.50
   6  -2   5  124.39    6.30
   6  -2   5  116.29    7.20
   6   2  -5  124.19    6.10
   6  -2   5  107.79    7.10
   6   2  -5  117.69    6.90
   6   2  -5  115.49    6.20
   6  -2   5  117.39    5.70
   6  -2   5  116.79    6.20
   6   2  -5  118.69    6.20
   6   2  -5  130.19    8.00
   6   2  -5  110.59    7.40
   6  -2  -5  126.79    7.20
   6   2   5  124.69    6.90
   6   2   5  115.69    6.90
   6  -2  -5  118.89    6.50
   6  -2  -5  116.49    6.10
   6  -2  -5  113.09    7.30
   6   2   5  114.59    6.40
   6   2   5  123.99    7.00
   6  -2  -5  135.09    8.20
   6  -2  -5  131.79    7.40
   6   2   5  123.79    5.70
   6   2   5  130.09    7.90
   6   2   5  121.79    7.20
   7   2  -5   61.19    4.40
   7  -2   5   66.99    6.20
   7   2  -5   68.29    4.40
   7   2  -5   66.19    5.30
   7  -2   5   60.09    4.40
   7   2  -5   55.69    6.40
   7   2  -5   70.39    5.30
   7  -2   5   67.99    4.90
   7   2  -5   68.09    6.80
   7  -2   5   57.69    4.50
   7  -2   5   61.29    6.00
   7   2   5   57.19    5.30
   7  -2  -5   76.49    5.90
   7   2   5   62.89    6.60
   7   2   5   64.19    5.10
   7  -2  -5   60.79    5.20
   7  -2  -5   64.79    6.10
   7   2   5   63.49    4.70
   7  -2  -5   66.99    4.30
   7   2   5   70.49    4.30
   7   2   5   57.49    5.90
   7  -2  -5   62.09    6.10
   8   2  -5   28.10    3.40
   8  -2   5   31.70    4.90
   8   2  -5   27.60    4.30
   8   2  -5   29.90    4.80
   8  -2   5   30.80    3.90
   8  -2   5   29.50    4.70
   8  -2   5   23.40    3.60
   8   2  -5   35.30    5.40
   8  -2  -5   29.90    4.40
   8  -2  -5   34.30    5.10
   8   2   5   25.30    4.00
   8   2   5   30.80    4.90
   8   2   5   39.10    4.50
   8  -2  -5   28.10    4.50
   8  -2  -5   29.70    4.10
   8   2   5   26.90    4.80
   9  -2   5   31.40    4.20
   9  -2   5   31.30    4.40
   9  -2   5   45.40    6.30
   9   2  -5   42.90    5.70
   9   2  -5   34.20    5.20
   9   2  -5   28.80    5.10
   9  -2   5   38.90    5.90
   9  -2  -5   46.00    6.10
   9   2   5   35.40    6.00
   9   2   5   31.10    4.70
   9  -2  -5   34.30    5.10
   9  -2  -5   34.50    5.20
   9  -2  -5   40.00    4.90
   9   2   5   29.20    4.80
  10   2  -5   58.29    7.20
  10  -2   5   46.30    6.60
  10   2  -5   51.09    6.70
  10  -2   5   56.59    7.00
  10  -2   5   45.20    6.00
  10   2  -5   45.90    6.20
  10  -2  -5   45.70    6.40
  10  -2  -5   57.79    6.90
  10   2   5   45.20    5.80
  10   2   5   66.69    7.70
  10  -2  -5   54.09    6.90
  10   2   5   67.89    7.80
  11   2  -5   16.60    5.10
  11   2  -5   23.40    5.20
  11  -2   5   32.50    6.20
  11  -2   5   38.00    6.80
  11   2  -5   26.40    5.20
  11  -2  -5   19.30    5.10
  11  -2  -5   18.80    4.70
  11  -2  -5   21.50    4.70
  11   2   5   22.30    6.00
  11   2   5   27.80    6.10
  12  -2   5  211.88   14.10
  12   2  -5  226.78   13.70
  12   2  -5  254.27   15.30
  12   2  -5  213.38   13.80
  12  -2   5  220.78   13.90
  12  -2  -5  228.08   13.80
  12   2   5  207.08   14.30
  12  -2  -5  221.68   13.90
  12  -2  -5  223.68   14.30
  12   2   5  225.98   14.50
   0   3   5 3596.44  107.09
   0  -3   5 3221.18  105.89
   0   3   5 3188.68  106.59
   0  -3   5 3127.89  105.49
   0   3  -5 3325.87  105.89
   0   3   5 3234.08  106.29
   0   3   5 3309.37  105.19
   0  -3  -5 3327.47  105.49
   1  -3   5  996.60   33.40
   1  -3   5 1014.90   33.40
   1  -3   5  958.10   33.10
   1  -3   5 1003.20   33.20
  -1   3   5 1040.20   33.50
  -1   3   5  979.70   31.90
  -1  -3  -5 1014.50   32.30
  -1   3   5  973.20   33.90
   1  -3   5  992.90   33.30
   1  -3   5 1009.20   33.60
   1   3  -5 1016.50   33.40
   1   3   5 1030.70   34.50
   1  -3  -5 1021.20   34.00
   1  -3  -5 1041.80   34.20
   1  -3  -5 1032.90   33.90
   1   3   5  984.80   34.80
  -1   3  -5 1014.50   33.50
   1   3   5 1022.30   33.50
   1   3   5 1000.10   34.50
   2  -3   5  331.17   12.00
   2  -3   5  323.37   11.80
   2   3  -5  323.87   11.90
   2  -3   5  310.57   11.70
  -2   3   5  309.37   12.10
   2  -3   5  310.57   12.00
   2  -3   5  311.77   11.80
  -2   3   5  326.17   11.60
   2  -3   5  313.17   11.70
   2  -3   5  298.07   11.90
   2  -3  -5  330.67   12.00
   2  -3  -5  315.47   12.20
   2  -3  -5  310.17   11.90
   2   3   5  315.77   12.70
  -2   3  -5  323.47   11.10
   2  -3  -5  311.67   12.00
   2   3   5  329.87   12.50
   2   3   5  331.57   12.60
   2   3   5  316.27   11.80
   2   3   5  322.57   11.60
   3  -3   5  820.12   29.60
   3  -3   5  857.81   29.40
  -3   3   5  869.41   28.70
   3  -3   5  864.51   29.90
   3  -3   5  842.92   29.60
   3  -3   5  870.81   29.50
   3  -3   5  894.21   30.00
   3   3  -5  890.71   29.60
  -3   3   5  861.51   29.40
  -3   3  -5  880.11   28.30
   3  -3  -5  865.31   29.20
   3   3   5  866.11   30.30
   3   3   5  935.61   30.50
   3  -3  -5  841.82   30.10
   3   3   5  883.11   28.30
   3  -3  -5  849.12   30.30
   3  -3  -5  863.51   29.50
   3   3   5  882.31   29.60
   3  -3  -5  845.52   29.90
   3   3   5  867.21   29.80
   3   3   5  857.11   30.10
   3   3   5  868.81   30.20
  -4   3   5  125.59    6.00
  -4   3   5  120.99    4.90
   4   3  -5  125.99    6.30
   4   3  -5  126.79    6.20
   4  -3   5  136.29    7.00
   4  -3   5  126.99    6.10
   4  -3   5  129.19    6.30
   4  -3   5  118.99    6.40
   4  -3   5  132.29    6.60
   4  -3   5  133.69    6.20
   4   3   5  136.29    7.30
   4   3   5  130.19    6.50
   4  -3  -5  127.09    6.00
   4  -3  -5  120.99    6.60
   4   3   5  111.19    6.50
   4   3   5  121.39    6.30
   4  -3  -5  129.59    6.00
   4  -3  -5  128.19    6.50
   4   3   5  127.09    5.00
   4  -3  -5  122.49    6.90
   4   3   5  131.19    6.80
   4   3   5  126.59    6.60
   5  -3   5  163.78    6.60
   5  -3   5  175.58    8.80
   5   3  -5  161.58    7.50
   5   3  -5  153.08    7.40
   5  -3   5  149.69    7.30
   5   3  -5  155.78    8.90
   5  -3   5  148.89    7.30
   5  -3   5  149.39    7.40
   5   3  -5  162.68    6.20
   5  -3   5  155.58    8.00
   5   3  -5  155.08    5.60
   5  -3   5  157.78    8.00
   5   3  -5  160.98    7.90
   5   3  -5  145.79    8.60
  -5   3   5  147.49    6.90
   5   3   5  132.79    7.40
   5  -3  -5  143.29    7.80
   5   3   5  143.99    7.50
   5  -3  -5  144.09    7.20
   5  -3  -5  133.89    8.30
   5  -3  -5  150.48    6.80
   5   3   5  150.58    8.60
   5  -3  -5  156.98    7.00
   5   3   5  143.39    7.40
   5   3   5  140.69    6.00
   5  -3  -5  150.88    7.70
   5   3   5  148.09    7.70
   6   3  -5   38.00    4.20
   6   3  -5   29.90    3.30
   6   3  -5   34.80    4.90
   6  -3   5   26.40    3.90
   6  -3   5   27.30    4.00
   6  -3   5   29.90    3.40
   6   3  -5   28.70    4.50
   6   3  -5   38.50    3.80
   6  -3   5   36.80    5.20
   6  -3   5   32.00    3.60
  -6   3   5   32.80    3.10
   6  -3  -5   36.70    4.50
   6   3   5   35.70    4.30
   6  -3  -5   34.60    4.10
   6  -3  -5   34.20    4.90
   6   3   5   22.70    4.40
   6   3   5   35.30    3.00
   6  -3  -5   32.30    3.30
   6   3   5   38.20    4.00
   6   3   5   36.20    4.50
   6  -3  -5   28.50    3.60
   6  -3  -5   25.90    3.70
   6   3   5   25.50    3.70
   7   3  -5   73.79    5.70
   7  -3   5   97.09    7.80
   7   3  -5   86.89    5.40
   7  -3   5   94.39    5.90
   7   3  -5   84.29    5.40
   7   3  -5   84.99    7.90
   7  -3   5   86.09    5.80
   7  -3   5   83.19    6.40
   7   3  -5   92.79    8.10
   7   3  -5   84.09    6.00
   7  -3  -5   85.79    5.00
   7   3   5   84.29    6.00
   7  -3  -5   77.29    6.20
   7  -3  -5   91.99    5.90
   7  -3  -5   82.49    8.10
   7   3   5   96.89    7.40
   7   3   5   91.29    5.70
   7   3   5   82.79    6.40
   7  -3  -5   81.79    6.30
   7   3   5  100.59    6.60
   7  -3  -5   75.79    6.00
   8  -3   5   79.79    5.70
   8  -3   5   78.79    6.50
   8  -3   5   76.49    7.00
   8   3  -5   72.49    7.50
   8   3  -5   69.59    5.10
   8  -3   5   75.09    7.20
   8   3  -5   81.29    6.00
   8   3  -5   76.59    6.20
   8   3  -5   71.89    7.50
   8  -3  -5   80.79    7.40
   8  -3  -5   78.59    5.90
   8   3   5   82.19    6.30
   8  -3  -5   82.39    6.70
   8  -3  -5   72.89    6.80
   8   3   5   88.69    6.40
   8   3   5   74.99    7.60
   8   3   5   80.19    7.60
   9   3  -5  149.29    8.00
   9   3  -5  136.69    9.30
   9   3  -5  144.09    9.30
   9  -3   5  128.29    9.10
   9  -3   5  142.59    9.30
   9  -3   5  133.09    8.20
   9  -3   5  139.39    8.40
   9   3  -5  141.99    9.70
   9  -3  -5  133.79    9.00
   9   3   5  156.58   10.50
   9  -3  -5  154.88    9.60
   9   3   5  118.99    8.30
   9  -3  -5  129.59    8.30
   9  -3  -5  136.29    9.30
   9   3   5  139.29    9.40
  10  -3   5    5.20    3.70
  10  -3   5   11.40    3.10
  10   3  -5    7.20    3.60
  10  -3   5   10.00    3.70
  10   3  -5   11.70    3.30
  10   3  -5   11.60    4.10
  10  -3   5    8.50    2.80
  10   3   5    8.10    3.80
  10  -3  -5   12.10    3.90
  10  -3  -5   12.20    4.00
  10   3   5    9.00    5.00
  10   3   5    6.30    3.00
  10  -3  -5   11.40    3.70
  11   3  -5   34.10    6.00
  11  -3   5   29.10    5.60
  11   3  -5   23.80    4.80
  11  -3   5   22.60    5.50
  11   3  -5   25.60    5.90
  11   3   5   23.00    5.30
  11  -3  -5   25.20    5.20
  11  -3  -5   25.60    5.40
  11   3   5   29.20    6.50
  11  -3  -5   40.40    6.20
  12  -3   5   22.60    5.80
  12   3  -5   31.30    5.70
  12   3  -5   22.30    5.20
  12   3  -5   21.30    5.80
  12  -3   5   17.80    5.30
  12   3   5   16.40    6.50
  12  -3  -5   26.50    6.00
  12  -3  -5   27.30    5.70
  12  -3  -5   27.10    5.50
  12   3   5   23.00    5.70
   0  -4   5   69.39    3.60
   0  -4   5   73.59    3.70
   0  -4  -5   72.09    3.40
   0   4   5   66.59    4.70
   0   4   5   66.29    4.10
   1   4  -5   32.80    2.50
  -1   4   5   32.60    3.00
   1  -4   5   30.40    2.80
  -1  -4  -5   28.80    1.70
  -1   4   5   29.10    3.30
   1  -4   5   32.80    2.50
   1  -4   5   32.80    2.30
   1   4   5   31.90    3.70
   1   4   5   30.60    3.20
   1  -4  -5   28.30    2.70
  -1   4  -5   30.40    2.20
   1  -4  -5   38.50    2.80
   1  -4  -5   30.40    2.40
   1   4   5   37.70    3.70
  -2   4   5  120.69    6.40
   2  -4   5  122.29    5.90
   2  -4   5  126.89    5.90
   2   4  -5  131.69    6.00
   2  -4   5  123.09    5.90
  -2   4   5  130.89    5.70
   2  -4   5  124.89    6.00
   2  -4   5  120.89    5.70
   2  -4   5  117.89    5.60
   2   4   5  154.88    7.50
   2  -4  -5  120.59    6.30
  -2   4  -5  131.39    5.30
   2  -4  -5  128.59    6.00
   2   4   5  125.89    5.80
   2  -4  -5  129.49    5.20
   2   4   5  137.89    6.60
   2  -4  -5  130.69    5.80
   2   4   5  118.69    6.60
   2  -4  -5  131.89    6.10
   3  -4   5   80.59    4.30
   3  -4   5   72.99    4.30
  -3   4   5   79.89    4.80
   3  -4   5   80.99    4.80
   3  -4   5   79.89    4.60
  -3   4   5   73.79    3.90
   3   4  -5   78.19    4.50
   3  -4  -5   75.89    4.70
   3   4   5   84.49    4.80
   3  -4  -5   80.79    5.10
   3   4   5   78.59    5.40
   3  -4  -5   84.69    4.60
   3   4   5   76.29    4.90
   3  -4  -5   80.99    4.00
  -3   4  -5   81.49    3.50
   3   4   5   79.69    5.10
   3  -4  -5   85.39    4.60
   4   4  -5  480.35   18.10
   4  -4   5  502.75   18.00
   4  -4   5  481.65   18.70
   4  -4   5  477.75   18.10
  -4   4   5  477.55   17.70
   4  -4   5  501.55   18.50
   4   4  -5  490.85   16.30
  -4   4   5  432.96   16.30
   4   4  -5  500.35   18.00
   4  -4   5  487.75   17.70
   4  -4  -5  506.85   18.50
   4  -4  -5  524.25   19.40
   4  -4  -5  498.95   19.90
   4  -4  -5  520.05   19.60
   4   4   5  516.75   17.70
   4   4   5  514.35   19.20
   4  -4  -5  533.55   18.60
   4   4   5  511.65   19.50
   4   4   5  499.95   19.30
   4   4   5  539.85   19.70
  -5   4   5  275.97   11.30
   5   4  -5  286.87   12.10
   5  -4   5  280.17   11.80
   5  -4   5  292.07   11.70
   5  -4   5  259.07   12.60
   5   4  -5  283.67   10.30
   5  -4   5  289.77   12.20
   5   4  -5  288.17   11.80
   5  -4   5  271.37   12.20
   5   4  -5  289.57   12.00
   5   4   5  280.57   12.00
   5   4   5  276.27   10.40
   5  -4  -5  277.07   11.50
   5  -4  -5  283.47   12.40
   5  -4  -5  273.77   11.10
   5   4   5  282.77   12.20
   5  -4  -5  235.38   12.40
   5  -4  -5  293.37   12.30
   5   4   5  285.07   13.10
   5  -4  -5  282.37   11.40
   5   4   5  276.77   12.00
   5   4   5  271.17   12.00
   6  -4   5   14.60    3.90
   6   4  -5   15.60    2.70
  -6   4   5   20.00    2.80
   6   4  -5   17.60    2.90
   6  -4   5   19.60    3.00
   6  -4   5   14.60    3.00
   6  -4   5   20.70    3.60
   6   4  -5   17.70    2.80
   6   4  -5   22.80    4.40
   6  -4   5   20.90    3.00
   6   4  -5   18.90    4.10
   6   4   5   13.50    3.20
   6  -4  -5   21.20    3.50
   6  -4  -5   19.60    3.10
   6   4   5   16.00    3.10
   6  -4  -5   18.30    3.60
   6   4   5   15.20    3.30
   6  -4  -5   18.50    3.00
   6   4   5   17.70    3.30
   6  -4  -5   18.30    4.00
   6   4   5   21.20    4.80
   6  -4  -5   22.20    2.80
   7   4  -5   20.90    3.10
   7  -4   5   22.80    4.60
   7  -4   5   29.80    4.50
   7  -4   5   29.90    3.70
   7   4  -5   31.60    5.00
   7  -4   5   29.00    3.70
   7   4  -5   28.70    3.90
   7   4  -5   28.00    5.00
   7   4  -5   28.20    3.70
   7  -4   5   31.30    4.40
   7  -4  -5   32.70    4.20
   7   4   5   27.10    4.20
   7   4   5   33.90    5.20
   7   4   5   26.20    3.70
   7  -4  -5   35.90    5.60
   7  -4  -5   32.60    4.10
   7  -4  -5   39.60    5.00
   7   4   5   23.50    4.10
   7   4   5   30.70    4.20
   7  -4  -5   19.50    3.50
   8   4  -5   50.09    6.30
   8   4  -5   58.19    4.80
   8  -4   5   52.29    5.30
   8   4  -5   47.20    4.70
   8  -4   5   52.99    6.00
   8  -4   5   56.69    6.50
   8  -4   5   50.49    5.20
   8   4  -5   42.90    5.40
   8   4  -5   50.99    6.50
   8  -4  -5   61.59    5.80
   8   4   5   59.79    6.60
   8  -4  -5   62.09    7.70
   8  -4  -5   51.29    6.20
   8  -4  -5   60.99    6.50
   8   4   5   56.29    6.00
   8   4   5   48.70    5.60
   8   4   5   48.10    6.80
   8  -4  -5   50.49    5.40
   9   4  -5   47.20    4.90
   9  -4   5   48.30    5.30
   9   4  -5   43.60    6.30
   9   4  -5   51.19    5.90
   9  -4   5   48.20    5.50
   9   4  -5   49.60    6.90
   9  -4   5   45.80    6.30
   9  -4   5   43.70    6.00
   9   4   5   49.10    6.60
   9  -4  -5   55.99    5.90
   9   4   5   51.79    6.00
   9  -4  -5   58.99    6.50
   9   4   5   46.80    5.60
   9  -4  -5   58.09    6.90
   9   4   5   47.60    6.80
   9  -4  -5   49.30    6.30
  10   4  -5   27.70    5.50
  10  -4   5   34.90    5.00
  10  -4   5   41.20    6.50
  10   4  -5   37.00    5.80
  10  -4   5   33.40    4.90
  10   4  -5   36.30    5.50
  10  -4   5   31.50    5.50
  10  -4  -5   28.00    5.10
  10  -4  -5   29.80    5.10
  10   4   5   30.10    5.70
  10   4   5   30.00    6.40
  10  -4  -5   26.80    5.10
  10   4   5   30.00    4.90
  11   4  -5   15.30    4.40
  11  -4   5   14.40    4.40
  11   4  -5   35.90    6.70
  11   4  -5    9.30    3.70
  11  -4   5    8.80    4.60
  11  -4   5   18.70    6.00
  11  -4  -5   18.50    4.60
  11  -4  -5   10.40    4.30
  11   4   5   20.10    5.60
  11  -4  -5    9.40    3.70
  11   4   5   24.10    6.30
  12  -4   5   15.90    4.70
  12  -4   5   16.00    5.60
  12   4  -5   11.70    4.00
  12   4  -5    8.70    4.90
  12   4  -5   13.20    4.20
  12  -4  -5   13.20    4.50
  12  -4  -5   13.20    4.50
  12  -4  -5   13.50    4.40
  12   4   5   14.20    4.80
  12   4   5    6.40    6.00
   0   5   5 1177.48   39.60
   0  -5  -5 1174.98   38.70
   0   5   5 1211.28   40.40
   0  -5   5 1186.88   39.00
   0  -5   5 1084.19   39.00
   0   5  -5 1182.48   39.10
   1  -5   5  507.65   18.80
   1  -5   5  461.55   18.50
  -1   5   5  517.15   19.50
  -1  -5  -5  546.15   17.80
  -1   5   5  536.55   18.70
   1  -5   5  530.65   18.30
   1   5  -5  520.55   18.60
   1  -5  -5  485.55   18.70
   1  -5  -5  509.65   18.10
   1   5   5  504.85   19.30
   1   5   5  512.95   18.90
   1  -5  -5  520.25   17.40
  -1   5  -5  521.05   17.90
   1   5   5  504.75   19.50
   2   5  -5  248.28   10.30
  -2   5   5  254.87   10.00
   2  -5   5  251.47   10.40
   2  -5   5  252.97   10.30
   2  -5   5  252.37   10.00
   2  -5   5  249.08    9.90
  -2   5   5  267.07   11.00
   2  -5   5  246.08   10.50
   2  -5  -5  251.97    9.60
   2  -5  -5  252.07   10.00
   2  -5  -5  248.88   10.20
  -2   5  -5  252.77    9.40
   2   5   5  246.08   10.70
   2   5   5  199.68   10.70
   2  -5  -5  259.37    9.20
   2   5   5  256.87   11.00
   2  -5  -5  253.47   10.70
   3  -5   5  784.62   28.10
  -3   5   5  839.12   27.00
   3  -5   5  754.72   27.80
   3  -5   5  797.72   28.30
  -3   5   5  813.32   28.20
   3   5  -5  794.32   28.30
   3  -5   5  758.92   27.90
   3   5  -5  780.02   27.90
   3  -5   5  813.82   27.50
   3  -5  -5  818.42   27.30
   3   5   5  797.42   29.10
   3  -5  -5  769.62   28.80
   3   5   5  799.42   28.10
   3   5   5  807.32   28.90
   3  -5  -5  795.32   28.40
   3  -5  -5  814.32   27.80
   3  -5  -5  798.72   27.90
  -3   5  -5  806.52   26.80
   3   5   5  823.72   28.80
   4   5  -5  119.29    6.70
   4   5  -5  122.39    6.50
   4  -5   5  133.49    6.90
   4  -5   5  118.09    6.10
  -4   5   5  120.19    5.30
   4   5  -5  132.89    5.80
   4  -5   5  112.79    6.60
   4  -5   5  129.19    6.60
  -4   5   5  122.39    6.60
   4  -5  -5  127.29    6.90
   4   5   5  141.89    7.90
   4   5   5  120.49    6.80
   4  -5  -5  126.59    6.60
   4   5   5  122.89    7.10
   4  -5  -5  118.19    6.00
   4  -5  -5  117.49    6.10
   4   5   5  131.09    7.20
   4  -5  -5  121.39    7.50
   5  -5   5  182.78    9.00
   5   5  -5  191.48    9.30
   5  -5   5  199.78    9.60
  -5   5   5  195.78    8.90
   5  -5   5  178.38    9.40
   5  -5   5  185.98    8.70
   5   5  -5  199.28    9.20
   5   5  -5  205.48    8.00
   5   5  -5  197.08    9.20
   5  -5   5  182.28   10.10
   5   5   5  161.18    9.20
   5   5   5  198.28    9.70
   5  -5  -5  197.58    8.90
   5   5   5  179.98    9.40
   5   5   5  202.88    8.00
   5   5   5  194.88    9.70
   5  -5  -5  197.88    8.70
   5  -5  -5  199.78    9.70
   5  -5  -5  161.28    9.70
   5  -5  -5  197.88    9.40
   5  -5  -5  177.98    8.20
  -6   5   5   19.90    3.10
   6  -5   5   25.20    3.90
   6  -5   5   23.80    4.50
   6   5  -5   23.00    3.30
   6  -5   5   16.70    3.80
   6   5  -5   22.30    5.00
   6  -5   5   19.70    2.90
   6  -5   5   17.10    3.00
   6   5  -5   12.60    2.60
   6   5  -5   14.00    2.70
   6  -5  -5   18.40    3.20
   6  -5  -5   17.80    4.20
   6   5   5   13.10    3.20
   6  -5  -5   20.50    3.60
   6  -5  -5   21.30    3.30
   6  -5  -5   16.80    2.70
   6  -5  -5   16.50    2.90
   6   5   5   22.20    3.80
   6   5   5   17.40    3.40
   6   5   5   17.20    3.60
   7  -5   5   11.70    3.00
   7   5  -5   11.90    2.70
   7   5  -5   12.20    4.30
   7  -5   5    8.70    2.30
   7   5  -5   13.00    2.90
   7  -5   5    7.80    3.90
   7   5  -5   11.00    3.70
   7  -5   5   12.60    2.70
   7   5  -5   13.10    3.00
   7  -5   5   13.10    3.70
   7   5   5   15.60    3.50
   7  -5  -5   12.80    3.20
   7  -5  -5   12.40    3.00
   7   5   5   10.10    3.40
   7  -5  -5   11.10    3.00
   7   5   5   11.00    3.10
   7  -5  -5   13.00    4.00
   7  -5  -5   10.50    2.90
   7   5   5    8.80    2.90
   8   5  -5   -0.50    1.60
   8  -5   5   -1.70    2.40
   8   5  -5    2.90    3.60
   8  -5   5   -2.40    2.90
   8  -5   5   -0.70    1.80
   8   5  -5    5.00    3.70
   8  -5   5    0.50    2.80
   8  -5   5    3.30    2.10
   8   5  -5   -0.30    1.70
   8   5  -5    1.80    2.00
   8   5   5   -1.70    2.40
   8   5   5   -2.60    4.10
   8  -5  -5    3.00    2.50
   8  -5  -5    2.70    2.30
   8  -5  -5    5.40    2.70
   8   5   5    2.70    2.80
   8  -5  -5    2.00    3.30
   8   5   5    2.50    2.60
   8  -5  -5    2.00    2.00
   9  -5   5   99.19    7.30
   9  -5   5  105.59    7.10
   9   5  -5   93.39    6.50
   9   5  -5   92.69    9.20
   9  -5   5   93.79    8.50
   9   5  -5   90.59    7.10
   9  -5   5  106.79    8.10
   9   5  -5  108.39    8.40
   9  -5  -5   89.29    8.50
   9   5   5   85.49    7.30
   9  -5  -5   96.19    7.50
   9  -5  -5  100.29    7.30
   9   5   5  101.39    9.80
   9   5   5   93.79    7.30
   9   5   5  108.09    9.50
   9  -5  -5   91.19    9.80
   9  -5  -5  108.39    8.20
  10   5  -5   22.00    4.40
  10   5  -5   21.60    5.10
  10   5  -5   17.90    5.00
  10  -5   5   24.50    4.20
  10  -5   5   24.70    5.10
  10  -5   5   29.80    5.60
  10  -5   5   28.30    4.80
  10  -5  -5   35.80    7.60
  10   5   5   29.60    5.70
  10  -5  -5   24.50    4.90
  10  -5  -5   22.30    4.40
  10   5   5   22.70    6.90
  10  -5  -5   21.60    4.90
  11  -5   5   50.79    7.20
  11   5  -5   60.49    8.30
  11  -5   5   36.80    6.60
  11   5  -5   44.10    6.40
  11   5  -5   54.59    7.00
  11  -5   5   41.20    5.90
  11  -5  -5   58.49    7.80
  11   5   5   43.00    7.30
  11  -5  -5   50.99    7.00
  11  -5  -5   42.20    6.90
   0  -6  -5  177.98    8.70
   0   6  -5  186.78    8.10
   0  -6  -5  186.28    7.80
   0   6   5  178.18    8.50
   0  -6   5  213.48    8.50
   0   6   5  186.98    9.30
   0  -6   5  181.28    7.80
  -1   6   5   58.99    5.20
   1   6  -5   59.49    3.90
   1  -6   5   60.59    4.00
  -1   6   5   55.59    4.00
   1  -6   5   58.99    3.60
   1  -6   5   50.99    3.90
  -1  -6  -5   57.99    3.20
   1   6   5   62.09    5.70
   1   6   5   55.59    4.40
   1  -6  -5   51.49    3.50
   1   6   5   53.29    5.20
  -1   6  -5   50.69    3.30
   1  -6  -5   57.59    2.80
   1  -6  -5   50.09    4.00
   2   6  -5  115.29    6.80
   2  -6   5  131.69    7.00
  -2   6   5  138.39    7.40
   2   6  -5  137.59    6.80
  -2   6   5  138.99    6.60
   2  -6   5  141.59    7.00
   2  -6   5  137.79    6.30
   2  -6   5  138.69    6.30
   2   6   5  138.99    8.20
   2  -6  -5  149.59    7.00
   2  -6  -5  151.48    6.20
  -2   6  -5  136.59    6.20
   2  -6  -5  123.09    7.20
   2   6   5  140.19    7.40
   2   6   5  144.09    8.20
   3   6  -5  104.09    6.10
   3  -6   5  100.79    5.90
  -3   6   5  109.59    5.30
   3   6  -5  100.49    5.80
   3  -6   5   94.69    5.70
   3  -6   5  106.89    6.10
   3  -6   5  103.09    5.40
   3  -6   5   89.69    6.00
  -3   6   5  106.99    6.30
   3   6   5  111.59    7.70
   3  -6  -5   98.49    6.40
   3  -6  -5  109.69    5.50
   3   6   5   96.29    6.40
   3  -6  -5  102.99    6.00
   3   6   5  113.19    6.40
   3   6   5  105.39    6.90
   3  -6  -5  117.79    5.30
  -3   6  -5  106.69    4.90
   3  -6  -5  104.59    5.60
  -4   6   5   34.30    4.10
   4  -6   5   44.20    4.30
   4  -6   5   38.70    4.80
   4   6  -5   33.40    3.60
   4   6  -5   32.10    3.70
   4  -6   5   43.20    4.30
   4  -6   5   44.40    4.50
  -4   6   5   38.10    3.10
   4  -6   5   38.50    3.60
   4   6  -5   35.90    4.00
   4   6   5   32.40    4.30
   4   6   5   39.30    4.90
   4  -6  -5   35.20    4.00
   4   6   5   43.40    4.60
   4  -6  -5   32.70    4.60
   4  -6  -5   33.70    3.30
   4  -6  -5   38.40    3.80
   4   6   5   38.90    5.00
   4  -6  -5   35.80    3.60
   5  -6   5   79.89    5.70
   5   6  -5   74.89    5.00
   5   6  -5   83.79    4.70
   5  -6   5   64.09    5.80
   5  -6   5   82.09    5.10
  -5   6   5   75.79    5.40
   5   6  -5   68.89    5.20
   5  -6   5   78.09    5.50
   5   6  -5   78.19    5.30
   5  -6   5   70.09    6.10
   5   6   5   71.19    5.80
   5  -6  -5   69.39    5.10
   5  -6  -5   65.29    4.60
   5   6   5   68.79    6.20
   5  -6  -5   78.89    5.00
   5   6   5   70.79    6.10
   5  -6  -5   84.29    5.80
   5   6   5   74.79    6.60
   5  -6  -5   78.19    6.70
  -6   6   5  257.47   11.50
   6  -6   5  263.57   13.20
   6   6  -5  260.67   13.80
   6  -6   5  249.28   12.20
   6  -6   5  273.67   12.30
   6  -6   5  263.17   11.30
   6   6  -5  255.07   11.70
   6   6  -5  260.57   11.90
   6   6  -5  260.87   12.20
   6  -6   5  272.17   12.70
   6   6   5  278.97   12.80
   6  -6  -5  262.37   12.90
   6   6   5  250.87   12.80
   6  -6  -5  297.07   11.40
   6  -6  -5  269.97   12.70
   6  -6  -5  273.67   14.00
   6   6   5  271.47   12.70
   6   6   5  274.37   13.00
   6  -6  -5  270.37   12.00
   6  -6  -5  274.17   12.20
   7   6  -5   16.90    3.40
   7   6  -5   14.60    4.80
   7  -6   5   17.20    3.60
   7  -6   5   12.90    4.00
   7   6  -5   12.60    4.30
   7  -6   5   18.70    3.20
   7  -6   5   20.70    3.70
   7   6  -5   15.30    3.20
   7  -6   5   21.10    4.20
   7   6  -5   14.00    2.90
   7  -6  -5   17.40    3.20
   7  -6  -5   16.80    3.50
   7  -6  -5   11.40    4.10
   7   6   5   20.20    4.10
   7   6   5    8.50    3.40
   7  -6  -5   14.80    3.50
   7   6   5   15.80    3.70
   7  -6  -5   19.40    3.60
   7   6   5    9.30    3.30
   8  -6   5   27.30    4.80
   8  -6   5   23.20    5.30
   8   6  -5   26.00    4.00
   8   6  -5   23.00    5.00
   8  -6   5   23.70    3.70
   8  -6   5   25.60    4.20
   8   6  -5   31.30    4.40
   8   6  -5   21.90    5.40
   8  -6   5   27.00    4.90
   8   6  -5   23.40    3.80
   8  -6  -5   25.00    4.40
   8   6   5   24.40    4.50
   8   6   5   27.50    4.60
   8  -6  -5   31.80    4.60
   8  -6  -5   23.50    4.50
   8   6   5   24.70    4.30
   8  -6  -5   23.40    4.20
   8  -6  -5   27.40    5.90
   9   6  -5   -1.50    1.80
   9  -6   5    0.30    2.10
   9  -6   5    0.00    3.60
   9  -6   5    2.90    2.50
   9  -6   5    3.20    3.40
   9  -6   5    3.00    2.70
   9   6  -5    5.80    2.30
   9   6  -5    0.20    3.30
   9   6  -5    4.10    3.30
   9   6  -5    2.20    2.10
   9  -6  -5    6.60    3.10
   9  -6  -5    0.00    2.20
   9   6   5    0.40    3.00
   9  -6  -5   -0.60    2.10
   9   6   5    3.10    2.80
   9  -6  -5    1.90    4.30
   9   6   5    1.60    2.80
   9  -6  -5    1.20    2.30
  10  -6   5   63.69    6.50
  10  -6   5   63.79    7.70
  10  -6   5   61.49    7.60
  10   6  -5   72.49    8.80
  10   6  -5   53.99    6.70
  10   6  -5   67.29    7.90
  10  -6   5   80.69    7.90
  10  -6  -5   72.49    7.80
  10  -6  -5   67.59    8.30
  10  -6  -5   67.29    7.10
  10  -6  -5   73.79    8.50
  10   6   5   73.69    8.80
  10  -6  -5   77.89    9.70
  11   6  -5   26.90    6.10
  11   6  -5   16.90    4.60
  11  -6   5   16.10    4.80
  11  -6   5   12.40    5.20
  11   6  -5   13.10    3.80
  11  -6   5   17.70    4.40
  11   6   5   13.10    5.00
  11  -6  -5    9.20    3.90
  11  -6  -5   28.20    5.30
  11  -6  -5   17.70    4.90
   0  -7  -5  109.19    5.50
   0  -7  -5  114.29    6.60
   0  -7   5  103.39    5.40
   0   7  -5  109.29    5.80
   0   7   5  114.49    7.40
   0  -7   5  114.69    6.20
   0   7   5  105.99    6.40
   0   7  -5  109.79    6.20
   1  -7   5   47.80    3.30
  -1   7   5   51.39    4.20
   1  -7   5   45.40    4.40
   1   7  -5   43.90    4.00
  -1   7   5   50.89    5.20
   1  -7   5   49.10    3.90
  -1  -7  -5   45.70    3.10
   1   7  -5   51.59    4.10
  -1  -7   5   52.49    3.50
   1   7   5   43.60    5.30
   1  -7  -5   49.80    2.80
   1  -7  -5   42.00    4.50
  -1   7  -5   39.50    3.60
   1  -7  -5   48.80    3.50
   1   7   5   48.70    4.60
   2  -7   5    3.40    2.00
  -2   7   5    9.20    2.20
   2   7  -5   11.20    2.30
  -2   7   5    7.80    2.90
   2  -7   5    9.30    1.90
   2   7  -5    7.60    2.20
   2  -7   5    7.40    1.90
   2  -7   5    9.30    1.90
   2   7   5    7.40    3.40
   2  -7  -5   11.90    2.90
   2  -7  -5    5.40    1.70
   2  -7  -5   13.00    1.80
  -2   7  -5    8.20    1.70
   2   7   5   10.50    3.50
   2   7   5    7.50    2.50
   3   7  -5  343.27   14.70
   3  -7   5  359.66   13.40
   3  -7   5  326.67   14.40
   3  -7   5  323.67   14.10
   3   7  -5  362.76   14.30
  -3   7   5  339.07   13.30
   3  -7   5  346.67   14.10
  -3   7   5  341.57   14.60
   3  -7  -5  347.07   13.40
   3  -7  -5  349.87   14.40
   3  -7  -5  318.97   14.70
   3   7   5  375.06   15.90
   3   7   5  350.56   15.00
   3   7   5  349.57   15.10
   3  -7  -5  333.37   13.50
   4   7  -5    9.90    2.40
   4  -7   5   10.60    2.40
   4  -7   5   13.20    3.40
   4   7  -5   11.90    3.10
  -4   7   5    6.40    2.70
   4  -7   5    9.80    3.00
   4  -7   5    7.00    2.10
   4  -7   5   12.70    2.30
   4   7  -5    7.50    2.50
   4  -7  -5   14.40    2.70
   4   7   5   16.40    4.20
   4  -7  -5   10.80    3.40
   4  -7  -5   14.80    3.10
   4   7   5    9.40    2.90
   4   7   5   12.60    3.70
   4   7   5   14.30    3.50
   4  -7  -5   12.90    2.30
   4  -7  -5   10.30    2.20
  -5   7   5  390.26   16.40
   5   7  -5  382.96   15.80
   5  -7   5  409.26   16.90
   5   7  -5  370.46   16.70
   5  -7   5  388.86   16.60
   5  -7   5  378.76   16.70
   5   7  -5  411.46   15.50
   5  -7   5  457.95   17.90
   5  -7   5  401.76   15.60
   5   7  -5  406.96   16.60
   5  -7  -5  393.66   16.30
   5  -7  -5  410.66   15.50
   5   7   5  401.16   17.30
   5  -7  -5  408.16   15.70
   5   7   5  404.76   16.90
   5  -7  -5  398.16   16.90
   5   7   5  394.16   16.80
   5   7   5  379.86   17.20
   5  -7  -5  395.16   17.70
   6  -7   5   94.49    7.80
   6  -7   5   88.19    6.30
   6   7  -5   80.99    6.30
   6   7  -5   79.89    5.60
   6  -7   5   92.19    5.60
  -6   7   5   99.19    6.50
   6  -7   5   83.89    6.50
   6   7  -5   92.29    6.20
   6  -7   5   90.59    6.70
   6  -7  -5   90.19    6.40
   6  -7  -5   89.69    6.30
   6  -7  -5   82.59    5.40
   6   7   5   93.99    7.10
   6  -7  -5   89.99    7.50
   6   7   5  101.59    7.60
   6  -7  -5   87.39    6.70
   6   7   5   93.09    7.00
   6   7   5   88.39    6.90
   6  -7  -5   90.19    6.00
   7  -7   5    1.30    3.00
   7   7  -5    4.00    2.10
   7   7  -5    2.80    2.20
   7  -7   5    3.70    2.30
   7  -7   5    0.60    1.80
   7  -7   5    3.30    2.10
   7   7  -5    1.10    1.60
   7   7  -5    1.40    3.40
   7  -7   5    0.10    2.60
   7  -7  -5    2.60    2.20
   7  -7  -5   -0.60    2.90
   7   7   5    4.00    2.60
   7   7   5    4.10    3.10
   7  -7  -5    3.40    2.00
   7  -7  -5    6.00    2.60
   7  -7  -5    6.40    2.60
   7   7   5    2.70    2.80
   7   7   5   -2.70    2.70
   8  -7   5   30.60    4.20
   8   7  -5   28.20    4.20
   8   7  -5   24.70    5.30
   8   7  -5   32.50    4.50
   8  -7   5   37.60    5.40
   8   7  -5   27.50    5.90
   8  -7   5   39.90    5.70
   8  -7   5   30.60    4.80
   8  -7   5   36.70    6.10
   8   7  -5   30.80    4.60
   8  -7  -5   37.70    5.50
   8  -7  -5   33.50    4.60
   8  -7  -5   38.10    5.10
   8  -7  -5   41.40    6.70
   8  -7  -5   28.30    4.90
   8   7   5   40.30    5.60
   8   7   5   36.80    5.30
   8   7   5   28.50    5.20
   9   7  -5   41.40    5.30
   9   7  -5   44.00    6.80
   9  -7   5   45.70    6.50
   9  -7   5   33.10    6.80
   9   7  -5   36.50    5.20
   9  -7   5   40.60    5.60
   9   7  -5   38.70    5.00
   9  -7   5   35.70    4.70
   9   7  -5   42.50    7.20
   9  -7   5   35.30    5.60
   9   7   5   41.10    5.80
   9  -7  -5   36.70    6.70
   9  -7  -5   46.40    5.70
   9  -7  -5   48.30    6.30
   9  -7  -5   32.10    5.30
   9   7   5   50.49    6.70
   9   7   5   37.60    5.70
   9  -7  -5   32.50    4.90
  10  -7   5   22.00    5.00
  10   7  -5   19.50    5.20
  10  -7   5   21.90    5.20
  10  -7   5   15.20    3.80
  10   7  -5   19.00    4.30
  10   7  -5   30.70    6.50
  10  -7  -5   20.80    6.10
  10  -7  -5   26.30    4.90
  10   7   5   19.80    5.40
  10  -7  -5   21.20    4.80
  10   7   5   38.00    6.50
  10  -7  -5   16.20    4.30
  10  -7  -5   25.40    5.20
  11  -7   5   16.60    4.80
  11  -7   5   30.10    6.40
  11  -7   5   25.90    5.10
  11   7  -5   12.00    5.40
  11  -7  -5   22.80    5.30
  11  -7  -5   10.90    4.20
  11   7   5   13.70    5.30
  11  -7  -5   19.00    5.30
   0  -8  -5    3.80    2.00
   0  -8   5    0.80    1.70
   0  -8   5   -0.60    1.00
   0   8  -5   -0.40    1.60
   0   8  -5    1.80    1.50
   0  -8  -5    1.10    1.10
   0   8   5    2.40    2.00
   0   8   5   -2.50    3.00
   1  -8   5   37.20    4.00
  -1  -8  -5   29.60    3.10
  -1   8   5   26.70    3.60
   1   8  -5   30.00    4.00
   1  -8   5   32.60    4.00
   1  -8   5   35.90    3.40
   1   8  -5   32.40    3.50
  -1   8   5   23.90    4.20
  -1  -8   5   34.00    4.10
   1   8   5   27.30    4.70
   1   8   5   32.30    4.30
  -1   8  -5   27.30    3.10
  -1  -8   5   35.30    3.30
   1  -8  -5   31.90    4.20
   1  -8  -5   36.00    3.70
  -1   8  -5   29.50    3.60
   2  -8   5  109.89    6.70
   2   8  -5   99.69    6.50
  -2   8   5  105.09    7.40
   2  -8   5  101.79    5.60
  -2   8   5   97.99    6.00
   2  -8   5  104.99    6.50
   2   8  -5   98.89    6.20
   2  -8   5  110.59    5.70
  -2   8  -5  105.29    5.50
   2  -8  -5   94.69    6.80
   2   8   5  117.09    8.40
   2   8   5   95.19    8.30
   2  -8  -5   97.29    5.90
  -2   8  -5  105.79    6.00
   2   8   5   95.19    6.80
   3   8  -5  229.88   10.70
   3  -8   5  215.28   11.10
   3   8  -5  231.18   11.20
  -3   8   5  220.98   10.00
   3  -8   5  241.58   11.10
   3  -8   5  234.18   10.70
  -3   8   5  216.98   11.10
   3  -8   5  225.68    9.80
   3  -8  -5  226.78    9.60
   3   8   5  231.78   11.40
   3  -8  -5  223.28   10.20
   3   8   5  237.28   12.50
   3  -8  -5  239.18   10.80
   3  -8  -5  207.88   11.20
   3   8   5  231.68   11.80
  -3   8  -5  225.28   10.00
   4  -8   5  371.66   14.00
   4  -8   5  378.96   15.90
   4  -8   5  342.17   14.80
   4   8  -5  313.17   14.90
   4  -8   5  344.47   15.00
  -4   8   5  324.97   14.90
   4   8  -5  344.97   14.50
   4   8  -5  343.77   14.80
   4  -8  -5  335.27   14.90
   4   8   5  327.57   15.90
   4  -8  -5  336.27   13.70
  -4   8  -5  337.17   13.50
   4   8   5  349.77   15.50
   4   8   5  356.86   15.10
   4  -8  -5  324.27   15.50
   4  -8  -5  359.66   14.10
   4   8   5  342.07   15.30
   5   8  -5   87.59    6.60
   5  -8   5   92.69    5.50
   5   8  -5   94.29    5.60
   5  -8   5   86.79    6.70
  -5   8   5   95.09    6.70
   5  -8   5   95.99    7.60
   5   8  -5   93.29    5.70
   5  -8   5   80.49    6.20
   5   8  -5   83.29    6.10
   5  -8   5   88.19    6.40
   5   8   5   81.49    7.40
   5  -8  -5   84.79    6.40
   5  -8  -5   94.99    5.60
   5   8   5   90.39    6.80
   5   8   5   85.49    7.10
   5  -8  -5   90.19    5.60
   5   8   5   72.59    7.60
   5  -8  -5   84.19    5.80
   5  -8  -5   87.39    7.40
   6  -8   5  172.58    9.90
   6   8  -5  181.18   10.80
  -6   8   5  170.98    9.40
   6  -8   5  172.18    9.70
   6  -8   5  154.28    9.70
   6  -8   5  183.18    8.80
   6   8  -5  158.88    9.60
   6  -8   5  181.38   10.80
   6   8  -5  166.88    9.40
   6  -8  -5  174.18    9.40
   6   8   5  175.28   10.40
   6  -8  -5  148.09   10.40
   6   8   5  163.48    9.90
   6  -8  -5  178.38    8.90
   6   8   5  165.98   10.30
   6  -8  -5  192.98   10.30
   6   8   5  174.88   10.10
   6  -8  -5  176.78    9.60
  -7   8   5   20.20    4.30
   7  -8   5   25.20    3.70
   7  -8   5   16.00    3.70
   7  -8   5   31.50    5.80
   7   8  -5   14.10    4.90
   7  -8   5   16.30    3.40
   7   8  -5   22.80    4.00
   7  -8   5   24.90    4.50
   7   8  -5   19.30    3.80
   7  -8  -5   23.80    5.60
   7   8   5   18.00    4.20
   7  -8  -5   23.50    4.00
   7   8   5   18.10    4.40
   7  -8  -5   18.30    3.40
   7  -8  -5   23.20    4.30
   7  -8  -5   23.70    4.40
[truncated: 922,719 more chars]
